# Supplementary material for: Acute pathophysiological myocardial changes following intra-cardiac electrical shocks using a proteomic approach in a sheep model
Source: Sci Rep. 2020 Nov 20;10:20252. doi: 10.1038/s41598-020-77346-x (PMC7679418; doi:10.1038/s41598-020-77346-x)
Supplement: Supplementary file 2 — Supplementary Dataset 1. [file 41598_2020_77346_MOESM2_ESM.xlsx]

## Sheet: Title page
Acute pathophysiological myocardial changes following intra-cardiac electrical shocks: a proteomic approach in a sheep model.
Alexandre BODIN*, MD1, Valérie LABAS2-3, Arnaud BISSON, MD1, Ana-Paula TEIXEIRA-GOMES4, Hélène BLASCO, PhD5, Daniel TOMAS2-3, Lucie COMBES-SOIA2-3, Paulo MARCELO6, Elodie STANDLEY, MD7, Christophe BARON, MD, PhD7, Denis ANGOULVANT, MD, PhD1,7, Dominique BABUTY, MD, PhD1, and Nicolas CLEMENTY, MD1,7.
1 Service de Cardiologie, Centre Hospitalier Universitaire Trousseau et EA7505, Faculté de Médecine, Université François Rabelais, Tours, France
2 INRAE, CNRS, Université de Tours, IFCE, UMR PRC, 37380 Nouzilly, France
3 INRAE, Université de Tours, CHU de Tours, Plate-forme de Chirurgie et d’Imagerie pour la Recherche et l’Enseignement, 37380 Nouzilly, France
4 INRAE, Université de Tours, ISP, F-37380, Nouzilly, France
5 Imagerie et Cerveau - UMR 1253, Université de Tours, Tours, France
6 Plate-forme ICAP, Centre Universitaire de Recherche en Santé, Université de Picardie Jules Verne, 80054 Amiens, France
7 Transplantation, Immunologie et Inflammation T2i - EA 4245, Université de Tours, Tours, France
Supplemental dataset 1 - MALDI differential analysis

## Sheet: Near region
Differential analysis "near" region (MALDI-TOF)
						1 : electrical shock "near" region	2 : control "near" region	Mean		pValue < 0.01			178 peaks
Number of peaks:	193				Mean CV	28.6754	32.2711	30.4732		pValue < 0.01 ; Fc > 1.5 or < 0.66			32 peaks
					min CV	10.2	14.93			pValue < 0.01 ; Fc > 1.5 or < 0.66 ; AUC > 0.8			20 peaks
					max CV	65.98	71.61
S	Index	Mass	AUC	DAve	PTTA	PWKW	PAD	Ave1	Ave2	Fc 1/2	Fc 2/1	StdDev1	StdDev2	CV1	CV2
X	1	1009.82	0.7778	0.55	< 0.000001	< 0.000001	< 0.000001	0.82	1.37	0.59854	1.67073	0.32	0.6	39.38	43.77
X	2	1042.94	0.8348	1.18	< 0.000001	< 0.000001	< 0.000001	1.05	2.23	0.470852	2.12381	0.32	1.34	30.5	60.24
X	3	1051.29	0.7928	0.71	< 0.000001	< 0.000001	< 0.000001	1.36	2.07	0.657005	1.52206	0.36	0.81	26.12	39.2
X	4	1067.52	0.8703	1.32	< 0.000001	< 0.000001	< 0.000001	0.81	2.13	0.380282	2.62963	0.26	1.28	32.01	60.09
X	5	1091.87	0.8871	1.1	< 0.000001	< 0.000001	< 0.000001	0.65	1.75	0.371429	2.69231	0.21	0.95	32.27	54.57
X	6	1112.24	0.8628	1.06	< 0.000001	< 0.000001	< 0.000001	0.54	1.6	0.3375	2.96296	0.18	1.05	33.56	65.7
X	7	1127.08	0.8406	1.09	< 0.000001	< 0.000001	< 0.000001	0.61	1.7	0.358824	2.78689	0.24	1.22	39.75	71.61
X	8	1140.11	0.8055	0.77	< 0.000001	< 0.000001	< 0.000001	0.93	1.71	0.54386	1.83871	0.29	0.83	31.4	48.51
X	9	1150.17		0.34	< 0.000001	< 0.000001	< 0.000001	0.85	1.19	0.714286	1.4	0.24	0.45	28.13	37.64
X	10	1184.3	0.8133	0.56	< 0.000001	< 0.000001	< 0.000001	0.59	1.14	0.517544	1.9322	0.19	0.57	32.5	49.84
X	11	1282.21	0.8829	1.16	< 0.000001	< 0.000001	< 0.000001	0.96	2.12	0.45283	2.20833	0.31	1.1	32.39	51.97
X	12	1307.63	0.8944	1.16	< 0.000001	< 0.000001	< 0.000001	0.71	1.88	0.37766	2.64789	0.24	1.03	33.95	54.91
X	13	1359.61	0.8509	1.3	< 0.000001	< 0.000001	< 0.000001	1.09	2.39	0.456067	2.19266	0.51	1.28	47.05	53.74
X	14	1376.45	0.702	1.58	< 0.000001	1.69e-06	< 0.000001	2.76	4.33	0.637413	1.56884	1.57	2.49	57.09	57.46
X	15	1403.78	0.7201	0.61	< 0.000001	< 0.000001	< 0.000001	1.17	1.78	0.657303	1.52137	0.58	0.86	49.31	48.47
X	16	1492.17	0.7853	0.93	< 0.000001	< 0.000001	< 0.000001	0.97	1.9	0.510526	1.95876	0.49	1.1	49.97	57.65
X	17	1507.09	0.814	1.23	< 0.000001	< 0.000001	< 0.000001	0.92	2.15	0.427907	2.33696	0.48	1.39	52.22	64.5
X	18	1521.56	0.73	1.78	< 0.000001	< 0.000001	< 0.000001	1.94	3.72	0.521505	1.91753	1.26	2.52	65.07	67.79
X	19	1548.32	0.764	1.55	< 0.000001	< 0.000001	< 0.000001	1.53	3.08	0.496753	2.01307	1.01	2	65.98	64.86
X	20	1564.88	0.7855	0.89	< 0.000001	< 0.000001	< 0.000001	0.98	1.88	0.521277	1.91837	0.49	1.05	49.42	56.08
X	21	1727.6	0.8254	0.37	< 0.000001	< 0.000001	< 0.000001	0.49	0.85	0.576471	1.73469	0.15	0.33	29.95	39.04
X	22	1777.3	0.8143	0.33	< 0.000001	< 0.000001	< 0.000001	0.43	0.76	0.565789	1.76744	0.13	0.33	29.26	42.92
X	23	1848.78	0.7999	0.27	< 0.000001	< 0.000001	< 0.000001	0.49	0.75	0.653333	1.53061	0.15	0.31	30.41	41.56
X	24	1957.76		0.15	1.68e-05	3.46e-06	< 0.000001	0.59	0.74	0.797297	1.25424	0.2	0.25	34.49	33.99
X	25	1994.67		0.22	< 0.000001	< 0.000001	< 0.000001	0.48	0.7	0.685714	1.45833	0.13	0.26	26.31	37.9
X	26	2020.22	0.8053	0.25	< 0.000001	< 0.000001	< 0.000001	0.46	0.71	0.647887	1.54348	0.14	0.26	29.77	37.14
X	27	2066.59	0.7907	0.25	< 0.000001	< 0.000001	< 0.000001	0.46	0.7	0.657143	1.52174	0.12	0.27	27.24	38.48
X	28	2093.67	0.8182	0.24	< 0.000001	< 0.000001	< 0.000001	0.47	0.71	0.661972	1.51064	0.12	0.23	25.68	32.85
X	29	2233.54		0.22	< 0.000001	< 0.000001	< 0.000001	0.45	0.66	0.681818	1.46667	0.13	0.24	29.43	35.81
X	30	2261.34		0.23	< 0.000001	< 0.000001	< 0.000001	0.47	0.7	0.671429	1.48936	0.14	0.24	29.07	33.72
X	31	2401		0.2	< 0.000001	< 0.000001	< 0.000001	0.44	0.64	0.6875	1.45455	0.12	0.21	26.55	33.39
X	32	2427.48		0.17	< 0.000001	< 0.000001	< 0.000001	0.52	0.69	0.753623	1.32692	0.14	0.22	27.42	31.46
X	33	2486.04		0.1	0.000119	0.000133	9.25e-05	0.61	0.72	0.847222	1.18033	0.17	0.2	27.05	27.18
X	34	2511.55		0.16	< 0.000001	< 0.000001	< 0.000001	0.47	0.64	0.734375	1.3617	0.11	0.2	24.07	31.03
X	35	2703.69		0.2	< 0.000001	< 0.000001	< 0.000001	0.43	0.63	0.68254	1.46512	0.12	0.22	28.92	34.79
X	36	2722.17		0.23	0.00498	0.00218	0.000119	2.51	2.28	1.10088	0.908367	0.53	0.58	21.02	25.41
X	37	2739.76		0.15	1.04e-06	2.41e-06	3.72e-05	0.71	0.86	0.825581	1.21127	0.16	0.24	23.12	27.53
X	38	2770.86		0.17	< 0.000001	< 0.000001	< 0.000001	0.52	0.69	0.753623	1.32692	0.15	0.23	28.25	32.85
X	39	2819.29		0.11	2.04e-05	3.68e-05	2.36e-05	0.56	0.67	0.835821	1.19643	0.14	0.18	25.34	27.5
X	40	2834.03		0.18	< 0.000001	< 0.000001	< 0.000001	0.45	0.64	0.703125	1.42222	0.1	0.21	23.12	32.3
X	41	2902.25		0.17	< 0.000001	< 0.000001	< 0.000001	0.49	0.65	0.753846	1.32653	0.11	0.21	22.06	32.55
X	42	2949.65		0.18	< 0.000001	< 0.000001	< 0.000001	0.47	0.64	0.734375	1.3617	0.12	0.2	25.1	30.98
X	43	2959.68		0.17	< 0.000001	< 0.000001	< 0.000001	0.48	0.65	0.738462	1.35417	0.12	0.2	25.83	30.86
X	44	3045.01		0.19	< 0.000001	< 0.000001	< 0.000001	0.47	0.66	0.712121	1.40426	0.14	0.21	30.43	32.15
X	45	3065.11		0.16	< 0.000001	< 0.000001	< 0.000001	0.48	0.64	0.75	1.33333	0.13	0.22	26.62	34.25
X	46	3116.71		0.16	< 0.000001	< 0.000001	< 0.000001	0.47	0.64	0.734375	1.3617	0.11	0.2	23.69	30.94
X	47	3152.56		0.18	< 0.000001	< 0.000001	< 0.000001	0.47	0.65	0.723077	1.38298	0.12	0.2	25.97	30.79
X	48	3172.18		0.18	< 0.000001	< 0.000001	< 0.000001	0.58	0.76	0.763158	1.31034	0.12	0.19	20.5	25.24
X	49	3193.28		0.1	5.23e-06	7.53e-06	< 0.000001	0.57	0.67	0.850746	1.17544	0.14	0.17	23.87	25.16
X	50	3260.79		0.15	7.22e-06	1.94e-06	0.539	1.03	1.18	0.872881	1.14563	0.22	0.23	21.79	19.56
X	51	3321.5		0.02	0.555	0.353	0.0101	0.79	0.81	0.975309	1.02532	0.18	0.17	22.52	21.16
X	52	3339.23		0.12	< 0.000001	< 0.000001	9.17e-05	0.54	0.66	0.818182	1.22222	0.12	0.17	22.86	25.27
X	53	3418.32		0.07	0.00656	0.00886	0.00513	0.7	0.76	0.921053	1.08571	0.15	0.17	22.24	22.61
X	54	3437.9		0.13	< 0.000001	< 0.000001	< 0.000001	0.48	0.61	0.786885	1.27083	0.1	0.15	21.39	24.49
X	55	3458.99		0.06	0.00271	0.000874	0.00155	0.62	0.67	0.925373	1.08065	0.13	0.12	20.63	18.43
X	56	3650.97		0.14	< 0.000001	< 0.000001	0.452	0.92	1.06	0.867925	1.15217	0.18	0.17	19.47	16.33
X	57	3771.48		0.17	< 0.000001	< 0.000001	8.24e-05	0.57	0.74	0.77027	1.29825	0.11	0.16	20.12	21.65
X	58	3897.07		0.12	< 0.000001	< 0.000001	7.4e-05	0.46	0.57	0.807018	1.23913	0.14	0.16	30	28.6
X	59	3970.78		0.36	< 0.000001	< 0.000001	< 0.000001	1.04	1.4	0.742857	1.34615	0.38	0.51	36.68	36.06
X	60	4019.45		0.18	< 0.000001	< 0.000001	1.84e-06	0.49	0.66	0.742424	1.34694	0.12	0.18	24.33	27.17
X	61	4094.41		0.06	0.00896	0.0163	0.08	0.69	0.75	0.92	1.08696	0.14	0.14	20.54	18.93
X	62	4145.87		0.08	4.76e-05	0.000406	0.00906	0.6	0.68	0.882353	1.13333	0.12	0.15	19.73	21.37
X	63	4229.59		0.16	0.000408	0.00152	< 0.000001	1.3	1.13	1.15044	0.869231	0.37	0.25	28.2	21.81
X	64	4247.46		0.23	0.000257	0.00039	0.00801	2.39	2.15	1.11163	0.899582	0.44	0.43	18.32	19.83
X	65	4326.93		0.05	0.0261	0.125	0.000921	0.89	0.84	1.05952	0.94382	0.17	0.14	18.85	16.67
X	66	4479.06		0.08	0.000446	0.000506	0.00292	0.64	0.71	0.901408	1.10938	0.14	0.15	21.78	21.3
X	67	4599.7		0.09	0.0261	0.0417	< 0.000001	0.9	0.81	1.11111	0.9	0.3	0.22	33.07	27.54
X	68	4676.92		0.1	0.165	0.149	0.00665	2.01	1.91	1.05236	0.950249	0.47	0.45	23.42	23.31
X	69	4753.83		0.04	0.185	0.0255	< 0.000001	0.71	0.75	0.946667	1.05634	0.23	0.18	31.97	23.99
X	70	4796.78		0.16	0.00311	0.0033	< 0.000001	1.95	1.79	1.08939	0.917949	0.39	0.33	20.03	18.64
X	71	4808.26		0.09	0.0839	0.0216	< 0.000001	1.83	1.74	1.05172	0.95082	0.32	0.38	17.4	22.12
X	72	4971.68	0.7635	2.51	< 0.000001	< 0.000001	< 0.000001	7.18	4.66	1.54077	0.649025	2.93	2.24	40.81	48.09
X	73	5010.87	0.8653	1.42	< 0.000001	0	0.00625	4.14	2.73	1.51648	0.65942	1.03	0.78	24.84	28.6
X	74	5046.29		0.27	1.92e-05	1.88e-05	8.01e-06	1.73	1.47	1.17687	0.849711	0.44	0.4	25.26	27.24
X	75	5105.57		0.2	0.00282	0.00185	< 0.000001	1.47	1.28	1.14844	0.870748	0.46	0.42	30.94	33.14
X	76	5194.96		0.03	0.114	0.288	0.00706	0.54	0.57	0.947368	1.05556	0.13	0.14	23.59	25.15
X	77	5218.53		0.01	0.576	0.848	0.0565	0.9	0.92	0.978261	1.02222	0.14	0.16	15.16	17.6
X	78	5359.1		0.39	< 0.000001	< 0.000001	1.19e-06	1.85	1.46	1.26712	0.789189	0.43	0.3	23.08	20.23
X	79	5379.73		0.12	0.000211	4.39e-05	0.0849	1.22	1.1	1.10909	0.901639	0.2	0.22	16.63	20.27
X	80	5419.39		0.46	0.000547	0.000167	0.000124	3.24	2.78	1.16547	0.858025	0.84	0.95	25.99	34.13
X	81	5443.32		9.54	< 0.000001	2.32e-06	0.0621	53.53	43.99	1.21687	0.821782	12.71	12.37	23.75	28.12
X	82	5466.41		0.11	0.784	0.772	0.194	8.93	8.82	1.01247	0.987682	2.33	2.63	26.1	29.83
X	83	5479.43		1.42	0.00042	0.000562	0.021	9.45	8.04	1.17537	0.850794	2.79	2.61	29.52	32.5
X	84	5520.46		0.28	0.0144	0.0166	0.000118	2.91	2.63	1.10646	0.90378	0.79	0.73	27.3	27.6
X	85	5587.02		0.04	0.396	0.604	0.0239	1.45	1.49	0.973154	1.02759	0.26	0.3	18.02	20.48
X	86	5641.77		1.46	3.78e-06	4.02e-06	1.42e-06	6.06	4.6	1.31739	0.759076	2.21	1.99	36.52	43.28
X	87	5802.48		0.45	6.19e-05	0.000167	0.000286	2.97	2.53	1.17391	0.851852	0.82	0.68	27.45	26.75
X	88	5948.38		0.03	0.09	0.0925	0.00486	0.56	0.59	0.949153	1.05357	0.11	0.14	20.24	23.76
X	89	6085.67		0.05	0.0811	0.0424	0.00549	0.98	0.93	1.05376	0.94898	0.19	0.19	19.57	20.2
X	90	6120.21		0.29	0.000259	0.00126	< 0.000001	1.27	0.98	1.29592	0.771654	0.65	0.39	51	39.58
X	91	6154.37		0.03	0.632	0.755	0.000691	1.2	1.18	1.01695	0.983333	0.41	0.28	34.11	24.18
X	92	6219.54		0.73	< 0.000001	< 0.000001	9.83e-06	3.19	2.46	1.29675	0.77116	0.96	0.82	30	33.37
X	93	6264.38		0.08	0.373	0.212	0.00258	2.74	2.81	0.975089	1.02555	0.59	0.54	21.58	19.08
X	94	6302.91		0.02	0.789	0.746	0.00145	3.01	3.04	0.990132	1.00997	0.58	0.54	19.4	17.66
X	95	6342.25		0.07	0.308	0.223	0.706	2.79	2.87	0.972125	1.02867	0.53	0.43	19.01	14.93
X	96	6520.44		0.01	0.966	0.995	0.499	6.37	6.36	1.00157	0.99843	1.55	1.45	24.33	22.82
X	97	6592.6		0.06	0.169	0.111	0.136	1.13	1.19	0.94958	1.0531	0.31	0.29	27.59	24.3
X	98	6641.3		1.5	< 0.000001	< 0.000001	2.89e-06	6.06	4.56	1.32895	0.752475	1.71	1.38	28.25	30.25
X	99	6705.68		0.01	0.826	0.69	0.0661	2.06	2.04	1.0098	0.990291	0.32	0.38	15.48	18.44
X	100	6788.37		0.02	0.34	0.405	0.279	0.71	0.73	0.972603	1.02817	0.15	0.15	21.58	20.9
X	101	6835.65		1.32	< 0.000001	< 0.000001	0.166	5.37	4.05	1.32593	0.75419	1.45	1.59	26.93	39.3
X	102	6873.57		0.34	< 0.000001	< 0.000001	0.131	1.81	1.47	1.23129	0.812155	0.41	0.5	22.53	34.15
X	103	6917.7		0.5	< 0.000001	< 0.000001	0.0285	2.31	1.8	1.28333	0.779221	0.58	0.6	24.96	33.24
X	104	6946.23		0.16	0.00346	0.0026	0.00124	1.14	0.98	1.16327	0.859649	0.37	0.36	32.21	36.29
X	105	6977.15		0.13	0.0123	0.00492	0.0303	1.2	1.33	0.902256	1.10833	0.33	0.35	27.83	26.57
X	106	7006.05		0.18	0.0632	0.0818	< 0.000001	1.46	1.29	1.13178	0.883562	0.67	0.6	45.91	46.56
X	107	7297.39		0.23	0.268	0.267	0.00257	5.83	5.6	1.04107	0.960549	1.28	1.44	21.89	25.79
X	108	7414.12		0.18	< 0.000001	1.87e-06	0.458	1.04	1.22	0.852459	1.17308	0.22	0.24	21.58	19.43
X	109	7443.83		0.13	< 0.000001	< 0.000001	0.000102	0.71	0.84	0.845238	1.1831	0.12	0.17	17.69	20.1
X	110	7527.64		1.16	< 0.000001	< 0.000001	< 0.000001	4.24	3.08	1.37662	0.726415	1.69	1.05	39.9	34.05
X	111	7637.27		0.06	0.536	0.363	0.000236	1.72	1.67	1.02994	0.97093	0.58	0.63	33.67	37.8
X	112	7724.15		0.19	7.93e-06	1.62e-05	0.106	1.26	1.08	1.16667	0.857143	0.28	0.28	22.15	26.33
X	113	7940.3		1.71	0.000939	0.000505	0.00317	7.05	8.76	0.804795	1.24255	3.37	3.59	47.72	40.96
X	114	7966.29		1.28	< 0.000001	< 0.000001	0.00665	2.68	3.96	0.676768	1.47761	1.1	1.37	41.04	34.55
X	115	8039.67		1.84	< 0.000001	< 0.000001	1.84e-06	6.06	4.22	1.43602	0.69637	2.41	1.52	39.81	35.97
X	116	8188.31		0.26	0.000474	0.00251	< 0.000001	1.64	1.38	1.18841	0.841463	0.57	0.4	34.9	28.76
X	117	8226.87		0.05	0.122	0.249	0.00688	1.05	0.99	1.06061	0.942857	0.25	0.2	24.19	20.39
X	118	8321.6		0.05	0.0866	0.102	0.204	0.95	1	0.95	1.05263	0.2	0.21	21.33	21.14
X	119	8369.52		0.61	< 0.000001	< 0.000001	< 0.000001	1.53	2.14	0.714953	1.39869	0.37	0.65	24.22	30.27
X	120	8465.56		5.26	< 0.000001	< 0.000001	0.00386	20.96	15.7	1.33503	0.749046	6	6.76	28.62	43.05
X	121	8491.39		3.75	< 0.000001	< 0.000001	< 0.000001	19.37	15.62	1.24008	0.806402	2.44	4.23	12.58	27.07
X	122	8568.22		0.81	< 0.000001	< 0.000001	6.42e-06	5.73	4.93	1.16227	0.860384	0.58	1.03	10.2	20.88
X	123	8652.06		0.73	< 0.000001	< 0.000001	0.858	4.37	3.64	1.20055	0.832952	0.74	0.91	16.91	25.05
X	124	8957.32		0.03	0.563	0.716	< 0.000001	1.09	1.06	1.0283	0.972477	0.41	0.39	37.76	36.54
X	125	9205.66		0.86	< 0.000001	< 0.000001	< 0.000001	3.57	2.71	1.31734	0.759104	1.08	0.8	30.25	29.68
X	126	9230.88		0.54	0.000701	0.000652	< 0.000001	4.32	3.77	1.14589	0.872685	1.16	1	26.85	26.43
X	127	9356.18		0.52	0.0627	0.069	0.706	11.36	10.85	1.047	0.955106	2.03	1.65	17.87	15.19
X	128	9390.99		0.54	0.112	0.0944	0.683	12.39	12.93	0.958237	1.04358	2.52	1.99	20.37	15.41
X	129	9551.43		0.21	0.0261	0.0156	0.664	4.75	4.54	1.04626	0.955789	0.54	0.71	11.4	15.59
X	130	9588.74		0.82	< 0.000001	< 0.000001	0.59	6.82	6	1.13667	0.879765	0.8	1.01	11.78	16.83
X	131	9616.92		0.85	< 0.000001	< 0.000001	0.145	6.35	5.5	1.15455	0.866142	0.92	1.18	14.52	21.51
X	132	9818.88		0.17	2.09e-05	2.21e-05	0.568	0.75	0.91	0.824176	1.21333	0.26	0.27	34.2	29.14
X	133	10057.3		0.21	0.0847	0.174	0.0018	3.75	3.96	0.94697	1.056	0.74	0.91	19.78	22.98
X	134	10091.4		0.29	0.0579	0.00607	< 0.000001	3.7	3.41	1.08504	0.921622	0.91	1.09	24.64	32.05
X	135	10208		0.87	< 0.000001	< 0.000001	0.0293	3.53	2.66	1.32707	0.753541	0.86	0.93	24.36	34.87
X	136	10462.6	0.8071	1.11	< 0.000001	< 0.000001	< 0.000001	1.67	2.77	0.602888	1.65868	0.66	1.25	39.45	45.11
X	137	10684		0.06	0.185	0.0607	1.63e-05	1.23	1.29	0.953488	1.04878	0.33	0.32	27.17	24.39
X	138	10722		0.14	0.0313	0.0613	0.136	2.11	1.97	1.07107	0.933649	0.48	0.4	22.94	20.52
X	139	10753.9		0.28	1.55e-06	< 0.000001	0.664	1.89	1.61	1.17391	0.851852	0.4	0.37	21.33	23.03
X	140	10847.8		0.22	6.75e-06	4.76e-06	0.212	1.65	1.43	1.15385	0.866667	0.33	0.33	19.88	23.43
X	141	10934.6		1.82	7.92e-06	6.58e-06	0.00922	7.49	5.67	1.32099	0.757009	2.59	2.85	34.56	50.18
X	142	11048.2		0.24	0.00144	0.00182	0.119	2.9	2.67	1.08614	0.92069	0.58	0.41	19.93	15.39
X	143	11120.5		0.09	0.244	0.499	0.282	2.23	2.33	0.957082	1.04484	0.55	0.53	24.82	22.59
X	144	11327.2		0.17	0.196	0.525	< 0.000001	3.13	3.3	0.948485	1.05431	0.71	0.99	22.6	29.92
X	145	11777		0.08	1.2e-06	3.45e-06	< 0.000001	0.39	0.47	0.829787	1.20513	0.08	0.13	21.78	27.95
X	146	11925.1		0.04	0.0378	0.0525	0.279	0.68	0.72	0.944444	1.05882	0.12	0.11	16.94	15.83
X	147	12035.2		0.04	0.526	0.144	< 0.000001	0.97	0.93	1.04301	0.958763	0.35	0.41	35.65	43.85
X	148	12071.6		0.35	2.74e-05	< 0.000001	< 0.000001	1.32	0.96	1.375	0.727273	0.57	0.56	43.54	58.19
X	149	12231.2		0.8	< 0.000001	< 0.000001	< 0.000001	2.47	1.67	1.47904	0.676113	1.13	0.89	45.62	53.31
X	150	12309.8		0.13	0.00197	0.00025	6.93e-05	1.68	1.55	1.08387	0.922619	0.27	0.29	16.06	18.98
X	151	12435.4	0.8384	1.45	< 0.000001	< 0.000001	0.00898	4.23	2.77	1.52708	0.654846	1.07	0.99	25.39	35.87
X	152	13107.1		0.1	< 0.000001	< 0.000001	< 0.000001	0.37	0.48	0.770833	1.2973	0.11	0.15	30.37	31.54
X	153	13181.6		0.05	0.269	0.227	0.522	0.94	0.99	0.949495	1.05319	0.28	0.26	30.13	26.55
X	154	13282.7		0.02	0.535	0.527	0.00102	0.88	0.9	0.977778	1.02273	0.25	0.24	27.88	26.15
X	155	13361.8		0.03	0.501	0.147	< 0.000001	0.95	0.98	0.969388	1.03158	0.3	0.23	31.62	23.83
X	156	13411.9		0.06	0.059	0.0323	0.156	1.03	0.96	1.07292	0.932039	0.23	0.23	22.26	23.74
X	157	13790.8		0.04	0.547	0.962	< 0.000001	1.03	1.07	0.962617	1.03883	0.42	0.52	40.26	48.3
X	158	13949.5	0.8384	1.54	< 0.000001	< 0.000001	< 0.000001	2.35	3.88	0.60567	1.65106	0.83	1.63	35.26	41.96
X	159	14000.5		0.52	< 0.000001	< 0.000001	1.51e-05	1.87	2.38	0.785714	1.27273	0.47	0.7	25.16	29.28
X	160	14206		0.16	3.21e-06	2.07e-06	0.0529	0.81	0.97	0.835052	1.19753	0.2	0.27	24.41	27.53
X	161	14296.9		0.02	0.725	0.873	0.00532	1.87	1.84	1.0163	0.983957	0.49	0.42	26.43	22.9
X	162	14336.4		0.04	0.459	0.266	0.448	1.49	1.54	0.967532	1.03356	0.43	0.36	28.61	23.11
X	163	14602.9		0.14	< 0.000001	< 0.000001	< 0.000001	0.34	0.47	0.723404	1.38235	0.16	0.18	46.85	36.96
X	164	14721.5		0.13	< 0.000001	< 0.000001	< 0.000001	0.32	0.45	0.711111	1.40625	0.13	0.17	41.34	36.47
X	165	15051.3		1.6	< 0.000001	< 0.000001	< 0.000001	4.87	3.27	1.4893	0.671458	2.22	1.3	45.57	39.58
X	166	15203.7		0.39	< 0.000001	< 0.000001	0.000344	1.69	1.29	1.31008	0.763314	0.5	0.39	29.67	30.48
X	167	15446.3		0.29	< 0.000001	< 0.000001	0.221	1.18	0.89	1.32584	0.754237	0.21	0.25	17.54	27.57
X	168	15656.5		0.04	0.00944	0.0303	0.0137	0.37	0.33	1.12121	0.891892	0.11	0.1	29.67	29.7
X	169	16075.6	0.7704	2.18	< 0.000001	< 0.000001	< 0.000001	5.57	3.4	1.63824	0.610413	2.65	1.56	47.57	45.83
X	170	16454.3		0.23	< 0.000001	< 0.000001	1.02e-05	1.04	0.8	1.3	0.769231	0.23	0.14	22.03	17.85
X	171	16574.1		0.12	0.0543	0.0247	0.00107	1.6	1.48	1.08108	0.925	0.42	0.39	26.34	26.41
X	172	16685		0.19	3.03e-05	7.08e-06	7.34e-06	1.39	1.21	1.14876	0.870504	0.31	0.29	22.33	23.67
X	173	16925.9		4.71	< 0.000001	< 0.000001	0.142	17.15	12.44	1.37862	0.725364	4.69	5.96	27.37	47.86
X	174	17817.7		0.1	2.51e-05	3.91e-06	< 0.000001	0.27	0.37	0.72973	1.37037	0.14	0.17	52.49	46.31
X	175	17868		0.09	6.31e-06	1.71e-05	< 0.000001	0.28	0.37	0.756757	1.32143	0.12	0.16	41.78	42.29
X	176	18458.8		0	0.974	0.785	2.34e-05	1.39	1.39	1	1	0.4	0.37	29.15	27.03
X	177	18774		0.57	0.00871	0.00792	0.0303	5.18	5.75	0.90087	1.11004	1.49	1.41	28.76	24.57
X	178	19650		0.06	< 0.000001	< 0.000001	1.99e-06	0.18	0.24	0.75	1.33333	0.05	0.07	26.28	28.81
X	179	20106.8		0.13	0.000211	0.000101	1.22e-06	0.89	1.02	0.872549	1.14607	0.23	0.25	26.06	24.9
X	180	20918.5	0.8382	0.87	< 0.000001	< 0.000001	< 0.000001	0.83	1.71	0.48538	2.06024	0.48	0.98	57.69	57.38
X	181	21441.5		0.09	0.0194	0.0242	0.0386	0.94	0.85	1.10588	0.904255	0.28	0.26	30	30.87
X	182	21863.2		0.83	< 0.000001	< 0.000001	0.00906	3.17	2.34	1.3547	0.73817	0.84	1.05	26.38	44.87
X	183	22106.2		0.39	4.37e-05	4.29e-05	0.142	2.1	1.71	1.22807	0.814286	0.55	0.72	26.01	41.96
X	184	23268.3		0.04	< 0.000001	1.66e-06	< 0.000001	0.14	0.18	0.777778	1.28571	0.05	0.06	32.58	34.16
X	185	23497.7		0.03	2.24e-05	0.000126	< 0.000001	0.15	0.18	0.833333	1.2	0.04	0.06	29.21	31.4
X	186	23828.2		0	0.962	0.995	0.37	0.22	0.22	1	1	0.04	0.04	19	17.34
X	187	24130.1		0.07	0.000939	0.000126	< 0.000001	0.36	0.29	1.24138	0.805556	0.13	0.13	37.74	45.46
X	188	24616.4		0.05	3.38e-05	0.000233	< 0.000001	0.22	0.27	0.814815	1.22727	0.07	0.1	30.81	36.28
X	189	25582.4		0.03	< 0.000001	2.07e-06	7.06e-06	0.15	0.18	0.833333	1.2	0.04	0.05	25.36	28.92
X	190	26577.4		0.02	0.0632	0.00734	6.8e-05	0.2	0.22	0.909091	1.1	0.08	0.07	39.19	30.61
X	191	27595.3		0.06	2.34e-06	2.06e-05	< 0.000001	0.16	0.22	0.727273	1.375	0.05	0.1	29.46	45.75
X	192	27897.3		0.08	< 0.000001	< 0.000001	< 0.000001	0.22	0.3	0.733333	1.36364	0.07	0.1	29.3	34.87
X	193	28699		0.04	7.39e-05	0.000185	0.0166	0.23	0.27	0.851852	1.17391	0.06	0.07	27.17	27.12

## Sheet: Far region
Differential analysis "far" region (MALDI-TOF)
						1 : electrical shock "far" region	2 : control "far" region	Mean		pValue < 0.01			145 peaks
Number of peaks:	204				mean CV	27.6048	26.7718	27.1883		pValue < 0.01 ; Fc > 1.5 or < 0.66			34 peaks
					min CV	10.58	10.59			pValue < 0.01 ; Fc > 1.5 or < 0.66 ; AUC > 0.8			27 peaks
					max CV	97.03	65.98
S	Index	Mass	AUC	DAve	PTTA	PWKW	PAD	Ave1	Ave2	Fc 1/2	Fc 2/1	StdDev1	StdDev2	CV1	CV2
X	1	1010.55		0.01	0.948	0.416	< 0.000001	1.47	1.47	1	1	0.72	0.55	48.75	37.08
X	2	1042.09		0.03	0.831	0.752	< 0.000001	1.91	1.88	1.01596	0.984293	0.95	0.78	49.59	41.64
X	3	1051.93		0.27	0.000143	0.000331	0.601	1.81	2.08	0.870192	1.14917	0.5	0.45	27.64	21.53
X	4	1067.27		0.04	0.615	0.917	< 0.000001	1.44	1.48	0.972973	1.02778	0.48	0.58	33.36	39.28
X	5	1138.74		0.17	0.0282	0.0263	< 0.000001	1.47	1.64	0.896341	1.11565	0.5	0.54	34.33	33.01
X	6	1150.94		0.19	0.000271	0.000699	1.62e-06	1.1	1.28	0.859375	1.16364	0.28	0.4	25.28	30.82
X	7	1184.38		0.2	5.13e-05	2.21e-05	0.000941	0.88	1.08	0.814815	1.22727	0.32	0.33	36.01	30.42
X	8	1282.21		0.1	0.347	0.357	< 0.000001	1.85	1.76	1.05114	0.951351	0.69	0.64	37.41	36.28
X	9	1307.53		0.08	0.302	0.245	6.85e-06	1.48	1.4	1.05714	0.945946	0.52	0.51	35.26	36.18
X	10	1359.89	0.7938	1.13	< 0.000001	< 0.000001	< 0.000001	1.39	2.52	0.551587	1.81295	0.73	1.53	52.19	60.49
X	11	1376.23	0.6981	1.58	1.51e-05	2.69e-06	< 0.000001	2.99	4.56	0.655702	1.52508	1.9	2.86	63.65	62.64
X	12	1389.59	0.7765	0.76	< 0.000001	< 0.000001	< 0.000001	1.1	1.86	0.591398	1.69091	0.48	1.02	43.57	55.18
X	13	1403.47		0.57	6.32e-06	2.25e-06	< 0.000001	1.25	1.82	0.686813	1.456	0.56	1.04	44.7	57.03
X	14	1491.88		0.52	< 0.000001	1.41e-06	< 0.000001	1.94	1.42	1.3662	0.731959	0.79	0.57	40.55	40.36
X	15	1507.84		0.22	0.106	0.0443	< 0.000001	1.81	1.59	1.13836	0.878453	0.88	0.9	48.65	56.71
X	16	1521.77		0.73	0.00133	0.000856	< 0.000001	3.41	2.68	1.27239	0.785924	1.6	1.47	46.81	55
X	17	1548.02		0.69	9.31e-05	8.24e-05	< 0.000001	2.79	2.1	1.32857	0.752688	1.26	1.11	45.29	52.76
X	18	1564.78		0.48	4.08e-06	8.4e-06	< 0.000001	1.89	1.41	1.34043	0.746032	0.79	0.59	41.81	41.91
X	19	1729.98		0.14	0.00236	0.0404	< 0.000001	0.87	0.72	1.20833	0.827586	0.38	0.23	43.72	32.18
X	20	1756.79		0.15	0.000795	0.00743	< 0.000001	0.84	0.7	1.2	0.833333	0.35	0.23	41.75	33.13
X	21	1773.6		0.12	0.00143	0.0116	< 0.000001	0.73	0.61	1.19672	0.835616	0.29	0.2	39.69	32.53
X	22	1849.08		0.01	0.735	0.406	< 0.000001	0.67	0.66	1.01515	0.985075	0.24	0.27	36.17	41.03
X	23	1945.35		0.05	0.162	0.33	6.65e-05	0.69	0.64	1.07812	0.927536	0.25	0.2	37	32.04
X	24	1958.42		0.19	3.76e-05	0.000387	< 0.000001	0.9	0.72	1.25	0.8	0.37	0.21	40.77	29.7
X	25	1993.07		0.02	0.445	0.372	0.0934	0.68	0.66	1.0303	0.970588	0.2	0.19	28.57	28.89
X	26	2018.27		0.02	0.502	0.325	0.00957	0.65	0.63	1.03175	0.969231	0.18	0.2	27.28	31.18
X	27	2092.85		0.01	0.735	0.937	0.0382	0.65	0.66	0.984848	1.01538	0.17	0.19	26.06	28.9
X	28	2209.33		0.07	0.0273	0.0517	0.0104	0.66	0.6	1.1	0.909091	0.22	0.17	33.37	28.66
X	29	2235.35		0.05	0.088	0.0663	0.034	0.65	0.61	1.06557	0.938462	0.18	0.18	28.08	28.8
X	30	2261.48		0.08	0.0134	0.0361	0.00659	0.71	0.63	1.12698	0.887324	0.24	0.18	33.37	27.98
X	31	2280.64		0.1	0.00303	0.00683	0.000536	0.73	0.63	1.15873	0.863014	0.24	0.19	32.85	30.68
X	32	2309.62		0.1	0.000213	0.000906	0.00217	0.67	0.57	1.17544	0.850746	0.2	0.17	30.03	28.98
X	33	2401.16		0.01	0.735	0.462	0.000427	0.62	0.61	1.01639	0.983871	0.17	0.19	26.78	31.69
X	34	2426.89		0.02	0.407	0.261	0.0884	0.69	0.66	1.04545	0.956522	0.17	0.19	25.03	27.94
X	35	2441.32		0.14	3.56e-05	0.000168	1.89e-05	0.78	0.64	1.21875	0.820513	0.27	0.18	34.97	28.51
X	36	2486.03		0.36	< 0.000001	< 0.000001	< 0.000001	1.16	0.8	1.45	0.689655	0.39	0.24	33.35	29.5
X	37	2504.06		0.15	< 0.000001	2.98e-06	0.000408	0.72	0.57	1.26316	0.791667	0.21	0.17	29.19	28.88
X	38	2517.45		0.12	1.61e-05	7.38e-05	0.0083	0.76	0.64	1.1875	0.842105	0.21	0.17	27.46	26.35
X	39	2538.63		0.07	0.00397	0.00198	0.0504	0.68	0.61	1.11475	0.897059	0.15	0.18	22.07	29.57
X	40	2703.29		0.02	0.387	0.406	0.00626	0.59	0.57	1.03509	0.966102	0.16	0.16	27.17	27.15
X	41	2722.13	0.931	1.36	< 0.000001	0	1.37e-05	3.7	2.33	1.58798	0.62973	0.86	0.53	23.23	22.82
X	42	2739.5		0.19	< 0.000001	< 0.000001	0.109	0.98	0.79	1.24051	0.806122	0.18	0.18	18.4	22.81
X	43	2771.39		0.16	< 0.000001	2.62e-06	0.0184	0.83	0.67	1.23881	0.807229	0.23	0.16	27.68	24.47
X	44	2800.61		0.11	5.08e-06	4.02e-06	0.0185	0.7	0.59	1.18644	0.842857	0.17	0.17	23.52	28.49
X	45	2819.57		0.27	< 0.000001	< 0.000001	< 0.000001	1.03	0.75	1.37333	0.728155	0.36	0.28	34.85	37.01
X	46	2902.18		0.17	< 0.000001	< 0.000001	0.0409	0.77	0.61	1.2623	0.792208	0.14	0.15	18.29	24.14
X	47	2951.25		0.01	0.683	0.541	0.116	0.63	0.62	1.01613	0.984127	0.18	0.18	28.72	28.52
X	48	3043.58		0.16	1.29e-06	3.22e-06	< 0.000001	0.77	0.61	1.2623	0.792208	0.24	0.19	31.4	30.89
X	49	3066.61		0.17	< 0.000001	< 0.000001	0.0159	0.8	0.63	1.26984	0.7875	0.2	0.18	25.36	29.12
X	50	3116.07		0.1	4.13e-05	1.22e-05	0.00913	0.73	0.63	1.15873	0.863014	0.17	0.16	23.51	26.27
X	51	3152.22		0.05	0.0674	0.0241	0.0419	0.68	0.63	1.07937	0.926471	0.16	0.17	23.75	27.06
X	52	3171.9		0.02	0.387	0.48	0.281	0.69	0.71	0.971831	1.02899	0.17	0.14	24.22	19.1
X	53	3193.89		0.17	7.62e-06	2.69e-06	< 0.000001	0.9	0.73	1.23288	0.811111	0.32	0.18	35.21	25.1
X	54	3260.71		0.02	0.589	0.524	0.212	1.14	1.16	0.982759	1.01754	0.2	0.21	17.75	18.25
X	55	3321.63		0.04	0.223	0.271	0.000294	0.91	0.87	1.04598	0.956044	0.22	0.18	24.3	20.57
X	56	3340.19		0	0.88	0.95	0.00694	0.67	0.67	1	1	0.17	0.14	25.29	20.47
X	57	3369.43		0.02	0.54	0.898	0.000845	0.66	0.68	0.970588	1.0303	0.18	0.2	27.18	29.59
X	58	3417.9		0.21	< 0.000001	< 0.000001	0.000217	1.03	0.82	1.2561	0.796117	0.23	0.17	21.98	21.04
X	59	3442.65		0.04	0.251	0.406	1.8e-05	0.75	0.79	0.949367	1.05333	0.19	0.24	25.42	29.82
X	60	3458.99		0.18	< 0.000001	< 0.000001	0.195	0.96	0.78	1.23077	0.8125	0.17	0.19	18.14	24.66
X	61	3480.11		0.05	0.0285	0.0153	0.0488	0.62	0.58	1.06897	0.935484	0.13	0.15	20.87	26.29
X	62	3519.41	0.6717	0.47	3.65e-05	4.7e-05	< 0.000001	1.07	0.6	1.78333	0.560748	1.04	0.16	97.03	27.03
X	63	3651.02		0.05	0.0941	0.0918	0.811	1.02	1.07	0.953271	1.04902	0.25	0.16	24.55	14.95
X	64	3770.54		0.01	0.592	0.342	0.0759	0.78	0.77	1.01299	0.987179	0.14	0.16	17.44	20.27
X	65	3971.12	0.8697	0.54	< 0.000001	< 0.000001	< 0.000001	0.81	1.35	0.6	1.66667	0.19	0.52	23.68	38.83
X	66	4020.14		0.01	0.838	0.885	0.251	0.63	0.64	0.984375	1.01587	0.17	0.15	26.13	24.14
X	67	4094.74		0.15	3.06e-05	3.02e-06	6.47e-05	1.01	0.86	1.17442	0.851485	0.24	0.23	23.63	26.84
X	68	4146.23		0.15	< 0.000001	< 0.000001	0.0224	0.88	0.73	1.20548	0.829545	0.18	0.17	19.95	22.95
X	69	4180.86		0.09	1.29e-06	< 0.000001	0.586	0.67	0.57	1.17544	0.850746	0.11	0.14	16.61	25.12
X	70	4228.73		0.52	< 0.000001	< 0.000001	< 0.000001	1.89	1.37	1.37956	0.724868	0.48	0.29	25.36	21.45
X	71	4247.27		0.82	< 0.000001	0	6.3e-05	3.17	2.34	1.3547	0.73817	0.5	0.35	15.77	15.15
X	72	4282.15		0.22	< 0.000001	< 0.000001	0.0159	1.05	0.84	1.25	0.8	0.2	0.19	19.22	22.93
X	73	4326.8		0.2	< 0.000001	< 0.000001	0.0759	1.08	0.88	1.22727	0.814815	0.16	0.12	15.2	13.87
X	74	4478.6		0.14	1.12e-06	9.6e-06	1.89e-05	0.91	0.77	1.18182	0.846154	0.22	0.15	23.69	19.78
X	75	4601.62	0.7872	0.59	< 0.000001	< 0.000001	< 0.000001	1.66	1.07	1.5514	0.644578	0.7	0.31	42.07	28.75
X	76	4676.85		0.31	2.15e-06	5.58e-06	0.00649	2.33	2.02	1.15347	0.866953	0.46	0.4	19.78	20.03
X	77	4753.25		0.16	0.000132	3.98e-05	1.37e-05	1.03	0.87	1.18391	0.84466	0.31	0.26	29.58	29.71
X	78	4795.4		0.44	< 0.000001	< 0.000001	2.88e-06	2.48	2.04	1.21569	0.822581	0.51	0.37	20.46	18.01
X	79	4809.11		0.55	< 0.000001	0	< 0.000001	2.38	1.83	1.30055	0.768908	0.53	0.31	22.41	16.78
X	80	4971.31	0.8568	5.19	< 0.000001	0	< 0.000001	12.57	7.38	1.70325	0.587112	3.96	2.63	31.46	35.62
X	81	5010.75	0.9713	2.6	< 0.000001	0	< 0.000001	5.76	3.15	1.82857	0.546875	1.35	0.69	23.39	21.74
X	82	5046.12		0.76	< 0.000001	0	0.000237	2.56	1.8	1.42222	0.703125	0.58	0.42	22.6	23.14
X	83	5105.58		0.46	< 0.000001	< 0.000001	0.000298	1.89	1.42	1.33099	0.751323	0.47	0.34	24.74	23.72
X	84	5194.42		0.01	0.608	0.771	0.113	0.68	0.67	1.01493	0.985294	0.17	0.15	24.64	22.88
X	85	5218.25		0.02	0.502	0.357	0.984	1.02	1	1.02	0.980392	0.17	0.17	17.16	17.21
X	86	5359.03		0.11	0.0751	0.144	0.00104	1.94	2.05	0.946341	1.0567	0.38	0.46	19.63	22.58
X	87	5378.97		0.07	0.0751	0.00986	0.00776	1.49	1.42	1.0493	0.95302	0.21	0.3	14.32	21.39
X	88	5418.67		0.91	< 0.000001	< 0.000001	< 0.000001	3.99	3.08	1.29545	0.77193	0.99	0.81	24.7	26.47
X	89	5443.3	0.8713	27.19	< 0.000001	0	< 0.000001	74.84	47.65	1.57062	0.636692	21.22	12.68	28.35	26.6
X	90	5465.72		2.84	< 0.000001	< 0.000001	2.52e-06	11.46	8.62	1.32947	0.752182	2.72	2.34	23.73	27.17
X	91	5479.15	0.8975	4.78	< 0.000001	0	< 0.000001	12.15	7.37	1.64858	0.606584	3.39	2.02	27.9	27.4
X	92	5520.51		1.19	< 0.000001	0	6.74e-06	3.75	2.56	1.46484	0.682667	0.88	0.67	23.55	26.18
X	93	5587.47		0.33	< 0.000001	< 0.000001	0.148	1.8	1.47	1.22449	0.816667	0.24	0.33	13.24	22.25
X	94	5641.07		1.99	< 0.000001	< 0.000001	0.00681	8.39	6.4	1.31094	0.762813	2.42	2.14	28.87	33.52
X	95	5802.42	0.9521	2.17	< 0.000001	0	< 0.000001	4.74	2.57	1.84436	0.542194	1.42	0.52	29.9	20.13
X	96	5836.85	0.912	0.37	< 0.000001	0	0.00264	0.95	0.58	1.63793	0.610526	0.23	0.16	24.01	28.27
X	97	5947.9		0.07	0.00346	0.00789	0.164	0.7	0.63	1.11111	0.9	0.17	0.13	24.66	21.29
X	98	6085.49		0.31	< 0.000001	0	0.153	1.34	1.03	1.30097	0.768657	0.2	0.2	14.99	19.47
X	99	6117.83	0.7822	0.98	< 0.000001	< 0.000001	< 0.000001	2.34	1.36	1.72059	0.581197	1.26	0.57	53.66	41.73
X	100	6154.69		0.07	0.2	0.133	0.0321	1.42	1.49	0.95302	1.0493	0.4	0.32	27.88	21.45
X	101	6219.27		0.8	< 0.000001	< 0.000001	0.356	3.85	3.05	1.2623	0.792208	0.8	0.69	20.9	22.77
X	102	6264.35		0.45	< 0.000001	< 0.000001	0.0775	2.7	3.15	0.857143	1.16667	0.62	0.6	22.82	19.13
X	103	6302.4		0.19	0.00826	0.00463	0.636	2.92	3.11	0.938907	1.06507	0.46	0.5	15.66	16.1
X	104	6342.09		0.53	< 0.000001	< 0.000001	< 0.000001	1.87	2.4	0.779167	1.28342	0.23	0.48	12.44	20.21
X	105	6382.87		0.01	0.585	0.825	0.0291	0.81	0.79	1.02532	0.975309	0.15	0.14	19.09	17.08
X	106	6520.39		0.94	9.69e-06	0.000172	3.15e-06	4.91	5.84	0.840753	1.18941	1.14	1.63	23.17	27.97
X	107	6592.26		0.18	1.54e-05	7.56e-05	0.0135	1.06	1.24	0.854839	1.16981	0.26	0.31	24.15	24.58
X	108	6641.32		0.3	0.12	0.441	< 0.000001	4.56	4.85	0.940206	1.0636	1.06	1.43	23.21	29.37
X	109	6706.15		0.01	0.866	0.201	< 0.000001	2.08	2.07	1.00483	0.995192	0.55	0.32	26.19	15.33
X	110	6789.08		0.09	0.00016	0.000348	0.0759	0.85	0.77	1.1039	0.905882	0.17	0.14	19.96	17.92
X	111	6835.61		1.86	< 0.000001	< 0.000001	< 0.000001	6.39	4.53	1.4106	0.70892	1.86	1.07	29.18	23.73
X	112	6874.54		0.68	< 0.000001	0	0.00349	2.16	1.48	1.45946	0.685185	0.46	0.36	21.15	24.52
X	113	6895.08		0.56	< 0.000001	< 0.000001	1e-05	2.08	1.52	1.36842	0.730769	0.59	0.52	28.19	34.23
X	114	6917.75	0.8853	1.1	< 0.000001	0	< 0.000001	3.04	1.94	1.56701	0.638158	0.84	0.45	27.64	23.32
X	115	6947.27	0.8618	0.52	< 0.000001	0	< 0.000001	1.55	1.03	1.50485	0.664516	0.44	0.27	28.44	26.05
X	116	6977.2		0.15	0.00234	0.0355	< 0.000001	1.45	1.3	1.11538	0.896552	0.39	0.23	27.29	17.91
X	117	7005.51		0.43	< 0.000001	< 0.000001	< 0.000001	1.85	1.42	1.30282	0.767568	0.66	0.49	35.61	34.62
X	118	7296.76		1.46	< 0.000001	< 0.000001	0.307	4.36	5.82	0.749141	1.33486	1.1	1.18	25.22	20.25
X	119	7331.15		0.39	< 0.000001	< 0.000001	0.0677	1.47	1.86	0.790323	1.26531	0.35	0.26	24.03	13.99
X	120	7413.46		0.04	0.246	0.562	0.0129	1.09	1.13	0.964602	1.0367	0.2	0.23	18.61	20.56
X	121	7444.57		0.02	0.399	0.457	0.00348	0.78	0.8	0.975	1.02564	0.14	0.16	17.72	20.05
X	122	7527.12		0.06	0.785	0.433	1.89e-05	4.2	4.14	1.01449	0.985714	1.25	1.42	29.84	34.29
X	123	7633.67		0.24	0.00032	0.0124	< 0.000001	1.37	1.61	0.850932	1.17518	0.28	0.55	20.35	34.28
X	124	7724.46		0.24	< 0.000001	< 0.000001	0.00852	1.45	1.21	1.19835	0.834483	0.28	0.21	19.1	17.23
X	125	7940.1	0.9634	6.24	< 0.000001	< 0.000001	< 0.000001	1.89	8.13	0.232472	4.30159	1	5.36	52.86	65.98
X	126	8039.79		1.1	5.93e-05	0.000857	0.000176	5.19	6.29	0.825119	1.21195	1.55	2.08	29.87	33.14
X	127	8188.79		0.54	< 0.000001	2.08e-06	< 0.000001	2.23	1.69	1.31953	0.757848	0.85	0.53	38.2	31.44
X	128	8227.08	0.8694	0.58	< 0.000001	0	< 0.000001	1.62	1.04	1.55769	0.641975	0.53	0.19	32.57	18.66
X	129	8320.63		0.17	1.05e-05	1.14e-05	7.46e-05	1.26	1.09	1.15596	0.865079	0.28	0.23	22	20.72
X	130	8368.72		0.26	< 0.000001	< 0.000001	0.000202	1.54	1.8	0.855556	1.16883	0.23	0.36	15.26	20.16
X	131	8464.97		3.38	1.18e-05	1.53e-05	0.884	23.69	20.31	1.16642	0.857324	4.45	5.76	18.8	28.36
X	132	8491.39		4.47	< 0.000001	0	0.713	22.38	17.9	1.25028	0.799821	2.67	2.48	11.95	13.83
X	133	8565.03		0.75	< 0.000001	< 0.000001	0.117	5.92	5.16	1.14729	0.871622	0.63	0.76	10.58	14.8
X	134	8651.84		0.87	< 0.000001	< 0.000001	< 0.000001	4.36	3.49	1.24928	0.800459	1.11	0.72	25.43	20.64
X	135	8957.65		0.16	0.00911	0.114	< 0.000001	1.29	1.13	1.14159	0.875969	0.5	0.28	38.79	24.92
X	136	9204.44		1.22	< 0.000001	4.94e-06	< 0.000001	5.1	3.88	1.31443	0.760784	1.9	0.89	37.34	22.86
X	137	9230.36		0.57	6.33e-05	8.52e-05	0.766	4	4.58	0.873362	1.145	0.95	0.98	23.62	21.38
X	138	9355.82		1.38	< 0.000001	2.49e-06	0.141	9.92	11.3	0.877876	1.13911	1.61	1.96	16.24	17.33
X	139	9390.4		3.25	< 0.000001	< 0.000001	0.274	9.86	13.11	0.752098	1.32961	2.17	2.27	22.03	17.33
X	140	9551.05		0.01	0.952	0.34	8.13e-05	4.7	4.69	1.00213	0.997872	0.9	0.59	19.19	12.49
X	141	9587.67		0.4	0.0126	0.0459	1.17e-06	6.73	6.33	1.06319	0.940565	1.28	0.84	19.02	13.22
X	142	9616.97		0.93	4.08e-06	2.29e-05	< 0.000001	6.45	5.52	1.16848	0.855814	1.62	0.97	25.06	17.61
X	143	10057		0.3	0.0603	1.64e-05	< 0.000001	3.52	3.82	0.921466	1.08523	1.34	0.61	38.09	15.9
X	144	10091.4		0.39	0.0546	0.567	< 0.000001	3.86	3.47	1.11239	0.898964	1.77	0.7	45.91	20.26
X	145	10166.8		0.18	1.52e-05	0.000172	< 0.000001	1.79	1.61	1.1118	0.899441	0.34	0.17	19.2	10.59
X	146	10208		0.89	< 0.000001	< 0.000001	0.0102	3.66	2.76	1.32609	0.754098	0.81	0.61	22.08	22.02
X	147	10430.3		0.05	0.271	0.113	6.3e-05	1.1	1.14	0.964912	1.03636	0.29	0.25	26.31	22.24
X	148	10461.9	0.9252	0.81	< 0.000001	< 0.000001	< 0.000001	0.98	1.8	0.544444	1.83673	0.26	0.61	26.9	33.74
X	149	10499.1	0.9169	0.38	< 0.000001	< 0.000001	0.00108	0.68	1.07	0.635514	1.57353	0.16	0.26	22.98	24.44
X	150	10681	0.9516	0.52	< 0.000001	< 0.000001	< 0.000001	0.83	1.36	0.610294	1.63855	0.16	0.33	19.12	24.63
X	151	10721.6		0.5	< 0.000001	< 0.000001	0.00116	1.44	1.94	0.742268	1.34722	0.25	0.38	17.26	19.57
X	152	10754.2		0.04	0.39	0.113	0.00249	1.56	1.61	0.968944	1.03205	0.35	0.27	22.11	16.69
X	153	10792.9		0.14	< 0.000001	< 0.000001	0.499	0.88	1.01	0.871287	1.14773	0.13	0.16	14.7	16.24
X	154	10849.3		0.28	< 0.000001	< 0.000001	0.00151	1.28	1.56	0.820513	1.21875	0.2	0.3	15.59	18.97
X	155	10934.5		1.47	2.56e-05	5.02e-05	0.00107	5.7	7.17	0.794979	1.25789	1.92	2.68	33.69	37.34
X	156	11048.2		0.81	< 0.000001	< 0.000001	0.148	2.08	2.89	0.719723	1.38942	0.47	0.43	22.67	14.92
X	157	11119.4		0.48	< 0.000001	< 0.000001	0.00396	1.71	2.19	0.780822	1.2807	0.42	0.38	24.71	17.33
X	158	11326		0.83	< 0.000001	< 0.000001	< 0.000001	1.85	2.69	0.687732	1.45405	0.55	0.82	29.85	30.5
X	159	11777.3		0.06	< 0.000001	7.28e-06	1.06e-06	0.36	0.41	0.878049	1.13889	0.06	0.09	16.25	21.73
X	160	11914.2		0.06	0.000123	9.6e-06	0.161	0.59	0.65	0.907692	1.10169	0.1	0.09	17.71	13.47
X	161	12071.2		0.43	1.35e-06	2.24e-06	< 0.000001	1.43	1	1.43	0.699301	0.73	0.38	51.13	37.73
X	162	12231.3	0.7646	1.3	< 0.000001	< 0.000001	< 0.000001	3.32	2.01	1.65174	0.605422	1.85	0.74	55.75	36.69
X	163	12309.8		0.05	0.283	0.839	< 0.000001	1.51	1.46	1.03425	0.966887	0.38	0.23	25.47	15.76
X	164	12435.5		0.78	< 0.000001	< 0.000001	0.0269	3.89	3.11	1.2508	0.799486	0.91	0.79	23.34	25.43
X	165	13181.3		0.22	< 0.000001	< 0.000001	0.0641	0.74	0.96	0.770833	1.2973	0.17	0.22	22.93	23.39
X	166	13281.7		0.22	< 0.000001	< 0.000001	6.2e-05	0.65	0.86	0.755814	1.32308	0.16	0.22	24.81	25.29
X	167	13361.2		0.28	< 0.000001	< 0.000001	5.65e-06	0.65	0.93	0.698925	1.43077	0.15	0.23	23.36	24.37
X	168	13414.5		0.1	0.000409	7.17e-06	< 0.000001	0.8	0.9	0.888889	1.125	0.21	0.17	25.76	19.4
X	169	13668.7		0.01	0.173	0.585	0.000578	0.36	0.37	0.972973	1.02778	0.06	0.08	15.65	21.73
X	170	13787.9		0.19	0.00205	0.00338	< 0.000001	0.79	0.98	0.806122	1.24051	0.31	0.49	39.91	50.2
X	171	13949.3	0.9882	1.34	< 0.000001	< 0.000001	< 0.000001	1.06	2.4	0.441667	2.26415	0.24	0.78	22.6	32.57
X	172	14005.5	0.863	0.55	< 0.000001	< 0.000001	1.03e-05	1.09	1.64	0.664634	1.50459	0.33	0.44	30	26.75
X	173	14207	0.8968	0.23	< 0.000001	< 0.000001	< 0.000001	0.45	0.68	0.661765	1.51111	0.09	0.17	20.01	25.34
X	174	14296.3	0.9054	0.55	< 0.000001	< 0.000001	4.79e-05	0.96	1.52	0.631579	1.58333	0.23	0.37	23.47	24.42
X	175	14335.9	0.9221	0.53	< 0.000001	< 0.000001	1.07e-05	0.75	1.28	0.585938	1.70667	0.18	0.33	24.67	26.05
X	176	15050.7		0.74	0.00124	0.00198	3.59e-06	3.54	4.28	0.827103	1.20904	1.41	1.65	39.81	38.64
X	177	15445.8		0.03	0.347	0.29	0.0564	0.93	0.95	0.978947	1.02151	0.18	0.22	19.62	22.58
X	178	15654.1		0.03	0.0291	0.126	5.01e-06	0.35	0.38	0.921053	1.08571	0.07	0.12	19.99	30.66
X	179	16075.4		1.53	< 0.000001	< 0.000001	0.000775	3.57	5.09	0.701375	1.42577	1.55	2.02	43.4	39.74
X	180	16375.8		0.01	0.866	0.937	< 0.000001	0.8	0.8	1	1	0.25	0.21	30.95	26.36
X	181	16452		0.05	0.112	0.357	8.68e-05	0.91	0.86	1.05814	0.945055	0.26	0.16	28.49	18.77
X	182	16576		0.43	< 0.000001	< 0.000001	2.58e-06	0.97	1.4	0.692857	1.4433	0.22	0.36	22.39	26
X	183	16687.6		0.25	< 0.000001	< 0.000001	0.00107	0.9	1.15	0.782609	1.27778	0.19	0.26	20.58	22.64
X	184	16925.8		0.25	0.725	0.84	0.652	15.89	15.64	1.01598	0.984267	3.42	5.08	21.52	32.45
X	185	17807.4	0.834	0.1	< 0.000001	< 0.000001	< 0.000001	0.19	0.29	0.655172	1.52632	0.05	0.11	27.68	36.57
X	186	18458.6	0.9293	0.6	< 0.000001	< 0.000001	7.53e-05	0.69	1.29	0.534884	1.86957	0.21	0.35	31.09	27.25
X	187	18773.3	0.9144	2.14	< 0.000001	< 0.000001	0.0562	2.71	4.85	0.558763	1.78967	1.04	1.22	38.31	25.16
X	188	19648.6		0.04	< 0.000001	< 0.000001	0.00116	0.15	0.19	0.789474	1.26667	0.03	0.04	22.15	21.87
X	189	20105.8		0.25	< 0.000001	< 0.000001	0.0347	0.53	0.77	0.688312	1.45283	0.2	0.15	37.03	19.01
X	190	20918.5	0.9827	0.49	< 0.000001	< 0.000001	< 0.000001	0.29	0.77	0.376623	2.65517	0.08	0.33	26.76	42.76
X	191	21440.7	0.8924	0.24	< 0.000001	< 0.000001	< 0.000001	0.41	0.65	0.630769	1.58537	0.1	0.18	24.61	28.15
X	192	21863.6	0.8123	0.93	< 0.000001	< 0.000001	1.74e-06	1.62	2.55	0.635294	1.57407	0.55	0.89	33.69	34.83
X	193	22104.4	0.8625	0.59	< 0.000001	< 0.000001	< 0.000001	0.99	1.57	0.630573	1.58586	0.24	0.5	24.46	31.46
X	194	23251.6		0.02	2.17e-06	< 0.000001	0.0234	0.13	0.15	0.866667	1.15385	0.03	0.03	22.23	22.04
X	195	23500.3		0.01	0.00146	0.00103	0.000161	0.13	0.14	0.928571	1.07692	0.03	0.03	21.56	24.02
X	196	23834.8		0.01	0.0751	0.416	1.89e-05	0.19	0.18	1.05556	0.947368	0.04	0.03	24.15	14.57
X	197	24129.5		0.06	0.000195	0.00294	< 0.000001	0.29	0.24	1.20833	0.827586	0.13	0.07	43.17	27.63
X	198	24615		0.02	7.98e-05	0.000259	0.034	0.17	0.19	0.894737	1.11765	0.03	0.04	19.64	22.57
X	199	25447.9		0.01	0.1	0.0581	0.0558	0.13	0.14	0.928571	1.07692	0.03	0.03	20.9	20.64
X	200	26574.9		0.04	< 0.000001	< 0.000001	< 0.000001	0.13	0.17	0.764706	1.30769	0.03	0.04	21.47	25.94
X	201	27595.1		0.04	< 0.000001	< 0.000001	< 0.000001	0.12	0.17	0.705882	1.41667	0.02	0.04	19.96	25.2
X	202	27891.2	0.93	0.07	< 0.000001	< 0.000001	< 0.000001	0.14	0.21	0.666667	1.5	0.03	0.05	19.35	22.53
X	203	28687.2		0.06	< 0.000001	< 0.000001	0.000262	0.15	0.21	0.714286	1.4	0.03	0.05	20	21.56
X	204	29426.5		0.02	< 0.000001	< 0.000001	0.0666	0.14	0.16	0.875	1.14286	0.03	0.03	19.07	17.9
