# Supplementary material for: Acute pathophysiological myocardial changes following intra-cardiac electrical shocks using a proteomic approach in a sheep model
Source: Sci Rep. 2020 Nov 20;10:20252. doi: 10.1038/s41598-020-77346-x (PMC7679418; doi:10.1038/s41598-020-77346-x)
Supplement: Supplementary file 4 — Supplementary Dataset 3. [file 41598_2020_77346_MOESM4_ESM.xlsx]

## Sheet: Title page
Acute pathophysiological myocardial changes following intra-cardiac electrical shocks: a proteomic approach in a sheep model.
Alexandre BODIN*, MD1, Valérie LABAS2-3, Arnaud BISSON, MD1, Ana-Paula TEIXEIRA-GOMES4, Hélène BLASCO, PhD5, Daniel TOMAS2-3, Lucie COMBES-SOIA2-3, Paulo MARCELO6, Elodie STANDLEY, MD7, Christophe BARON, MD, PhD7, Denis ANGOULVANT, MD, PhD1,7, Dominique BABUTY, MD, PhD1, and Nicolas CLEMENTY, MD1,7.
1 Service de Cardiologie, Centre Hospitalier Universitaire Trousseau et EA7505, Faculté de Médecine, Université François Rabelais, Tours, France
2 INRAE, CNRS, Université de Tours, IFCE, UMR PRC, 37380 Nouzilly, France
3 INRAE, Université de Tours, CHU de Tours, Plate-forme de Chirurgie et d’Imagerie pour la Recherche et l’Enseignement, 37380 Nouzilly, France
4 INRAE, Université de Tours, ISP, F-37380, Nouzilly, France
5 Imagerie et Cerveau - UMR 1253, Université de Tours, Tours, France
6 Plate-forme ICAP, Centre Universitaire de Recherche en Santé, Université de Picardie Jules Verne, 80054 Amiens, France
7 Transplantation, Immunologie et Inflammation T2i - EA 4245, Université de Tours, Tours, France
Supplemental dataset 3 - bottom-up analysis in near and far regions

## Sheet: RAW data "near" region
Bottom-up analysis "near" region
Total : 6,750 IDs
Mean NWS >=5 : 1,775 IDs
p value < 0.05 : 1,104 IDs
p value < 0.05 (NWS and XIC methods): 513 IDs					TR : technical replicate
Protein is less abundant in shock group (FC<=0.5, pvalue<0.05) : 190 IDs
Protein is more abundant in shock group (FC>=2, pvalue<0.05) : 217 IDs
#	Protein Name	Accession Number	FC NWS electrical shock "near" / control "near"	FC XIC electrical shock "near" / control "near"	p value NWS	p-value XIC	NWS electrical shock "near" TR1	NWS electrical shock "near" TR2	NWS electrical shock "near" TR3	Mean NWS electrical shock "near"	NWS control "near" TR1	NWS control "near" TR2	NWS control "near" TR3	Mean NWS control "near"	log10 XIC electrical shock "near" TR1	log10 XIC electrical shock "near" TR2	log10 XIC electrical shock "near" TR3	log10 XIC Control "near" TR1	log10 XIC Control "near" TR2	log10 XIC Control "near" TR3
124	Cluster of PREDICTED: plectin isoform X14 [Ovis aries musimon]+8	XP_012020459.1 (+8)	0.438303	0.618566	0.00018447	0.0364263	21.5171	20.4769	16.4061	19.4667	45.4429	42.2115	45.034	44.2295	8.03036	7.99551	7.87378	8.31975	8.20426	8.10364
124.1	Group of PREDICTED: plectin isoform X14 [Ovis aries musimon]+4	XP_012020459.1 (+4)	0.426317	0.614719	0.000290352	0.0358327	15.6926	14.4561	11.6784	13.9424	33.1925	30.504	33.8507	32.5157	8.03036	7.99295	7.87378	8.31975	8.20426	8.10364
61.4	ADP/ATP translocase 3 [Trichechus manatus latirostris]	XP_004385246.1	1.02876	0.504876	0.760446	0.000128224	7.82128	6.69562	5.75821	6.75837	6.51348	6.19771	6.94274	6.55131	8.69254	8.68817	8.64354	8.98488	8.97194	9.02259
20.8	Group of collagen alpha-3(VI) chain isoform X1 [Cavia porcellus]+4	XP_013012874.1 (+4)	0.677362	0.504526	0.00622613	0.0174091	16.274	14.4038	14.6433	15.107	23.6035	23.3433	19.8115	22.2528	8.69741	8.59358	8.57499	8.92965	8.89064	8.76868
66.2	PREDICTED: protein disulfide-isomerase [Bos indicus]	XP_019836588.1	1.12662	0.503129	0.463452	0.00905705	18.0012	13.536	14.8038	15.447	14.1005	10.5281	16.4361	13.6883	9.15518	9.00228	9.03183	9.26417	9.33041	9.3302
31.1	very long-chain specific acyl-CoA dehydrogenase, mitochondrial [Ovis aries]	XP_004012685.1	0.860949	0.500694	0.0418254	0.0010017	64.1482	56.5499	67.4007	62.6996	73.2987	74.5611	70.5731	72.811	9.26908	9.29652	9.23148	9.56939	9.64886	9.54149
26.2	PREDICTED: 14-3-3 protein epsilon isoform X1 [Odobenus rosmarus divergens]	XP_012419122.1	1.07326	0.500347	0.384926	0.00538739	20.9364	17.9742	18.4649	19.1252	16.3258	17.3536	19.7194	17.7996	8.75043	8.9223	8.86185	9.10197	9.16248	9.16662
31	Cluster of very long-chain specific acyl-CoA dehydrogenase, mitochondrial [Ovis aries]+14	XP_004012685.1 (+14)	0.849685	0.5	0.0076902	0.000617835	126.028	119.936	135.109	127.025	151.476	147.74	149.431	149.549	9.28715	9.31345	9.25186	9.58839	9.65934	9.56813
43.1	PREDICTED: vitamin D-binding protein [Ovis aries musimon]	XP_011990876.1	1.12117	0.5	0.185726	0.00211556	44.3917	52.728	54.8397	50.6532	47.4121	44.6738	43.7035	45.2631	9.36742	9.46279	9.37491	9.72969	9.67656	9.64236
1.40	PREDICTED: LOW QUALITY PROTEIN: myosin heavy chain, skeletal muscle-like, partial [Equus przewalskii]	XP_008526974.1	1.51572	0.496546	0.0287847	0.0314777	7.59106	7.24627	9.10969	7.98234	4.31174	6.29914	5.204	5.27163	9.30718	8.93351	9.32715	9.58693	9.62081	9.61078
156.2	inositol monophosphatase 1 [Delphinapterus leucas]	XP_022410713.1	1.01129	0.496546	0.921582	0.000129935	11.7832	9.26336	6.75544	9.26732	9.08858	9.04532	9.2115	9.11513	8.58022	8.5377	8.56321	8.86741	8.90772	8.84758
131.1	cytosol aminopeptidase [Ovis aries]	XP_012035088.2	0.844986	0.496546	0.0521187	0.00193526	7.77005	6.58186	7.01969	7.12387	8.28311	7.94456	9.04092	8.42286	8.95957	8.89997	9.02426	9.26472	9.2252	9.29846
156	Cluster of IMPA1, partial [Cervus elaphus hippelaphus]+1	OWK04487.1 (+1)	0.960795	0.496546	0.793008	0.00197145	27.6648	20.4769	18.3362	22.1593	23.2264	23.1158	22.517	22.9531	8.72963	8.6821	8.71457	9.01936	9.04702	8.92347
156.1	IMPA1, partial [Cervus elaphus hippelaphus]	OWK04487.1	0.927873	0.496546	0.567971	0.00201802	15.8816	11.2135	11.5808	12.892	14.1378	14.0705	13.3055	13.8379	8.72963	8.67849	8.71457	9.01936	9.04702	8.92347
135.1	PREDICTED: superoxide dismutase [Cu-Zn] isoform X2 [Ovis aries musimon]	XP_011990244.1	1.06718	0.48971	0.544888	0.000519187	18.4432	19.9894	18.8187	19.0838	19.6919	19.5982	14.329	17.873	8.97293	9.01759	8.95867	9.22553	9.28325	9.29542
135	Cluster of PREDICTED: superoxide dismutase [Cu-Zn] isoform X2 [Ovis aries musimon]+1	XP_011990244.1 (+1)	0.975153	0.48971	0.76003	0.000519187	26.6402	28.2776	28.9519	27.9566	31.3051	30.151	24.564	28.6734	8.97293	9.01759	8.95867	9.22553	9.28325	9.29542
131.2	PREDICTED: cytosol aminopeptidase [Ovis aries musimon]	XP_011980368.1	0.805524	0.486327	0.0198124	0.0100889	7.25774	6.09432	7.01969	6.79058	8.78803	7.94456	8.52917	8.42059	8.89771	8.82997	9.02426	9.21129	9.17183	9.2918
222	Cluster of PREDICTED: ATP synthase subunit O, mitochondrial isoform X1 [Pantholops hodgsonii]+2	XP_005956973.1 (+2)	0.736113	0.482968	0.0581589	0.00591468	14.3447	12.6762	9.65063	12.2238	18.1772	15.0755	16.376	16.5429	8.90654	8.78292	8.72757	9.0807	9.0988	9.15177
186	Cluster of PREDICTED: fucose mutarotase isoform X2 [Ovis aries musimon]+3	XP_011963821.1 (+3)	1.54221	0.476319	0.0420701	0.000290821	23.5663	26.3275	17.3711	22.4216	14.1378	14.0705	15.3525	14.5203	8.44589	8.42376	8.36374	8.74695	8.78902	8.73708
65	Cluster of antithrombin-III precursor [Ovis aries]+5	NP_001009393.1 (+5)	1.11342	0.476319	0.000988413	0.000977128	78.8959	78.9824	81.0653	79.6479	72.7086	71.3575	70.6215	71.5625	9.1091	9.2235	9.19845	9.5798	9.50547	9.52179
137.2	mitochondrial 2-oxoglutarate/malate carrier protein isoform 1 [Homo sapiens]	NP_003553.2	1.11729	0.473029	0.767884	0.00010965	15.8816	5.363	6.27291	9.17252	7.57381	8.04028	8.69975	8.10462	8.20047	8.15075	8.13806	8.48867	8.46196	8.47465
14.5	RecName: Full=Hemoglobin subunit beta; AltName: Full=Beta-globin; AltName: Full=Hemoglobin beta chain	P02076.1	0.432269	0.469761	1.08981e-05	0.00229148	14.3728	14.3745	13.6574	14.1349	31.3809	33.024	33.4788	32.6279	10.6308	10.5909	10.5064	10.9179	10.9705	10.8578
14.2	hemoglobin subunit beta [Ovis aries]	NP_001091117.1	0.307786	0.469761	4.46097e-05	0.00219658	17.3898	17.1915	17.5713	17.3842	58.6578	52.3003	58.1678	56.3753	10.6349	10.5954	10.5107	10.924	10.9766	10.8649
14.3	RecName: Full=Hemoglobin subunit beta-A; AltName: Full=Beta-A-globin; AltName: Full=Hemoglobin beta-A chain	P04346.1	0.846159	0.466516	0.0343508	0.00194378	49.6653	49.9731	42.594	47.4108	57.7009	53.5394	56.7106	55.9836	10.4285	10.3752	10.2674	10.7075	10.7117	10.6899
31.2.1	PREDICTED: very long-chain specific acyl-CoA dehydrogenase, mitochondrial isoform X1 [Hipposideros armiger]	XP_019520375.1	0.853818	0.463294	0.0657637	0.00105587	5.90123	5.85871	6.52126	6.09373	7.16809	6.51187	7.7558	7.14525	8.90205	8.93788	8.92441	9.25818	9.38597	9.25415
31.2	Group of PREDICTED: very long-chain specific acyl-CoA dehydrogenase, mitochondrial isoform X1 [Hipposideros armiger]+3	XP_019520375.1 (+3)	0.853818	0.463294	0.0657637	0.00105587	23.6049	23.4348	26.085	24.3749	28.6724	26.0475	31.0232	28.581	8.90205	8.93788	8.92441	9.25818	9.38597	9.25415
31.2.2	PREDICTED: very long-chain specific acyl-CoA dehydrogenase, mitochondrial isoform X2 [Hipposideros armiger]	XP_019520377.1	0.853818	0.463294	0.0657637	0.00105587	5.90123	5.85871	6.52126	6.09373	7.16809	6.51187	7.7558	7.14525	8.90205	8.93788	8.92441	9.25818	9.38597	9.25415
31.2.3	PREDICTED: very long-chain specific acyl-CoA dehydrogenase, mitochondrial isoform X3 [Hipposideros armiger]	XP_019520378.1	0.853818	0.463294	0.0657637	0.00105587	5.90123	5.85871	6.52126	6.09373	7.16809	6.51187	7.7558	7.14525	8.90205	8.93788	8.92441	9.25818	9.38597	9.25415
31.2.4	PREDICTED: very long-chain specific acyl-CoA dehydrogenase, mitochondrial isoform X4 [Hipposideros armiger]	XP_019520379.1	0.853818	0.463294	0.0657637	0.00105587	5.90123	5.85871	6.52126	6.09373	7.16809	6.51187	7.7558	7.14525	8.90205	8.93788	8.92441	9.25818	9.38597	9.25415
44.4	CRYAB [Cervus elaphus hippelaphus]	OWK17899.1	0.850274	0.463294	0.128045	0.0011574	10.4682	7.97949	8.21912	8.88895	10.191	10.511	10.5676	10.4232	9.35945	9.30719	9.25122	9.58535	9.64053	9.66503
50	Cluster of PREDICTED: hemoglobin subunit alpha-1/2 [Capra hircus]+5	XP_017895579.1 (+5)	0.706127	0.463294	0.000203985	0.00878661	88.1175	79.9575	81.0653	83.0468	116.132	118.594	117.703	117.476	10.1921	10.139	10.0804	10.3557	10.5645	10.4736
50.1.3	PREDICTED: hemoglobin subunit alpha-1/2 [Ovis aries musimon]	XP_011999575.1	0.704172	0.463294	0.000131868	0.00874581	20.2875	18.4942	18.8026	19.1948	27.1648	27.2532	27.2763	27.2314	10.1912	10.139	10.079	10.3556	10.5644	10.4734
50.1.2	PREDICTED: hemoglobin subunit alpha-1/2 [Ovis aries musimon]	XP_011999574.1	0.704172	0.463294	0.000131868	0.00874581	20.2875	18.4942	18.8026	19.1948	27.1648	27.2532	27.2763	27.2314	10.1912	10.139	10.079	10.3556	10.5644	10.4734
50.1.1	PREDICTED: hemoglobin subunit alpha-1/2 [Capra hircus]	XP_017895579.1	0.704172	0.463294	0.000131868	0.00874581	20.2875	18.4942	18.8026	19.1948	27.1648	27.2532	27.2763	27.2314	10.1912	10.139	10.079	10.3556	10.5644	10.4734
50.1	Group of PREDICTED: hemoglobin subunit alpha-1/2 [Capra hircus]+2	XP_017895579.1 (+2)	0.704172	0.463294	0.000131872	0.00874581	60.8625	55.4826	56.4079	57.5844	81.4942	81.7596	81.8288	81.6942	10.1912	10.139	10.079	10.3556	10.5644	10.4734
50.2	alpha globin chain [Ovis aries]	CAA49750.1	0.685867	0.463294	0.000260202	0.00877986	19.6044	17.8442	18.1593	18.536	26.1549	27.5882	27.2763	27.0065	10.1906	10.1384	10.0785	10.3548	10.5639	10.4729
295	Group of PREDICTED: inter-alpha-trypsin inhibitor heavy chain H4 isoform X1 [Capra hircus]+1	XP_005695913.2 (+1)	0.670356	0.463294	0.042966	0.0167375	9.2216	5.85055	6.75544	7.27586	12.1181	10.0503	10.235	10.8012	8.18806	8.02313	7.97919	8.35619	8.28367	8.3627
131	Cluster of cytosol aminopeptidase [Ovis aries]+6	XP_012035088.2 (+6)	0.871154	0.456916	0.0606522	0.00157868	30.7387	26.3275	26.0567	27.7076	32.3149	31.1561	31.7285	31.7332	8.96156	8.90954	9.02559	9.31914	9.23659	9.30225
65.1	antithrombin-III precursor [Ovis aries]	NP_001009393.1	1.17609	0.45376	0.00198327	0.000825812	33.471	31.723	32.7157	32.6365	28.4607	26.9014	27.8733	27.7452	9.10798	9.22306	9.17832	9.57794	9.50388	9.52116
133.2	fibrinogen alpha chain [Ovis aries]	XP_004017232.3	0.798852	0.45376	0.00812961	0.0034814	12.8078	13.6513	11.5808	12.6799	15.6525	15.578	16.376	15.8689	7.64343	7.83211	7.73857	8.10586	8.08094	8.0631
133.1	PREDICTED: fibrinogen alpha chain isoform X2 [Ovis aries musimon]	XP_014964813.1	0.798852	0.45376	0.00812961	0.0034814	12.8078	13.6513	11.5808	12.6799	15.6525	15.578	16.376	15.8689	7.64343	7.83211	7.73857	8.10586	8.08094	8.0631
133	Group of PREDICTED: fibrinogen alpha chain isoform X2 [Ovis aries musimon]+1	XP_014964813.1 (+1)	0.798852	0.45376	0.00812961	0.0034814	25.6155	27.3025	23.1615	25.3599	31.3051	31.1561	32.752	31.7377	7.64343	7.83211	7.73857	8.10586	8.08094	8.0631
43.2	vitamin D-binding protein [Ovis aries]	XP_004009948.2	1.00633	0.45376	0.959397	0.00152173	39.2686	43.9522	48.0843	43.7684	48.4219	40.6537	41.6565	43.5773	9.28974	9.3579	9.28028	9.72289	9.6325	9.59892
167.2	PGM1 protein [Bos taurus]	AAI49240.1	1.06807	0.45376	0.219881	0.00509156	5.29388	5.76929	5.95122	5.67146	5.38582	5.52769	5.03221	5.31524	7.94639	7.99919	7.78749	8.28807	8.30814	8.24481
402	Cluster of PREDICTED: ubiquitin carboxyl-terminal hydrolase 14, partial [Camelus ferus]+1	XP_006194514.1 (+1)	1.21926	0.435275	0.344426	5.70186e-05	7.17235	4.87545	7.72051	6.58944	4.03937	6.03021	6.141	5.40353	7.63473	7.67281	7.62494	8.01405	7.99608	7.96964
8.9	PREDICTED: serpin A3-6-like [Pantholops hodgsonii]	XP_005967515.1	0.813379	0.432269	0.0118571	0.000318027	10.478	9.92081	11.3468	10.5819	13.4646	13.2919	12.2832	13.0132	9.5399	9.57086	9.46578	9.9067	9.90337	9.88203
14.10.2	beta-globin [Capra hircus]	AAA30914.1	0.690637	0.432269	0.000102871	0.000998689	6.44909	6.05376	6.48376	6.32887	9.40002	9.06151	9.01713	9.15955	10.4939	10.4417	10.35	10.7894	10.8389	10.8069
14.10.1	PREDICTED: hemoglobin subunit beta-C [Capra hircus]	XP_005689870.1	0.690637	0.432269	0.000102871	0.000998689	6.44909	6.05376	6.48376	6.32887	9.40002	9.06151	9.01713	9.15955	10.4939	10.4417	10.35	10.7894	10.8389	10.8069
14.10	Group of PREDICTED: hemoglobin subunit beta-C [Capra hircus]+1	XP_005689870.1 (+1)	0.690637	0.432269	0.000102871	0.000998689	12.8982	12.1075	12.9675	12.6577	18.8	18.123	18.0343	18.3191	10.4939	10.4417	10.35	10.7894	10.8389	10.8069
14.7	RecName: Full=Hemoglobin subunit beta; AltName: Full=Beta-globin; AltName: Full=Hemoglobin beta chain	P02072.1	0.632002	0.432269	0.00902192	0.00133201	8.09987	5.86648	8.39857	7.45498	12.5273	10.993	11.8472	11.7892	10.3597	10.316	10.2055	10.652	10.7014	10.6796
14.4.2	hemoglobin subunit beta-C [Ovis aries]	NP_001106896.1	0.596254	0.432269	2.72797e-05	0.000976256	10.8322	10.1708	10.2368	10.4133	17.9276	17.3251	17.0914	17.448	10.5	10.4484	10.3566	10.7962	10.844	10.8139
14.4.1	RecName: Full=Hemoglobin subunit beta-C; AltName: Full=Beta-C-globin; AltName: Full=Hemoglobin beta-C chain	P68057.1	0.596254	0.432269	2.72797e-05	0.000976256	10.8322	10.1708	10.2368	10.4133	17.9276	17.3251	17.0914	17.448	10.5	10.4484	10.3566	10.7962	10.844	10.8139
14.4	Group of RecName: Full=Hemoglobin subunit beta-C; AltName: Full=Beta-C-globin; AltName: Full=Hemoglobin beta-C chain+1	P68057.1 (+1)	0.596254	0.432269	2.72797e-05	0.000976256	21.6644	20.3416	20.4736	20.8265	35.8551	34.6502	34.1828	34.8961	10.5	10.4484	10.3566	10.7962	10.844	10.8139
14.11	PREDICTED: hemoglobin subunit delta [Rhinopithecus roxellana]	XP_010361647.1	0.786217	0.426317	0.0294822	0.00145	5.42447	6.13734	6.41483	5.99221	8.37575	7.00837	7.52574	7.63662	10.3486	10.2969	10.1871	10.6431	10.6983	10.6681
14.12	RecName: Full=Hemoglobin subunit beta; AltName: Full=Beta-globin; AltName: Full=Hemoglobin beta chain	P02061.1	1.38799	0.426317	0.0797628	0.00163459	8.49834	6.13734	7.3799	7.33852	6.35606	4.9983	4.45524	5.26987	10.3492	10.297	10.1816	10.6429	10.6979	10.6677
65.3	antithrombin-III [Balaenoptera acutorostrata scammoni]	XP_007165411.1	0.950132	0.426317	0.555471	0.0117381	8.19698	9.94593	9.87581	9.33957	10.2836	10.4859	8.76799	9.8458	8.53301	8.80862	8.83605	9.18029	9.20959	9.11535
14.6	PREDICTED: hemoglobin subunit beta [Bos indicus]	XP_019831403.1	0.447513	0.426317	0.000374201	0.00122444	8.50972	6.25652	8.01255	7.59293	17.9804	16.5206	16.4529	16.9847	10.3604	10.3152	10.2046	10.6633	10.7066	10.6847
215	Group of dynactin subunit 2 isoform X1 [Ovis aries]+3	XP_012030056.1 (+3)	0.602904	0.420448	0.0159614	0.00637564	10.2462	9.75091	13.5109	11.1693	21.2067	18.0906	16.376	18.5578	7.85227	8.12247	8.0799	8.45523	8.54711	8.45447
186.1	PREDICTED: fucose mutarotase isoform X2 [Ovis aries musimon]	XP_011963821.1	1.50838	0.400535	0.106245	0.000596342	17.6747	22.6709	12.7871	17.7109	11.8656	11.0554	12.282	11.7343	8.34893	8.42376	8.29403	8.74695	8.78902	8.73708
159	Group of dystrophin isoform X1 [Ovis aries]+5	XP_011961843.2 (+5)	0.435275	0.400535	0.0063045	0.00152832	12.2955	15.6015	12.5458	13.4809	25.246	36.1813	31.7285	31.0519	7.68654	7.76872	7.67847	8.02958	8.169	8.08472
65.5	PREDICTED: antithrombin-III [Nannospalax galili]	XP_008824313.1	1.31677	0.386891	0.144614	0.00134463	9.56314	8.32078	6.14424	8.00938	5.63828	5.6952	6.85745	6.06364	8.14548	8.30038	8.25309	8.62298	8.66649	8.72903
167.1	phosphoglucomutase-1 [Bos taurus]	NP_001070371.1	0.831046	0.384219	0.146604	0.00131671	7.68466	8.20702	6.91629	7.60266	7.91043	10.5529	8.95563	9.13964	8.0577	8.03332	7.8839	8.44809	8.50321	8.43082
47.6	PREDICTED: LOW QUALITY PROTEIN: 60 kDa heat shock protein, mitochondrial-like [Myotis brandtii]	XP_014405661.1	1.11729	0.381565	0.235045	0.00242926	6.18107	7.32286	7.84114	7.11502	6.42732	6.06092	6.67184	6.38669	8.89701	8.9232	8.83792	9.31452	9.45045	9.24228
391	PREDICTED: 60S acidic ribosomal protein P2 [Dipodomys ordii]	XP_012888828.1	1.08373	0.378929	0.589538	0.00808738	6.14773	7.80073	5.79038	6.57961	7.06889	5.02517	6.141	6.07836	7.50684	7.56181	7.37502	7.77591	7.92851	7.99708
47.3.1	60 kDa heat shock protein, mitochondrial isoform X1 [Carlito syrichta]	XP_021570686.1	0.890076	0.371131	0.0348076	0.000483541	11.2188	12.1499	12.3888	11.9192	12.831	13.493	13.9034	13.4091	9.12893	9.15226	9.0979	9.56076	9.68127	9.54819
47.3	Group of 60 kDa heat shock protein, mitochondrial isoform X1 [Carlito syrichta]+1	XP_021570686.1 (+1)	0.890076	0.371131	0.0348076	0.000483541	22.4376	24.2999	24.7776	23.8384	25.662	26.986	27.8067	26.8182	9.12893	9.15226	9.0979	9.56076	9.68127	9.54819
47.3.2	60 kDa heat shock protein, mitochondrial isoform X2 [Carlito syrichta]	XP_021570687.1	0.890076	0.371131	0.0348076	0.000483541	11.2188	12.1499	12.3888	11.9192	12.831	13.493	13.9034	13.4091	9.12893	9.15226	9.0979	9.56076	9.68127	9.54819
31.3	Group of PREDICTED: very long-chain specific acyl-CoA dehydrogenase, mitochondrial isoform X1 [Vicugna pacos]+1	XP_006218878.1 (+1)	0.721464	0.371131	0.0293596	0.00137577	6.0651	8.73552	8.20551	7.66871	10.8449	9.92794	11.2486	10.6738	8.65729	8.73175	8.71271	9.06153	9.24165	9.14432
163.2	PDZ and LIM domain protein 5 isoform X3 [Ovis aries]	XP_004009744.1	1.02158	0.368567	0.746595	0.00305474	5.63542	4.87545	5.79038	5.43375	5.30167	5.02517	5.62925	5.3187	7.73592	7.55512	7.70279	8.18234	8.03416	8.13738
163.1	PDZ and LIM domain protein 5 isoform X2 [Ovis aries]	XP_004009748.1	1.02158	0.368567	0.746595	0.00305474	5.63542	4.87545	5.79038	5.43375	5.30167	5.02517	5.62925	5.3187	7.73592	7.55512	7.70279	8.18234	8.03416	8.13738
163	Group of PDZ and LIM domain protein 5 isoform X2 [Ovis aries]+3	XP_004009748.1 (+3)	1.02158	0.368567	0.746595	0.00305474	22.5417	19.5018	23.1615	21.735	21.2067	20.1007	22.517	21.2748	7.73592	7.55512	7.70279	8.18234	8.03416	8.13738
163.3	PREDICTED: PDZ and LIM domain protein 5 isoform X4 [Capra hircus]	XP_017904789.1	1.02158	0.368567	0.746595	0.00305474	5.63542	4.87545	5.79038	5.43375	5.30167	5.02517	5.62925	5.3187	7.73592	7.55512	7.70279	8.18234	8.03416	8.13738
163.4	PREDICTED: PDZ and LIM domain protein 5 isoform X5 [Capra hircus]	XP_017904790.1	1.02158	0.368567	0.746595	0.00305474	5.63542	4.87545	5.79038	5.43375	5.30167	5.02517	5.62925	5.3187	7.73592	7.55512	7.70279	8.18234	8.03416	8.13738
167	Cluster of phosphoglucomutase-1 [Bos taurus]+3	NP_001070371.1 (+3)	0.846159	0.366021	0.0312257	0.00087073	19.4678	20.4769	18.3362	19.427	21.2067	24.1208	23.5405	22.956	8.08747	8.0679	7.92762	8.52645	8.50321	8.47029
47.2	60 kDa heat shock protein, mitochondrial [Loxodonta africana]	XP_003406201.1	0.809442	0.366021	0.00555526	0.000452768	11.4749	11.4186	11.9063	11.6	14.0933	15.2518	13.6475	14.3309	9.12881	9.15073	9.09682	9.56467	9.68173	9.54885
31.4	Group of PREDICTED: very long-chain specific acyl-CoA dehydrogenase, mitochondrial isoform X1 [Equus asinus]+3	XP_014716974.1 (+3)	0.777546	0.363493	0.00363514	0.00121471	13.1424	13.4998	15.0833	13.9085	18.2197	17.3707	18.1612	17.9172	8.62434	8.64994	8.62356	8.94393	9.1072	9.06356
47.1	PREDICTED: 60 kDa heat shock protein, mitochondrial [Ovis aries musimon]	XP_012012397.1	0.896888	0.363493	0.110375	0.000328713	15.8296	18.488	18.903	17.7402	20.4048	19.7745	19.2767	19.8187	9.17405	9.19263	9.13437	9.61466	9.72125	9.60111
47	Cluster of PREDICTED: 60 kDa heat shock protein, mitochondrial [Ovis aries musimon]+11	XP_012012397.1 (+11)	0.90689	0.360982	0.0117595	0.000328964	98.3637	101.409	103.262	101.012	108.053	114.574	111.562	111.396	9.17466	9.19317	9.13491	9.6171	9.72354	9.60253
47.7	PREDICTED: LOW QUALITY PROTEIN: 60 kDa heat shock protein, mitochondrial [Callithrix jacchus]	XP_008981182.1	0.976505	0.353553	0.662215	0.000299095	7.00362	6.99396	6.24993	6.74917	6.46379	7.12299	7.13201	6.90626	8.84957	8.83577	8.77605	9.22624	9.33798	9.28728
102	RecName: Full=Myoglobin	P32428.2	0.945599	0.351111	0.323267	0.00145445	42.0095	42.904	41.4977	42.1371	48.4724	41.2064	44.0105	44.5631	9.31623	9.46784	9.34239	9.74725	9.8374	9.79565
47.5	PREDICTED: LOW QUALITY PROTEIN: 60 kDa heat shock protein, mitochondrial [Rhinopithecus bieti]	XP_017724779.1	0.828171	0.348686	0.00385697	0.000333752	9.08417	8.66941	9.3998	9.05112	10.643	11.3852	10.7618	10.93	9.03071	9.05362	9.01722	9.48927	9.59716	9.46382
47.8	PREDICTED: LOW QUALITY PROTEIN: 60 kDa heat shock protein, mitochondrial-like [Peromyscus maniculatus bairdii]	XP_015863427.1	0.970365	0.348686	0.315363	3.31684e-05	6.1892	6.15429	6.29589	6.21313	6.08269	6.54748	6.58249	6.40422	8.90614	8.93459	8.8883	9.36337	9.4136	9.35479
188	PREDICTED: polymerase I and transcript release factor isoform X1 [Ovis aries musimon]	XP_012007863.1	1.33515	0.348686	0.188928	0.00855084	26.6402	19.5018	16.4061	20.8494	14.1378	14.0705	18.423	15.5438	7.64086	7.69443	7.361	8.09938	8.1687	8.0299
31.5	hypothetical protein DBR06_SOUSAS8210250 [Sousa chinensis]	TEA40291.1	0.800515	0.346277	0.175568	0.000892636	8.74296	5.84532	6.90234	7.16354	9.6509	9.43421	7.63545	8.90685	8.64942	8.68893	8.67843	9.03867	9.21193	9.13892
406	Cluster of Chloride intracellular channel protein 4 [Tupaia chinensis]+10	ELW47625.1 (+10)	0.920826	0.343885	0.475815	0.0275387	5.12311	5.85055	5.79038	5.58801	5.04921	7.03524	6.141	6.07515	7.04176	7.08396	6.96287	7.20139	7.50657	7.54682
315.1	protein disulfide-isomerase A3 precursor [Ovis aries]	NP_001156517.1	1.22349	0.332171	0.415818	0.000839855	8.53852	6.17558	6.43376	7.04928	7.40551	3.35012	6.48217	5.74593	7.7844	7.65641	7.66423	8.14261	8.11746	8.21486
65.2.2	PREDICTED: antithrombin-III isoform X2 [Bos indicus]	XP_019831943.1	1.13446	0.332171	0.129635	0.00150406	9.73391	10.1084	11.8059	10.5494	9.52617	9.14582	9.27974	9.31724	8.69206	8.80731	8.89077	9.28523	9.29305	9.22882
65.2.1	PREDICTED: antithrombin-III isoform X1 [Bos indicus]	XP_019831942.1	1.13446	0.332171	0.129635	0.00150406	9.73391	10.1084	11.8059	10.5494	9.52617	9.14582	9.27974	9.31724	8.69206	8.80731	8.89077	9.28523	9.29305	9.22882
65.2	Group of PREDICTED: antithrombin-III isoform X1 [Bos indicus]+1	XP_019831942.1 (+1)	1.13446	0.332171	0.129635	0.00150406	19.4678	20.2169	23.6119	21.0989	19.0523	18.2916	18.5595	18.6345	8.69206	8.80731	8.89077	9.28523	9.29305	9.22882
319	Group of PREDICTED: inositol-3-phosphate synthase 1 [Capra hircus]+2	XP_017906926.1 (+2)	0.794434	0.325335	0.017064	6.86054e-05	8.19698	6.82564	6.75544	7.25935	9.08858	9.04532	9.2115	9.11513	7.60975	7.57604	7.61762	8.09592	8.172	8.08492
205	PREDICTED: carbonic anhydrase 2 isoform X2 [Ovis aries musimon]	XP_011998686.1	0.896888	0.323088	0.563212	0.0353923	18.4432	10.726	16.4061	15.1918	14.1378	18.0906	18.423	16.8838	8.34966	8.3842	8.39223	8.51563	8.89211	8.87472
369	Group of ATP synthase-coupling factor 6, mitochondrial [Odocoileus virginianus texanus]+5	XP_020747804.1 (+5)	0.886382	0.31864	0.362187	0.0229098	5.12311	6.82564	7.72051	6.55642	7.06889	7.03524	8.188	7.43071	7.08894	7.19777	7.43139	7.69422	7.57916	7.87476
47.4	60 kDa heat shock protein, mitochondrial [Octodon degus]	XP_004628722.1	0.857376	0.312083	0.00682097	0.000281614	9.44807	9.45877	9.31171	9.40618	11.16	11.3633	10.378	10.9671	8.93859	8.96631	8.90998	9.44512	9.52625	9.38862
230.1	Group of leukocyte elastase inhibitor [Ovis aries]+1	NP_001267636.1 (+1)	0.895025	0.309927	0.827832	0.0482582	0	14.6264	7.07713	7.2345	8.41535	7.70527	8.52917	8.2166	Missing Value	8.10479	7.78951	8.29769	8.29911	8.28692
412	Cluster of LOW QUALITY PROTEIN: T-complex protein 1 subunit alpha [Pan paniscus]+2	XP_008957754.1 (+2)	1.09733	0.297302	0.762131	0.00562135	8.19698	2.92527	6.75544	5.95923	4.03937	6.03021	6.141	5.40353	7.31215	7.20586	7.41018	7.65364	7.83788	7.85325
42.4	PREDICTED: LIM domain-binding protein 3 isoform X8 [Rhinopithecus bieti]	XP_017748743.1	0.914465	0.293209	0.480077	0.0400781	15.6255	15.9265	10.857	14.1363	15.5684	15.4105	15.2672	15.4154	8.64591	8.27216	8.11295	8.93279	8.80461	8.77744
81.5	Group of Calsequestrin-2 [Fukomys damarensis]+1	KFO30327.1 (+1)	0.549808	0.291183	0.00332125	0.00758809	5.58663	5.94728	5.68698	5.7403	10.1104	9.36437	11.8759	10.4502	8.73006	9.10746	9.12648	9.64461	9.6705	9.60145
315	Cluster of protein disulfide-isomerase A3 precursor [Ovis aries]+2	NP_001156517.1 (+2)	1.14472	0.283221	0.381641	0.000337591	10.2462	8.77582	7.72051	8.91418	9.08858	6.03021	8.188	7.76893	7.78608	7.8313	7.66423	8.33139	8.33372	8.36651
65.4	PREDICTED: antithrombin-III isoform X1 [Tursiops truncatus]	XP_019807648.1	0.924023	0.283221	0.189275	0.00110092	8.19698	8.77582	8.71774	8.56351	9.27371	9.98334	8.56329	9.27345	8.53301	8.62838	8.70091	9.17663	9.19498	9.06841
22.3	keratin, type I cytoskeletal 9 [Carlito syrichta]	XP_008070149.1	0.675019	0.283221	0.0555038	0.0030239	10.2462	7.4757	9.00726	8.90972	15.8208	12.3954	11.2585	13.1583	8.05792	8.02592	7.93253	8.57327	8.64131	8.39443
42.3	LIM domain-binding protein 3 isoform X6 [Microcebus murinus]	XP_012643477.1	1.07624	0.281265	0.372374	0.0463444	14.9424	13.3262	12.1437	13.4708	12.0339	11.8929	13.5614	12.4961	8.70872	8.32161	8.17901	8.93554	8.79724	8.87265
29.6	hypothetical protein A6R68_13834 [Neotoma lepida]	OBS71589.1	0.699793	0.279322	0.24612	0.045114	4.69618	4.95671	7.23797	5.63029	11.2766	6.53273	6.39688	8.06872	7.45838	7.58432	7.72567	8.13695	8.30972	7.79286
171	Cluster of PREDICTED: complement component 1 Q subcomponent-binding protein, mitochondrial [Bison bison bison]+8	XP_010845810.1 (+8)	0.840314	0.275476	0.261214	0.00327087	23.5663	15.6015	16.4061	18.5246	23.2264	21.1057	21.4935	21.9419	8.26145	8.21235	8.23709	8.79582	8.82027	8.57708
171.1	Group of PREDICTED: complement component 1 Q subcomponent-binding protein, mitochondrial [Bison bison bison]+7	XP_010845810.1 (+7)	0.868742	0.273573	0.293796	0.00548655	19.5817	13.6513	14.5832	15.9387	19.2992	17.3089	18.1956	18.2679	8.2121	8.16362	8.1916	8.75328	8.77728	8.50102
81.1.2	calsequestrin-2 [Ovis aries]	XP_004002420.1	0.670821	0.262429	0.000328994	0.00122991	12.0759	12.295	12.8158	12.3956	17.534	19.1116	18.8048	18.4835	9.07708	9.31548	9.26854	9.84827	9.91929	9.81951
81.1.1	PREDICTED: calsequestrin-2 [Capra hircus]	XP_005677883.1	0.670821	0.262429	0.000328994	0.00122991	12.0759	12.295	12.8158	12.3956	17.534	19.1116	18.8048	18.4835	9.07708	9.31548	9.26854	9.84827	9.91929	9.81951
81.1	Group of PREDICTED: calsequestrin-2 [Capra hircus]+1	XP_005677883.1 (+1)	0.670821	0.262429	0.000328994	0.00122991	24.1518	24.5901	25.6316	24.7912	35.068	38.2232	37.6096	36.9669	9.07708	9.31548	9.26854	9.84827	9.91929	9.81951
81	Cluster of PREDICTED: calsequestrin-2 [Capra hircus]+8	XP_005677883.1 (+8)	0.628507	0.262429	9.63677e-05	0.00122329	43.0341	45.8293	45.358	44.7405	68.6692	71.3575	73.692	71.2396	9.07708	9.31625	9.26854	9.84931	9.9195	9.82136
367	Group of PREDICTED: bifunctional epoxide hydrolase 2 [Ovis aries musimon]+1	XP_011997422.1 (+1)	0.975153	0.25	0.816047	0.000450831	6.14773	7.80073	6.75544	6.9013	8.07873	6.03021	7.1645	7.09115	7.31197	7.48728	7.4256	7.95903	8.03099	8.02811
9.10	tropomyosin beta chain [Myotis lucifugus]	XP_006102774.2	0.601652	0.243164	0.036282	0.0479926	9.42592	17.3235	9.86373	12.2044	19.235	21.2368	20.5824	20.3514	10.0095	10.1401	9.36663	10.6246	10.7585	10.3704
9.11	TPMsk3, partial [Homo sapiens]	AAL84570.1	0.705638	0.238159	0.178248	0.0451675	10.3144	11.3822	5.01962	8.9054	10.8388	12.2927	14.6009	12.5775	9.99681	10.1089	9.39137	10.6197	10.7569	10.3296
9.17	tropomyosin alpha-3 chain-like [Vulpes vulpes]	XP_025845463.1	0.651574	0.238159	0.125472	0.0477924	6.10921	7.51357	2.60696	5.40991	8.30313	8.6532	7.84042	8.26558	9.98632	10.0857	9.34569	10.6107	10.7503	10.3083
9.12	PREDICTED: tropomyosin alpha-4 chain isoform X2 [Chrysochloris asiatica]	XP_006877162.1	0.779705	0.233258	0.0837526	0.0405904	9.00925	7.70816	5.89047	7.53596	9.87105	9.47259	9.53823	9.62729	9.99391	10.104	9.41553	10.6259	10.7599	10.3388
352	Group of LOW QUALITY PROTEIN: alpha-1-macroglobulin-like [Ovis aries]+1	XP_027823689.1 (+1)	0.712519	0.233258	0.0323417	0.000214799	6.14773	6.82564	5.79038	6.25458	8.07873	8.04028	10.235	8.78467	6.90619	6.98469	6.81976	7.50974	7.53732	7.55111
276	Cluster of TPA: annexin A11 [Bos taurus]+4	DAA14218.1 (+4)	0.695441	0.228458	0.482647	0.0461649	16.9063	4.38791	3.69941	8.33119	9.7618	13.568	11.9408	11.7569	7.93065	7.11694	7.54601	8.18572	8.28413	8.16193
268	Cluster of PREDICTED: adenylate kinase 2, mitochondrial isoform X1 [Capra hircus]+3	XP_005676740.1 (+3)	0.975153	0.213159	0.836342	9.14935e-05	11.2708	8.77582	12.5458	10.8642	12.1181	11.0554	10.235	11.1362	7.53951	7.46113	7.58865	8.21026	8.18242	8.25819
5.54	beta-actin, partial [Tupaia belangeri]	AAD23988.1	1.16312	0.205898	0.44281	0.0483247	6.49307	9.15723	11.2603	8.9702	7.38979	7.3916	8.48705	7.75614	9.61042	9.34893	9.33717	10.1397	10.0354	9.63065
155	Cluster of PREDICTED: sarcoplasmic reticulum histidine-rich calcium-binding protein isoform X1 [Ovis aries musimon]+3	XP_011983200.1 (+3)	0.476319	0.204476	0.000434336	0.00195269	12.2955	14.6264	17.3711	14.7643	30.2952	31.1561	31.7285	31.0599	7.60667	7.59011	7.84872	8.32489	8.26813	8.29698
155.1.1	PREDICTED: sarcoplasmic reticulum histidine-rich calcium-binding protein isoform X1 [Ovis aries musimon]	XP_011983200.1	0.592546	0.19751	0.000123469	0.00116718	5.12311	5.363	5.54911	5.34507	8.83611	8.79406	9.46738	9.03252	7.55119	7.56227	7.78113	8.27137	8.23494	8.26755
155.1	Group of PREDICTED: sarcoplasmic reticulum histidine-rich calcium-binding protein isoform X1 [Ovis aries musimon]+1	XP_011983200.1 (+1)	0.592546	0.19751	0.000123469	0.00116718	10.2462	10.726	11.0982	10.6901	17.6722	17.5881	18.9348	18.065	7.55119	7.56227	7.78113	8.27137	8.23494	8.26755
155.1.2	PREDICTED: sarcoplasmic reticulum histidine-rich calcium-binding protein isoform X2 [Ovis aries musimon]	XP_011983201.1	0.592546	0.19751	0.000123469	0.00116718	5.12311	5.363	5.54911	5.34507	8.83611	8.79406	9.46738	9.03252	7.55119	7.56227	7.78113	8.27137	8.23494	8.26755
301	Group of PREDICTED: phosphate carrier protein, mitochondrial isoform X1 [Capra hircus]+2	XP_005680534.1 (+2)	0.773246	0.192109	0.498091	2.39406e-05	13.3201	4.87545	4.82532	7.67362	9.08858	10.0503	10.235	9.79131	8.00237	7.95212	7.89598	8.65848	8.69353	8.6687
17	short palate, lung and nasal epithelium carcinoma-associated protein 2A-like [Ovis aries]	XP_027832882.1	0.772175	0.181747	0.211382	0.0300567	309.436	335.431	165.991	270.286	347.386	343.722	355.155	348.754	10.3117	9.93159	9.51236	10.671	10.7024	10.667
25.8	L-lactate dehydrogenase B chain [Dasypus novemcinctus]	XP_004448718.1	0.798852	0.170755	0.0248526	0.00805376	10.3932	10.2791	9.70425	10.1255	13.702	11.3475	12.9747	12.6747	9.30041	9.06867	8.87921	9.63334	9.83594	9.86583
9.14	tropomyosin (227 AA), partial [Homo sapiens]	CAA30930.1	0.693035	0.149685	0.100277	0.0444959	7.79909	9.33577	4.39781	7.17756	10.783	10.2342	9.96213	10.3265	9.68506	9.9504	9.02768	10.5113	10.6977	10.1763
53	Cluster of malate dehydrogenase, cytoplasmic isoform MDH1 [Bos taurus]+3	NP_001029800.1 (+3)	0.945402	0.120742	0.436034	0.0217243	104.511	86.7831	91.681	94.3252	93.9153	100.503	104.397	99.6053	9.6203	9.1078	8.98995	9.85902	10.0248	10.1638
53.1	malate dehydrogenase, cytoplasmic isoform MDH1 [Bos taurus]	NP_001029800.1	1.02151	0.120742	0.832186	0.0217985	65.1489	48.4295	53.8827	55.8203	48.5565	56.1144	58.8513	54.5074	9.62022	9.10733	8.98995	9.85785	10.0248	10.1638
53.2.1	malate dehydrogenase, cytoplasmic [Desmodus rotundus]	XP_024408504.1	0.853818	0.112656	0.000998524	0.0361906	16.9916	17.2266	16.7278	16.982	19.7761	19.4307	20.47	19.8923	9.42108	8.84996	8.69055	9.55769	9.80061	9.79836
53.2	Group of malate dehydrogenase, cytoplasmic [Desmodus rotundus]+1	XP_024408504.1 (+1)	0.853818	0.112656	0.000998524	0.0361906	33.9833	34.4532	33.4555	33.964	39.5521	38.8613	40.94	39.7845	9.42108	8.84996	8.69055	9.55769	9.80061	9.79836
53.2.2	malate dehydrogenase, cytoplasmic [Phyllostomus discolor]	XP_028371211.1	0.853818	0.112656	0.000998524	0.0361906	16.9916	17.2266	16.7278	16.982	19.7761	19.4307	20.47	19.8923	9.42108	8.84996	8.69055	9.55769	9.80061	9.79836
4.18	Group of PREDICTED: myosin light chain 1/3, skeletal muscle isoform isoform X1 [Ceratotherium simum simum]+3	XP_004427566.1 (+3)	0.695923	0.103665	0.00352394	0.0224913	6.61433	6.00983	7.07938	6.56785	9.8874	8.75378	9.68389	9.44169	9.25075	10.1816	9.67142	10.6556	10.7778	10.6295
9.13	alpha-tropomyosin striated-2, partial [Mus sp.]	AAB26817.1	1.56266	0.0902456	0.342217	0.0322385	25.4106	34.3233	8.29954	22.6778	13.9358	14.4725	14.9431	14.4505	9.36801	10.0111	9.01521	10.3645	10.4417	10.4138
96.1	Electron transfer flavoprotein subunit alpha, mitochondrial [Pteropus alecto]	ELK18366.1	1.09202	0.0890031	0.639937	0.0396688	32.7879	19.5018	20.2663	24.1854	22.5531	21.2732	22.1758	22.0007	8.41372	7.64313	7.5518	8.69435	8.82304	8.6164
339	Cluster of PREDICTED: inter-alpha-trypsin inhibitor heavy chain H3 isoform X1 [Capra hircus]+1	XP_005695915.2 (+1)	0.503478	1.25963	0.0352424	0.811084	5.12311	3.90036	6.75544	5.25964	13.1279	10.0503	8.188	10.4554	7.60576	7.72551	7.80679	7.9113	7.62534	7.49763
154	alpha-1-acid glycoprotein [Ovis aries]	XP_004004031.1	0.482968	0.243164	0.000908068	0.0701215	12.2955	14.6264	18.3362	15.086	30.2952	32.1611	31.7285	31.395	7.94012	9.12088	9.0192	9.6337	9.5038	9.79033
187	Group of LOW QUALITY PROTEIN: spectrin beta chain, erythrocytic [Ovis aries]+3	XP_027827729.1 (+3)	0.479632	0.517632	0.0030718	0.0728322	11.2708	13.6513	10.6157	11.8459	26.2559	21.1057	26.611	24.6575	7.43781	7.34608	7.15501	7.6604	7.43707	7.63195
96	Cluster of Electron transfer flavoprotein subunit alpha, mitochondrial [Pteropus alecto]+2	ELK18366.1 (+2)	1.10267	0.0883883	0.655054	0.0418303	72.7482	40.9538	41.4977	51.7332	49.4822	43.2165	47.081	46.5933	8.69098	7.89227	7.80486	8.94543	9.05119	8.91585
227	Cluster of sarcolemmal membrane-associated protein isoform X26 [Canis lupus familiaris]+2	XP_022262261.1 (+2)	0.469761	0.120742	0.048148	0.0742203	14.3447	8.77582	3.86025	8.99359	20.1968	21.1057	15.3525	18.885	8.16631	7.63746	6.62412	8.59549	8.55637	8.53827
96.3	PREDICTED: electron transfer flavoprotein subunit alpha, mitochondrial [Oryctolagus cuniculus]	XP_002721642.1	1.26488	0.0871715	0.331789	0.0175371	14.3447	8.28827	9.1681	10.6004	9.93011	7.20275	7.84684	8.32657	8.25276	7.6197	7.56875	8.70076	8.6796	8.64273
96.2	electron transfer flavoprotein subunit alpha, mitochondrial [Bos taurus]	NP_001069290.1	1.03254	0.0853775	0.884714	0.0317844	25.6156	13.1637	12.0633	16.9475	16.999	14.7405	17.0583	16.2659	8.51307	7.74899	7.68528	8.81644	8.96232	8.79912
173.3	ubiquinone biosynthesis protein COQ9, mitochondrial [Ovis aries]	XP_004015073.1	0.609628	0.0179484	0.314463	0.0325926	10.2462	1.95018	2.89519	5.03053	7.06889	8.7103	8.52917	8.10279	8.36183	7.07262	7.13539	8.7997	8.88028	8.95375
173.2	PREDICTED: ubiquinone biosynthesis protein COQ9, mitochondrial [Ovis aries musimon]	XP_012012209.1	0.609628	0.0179484	0.314463	0.0325926	10.2462	1.95018	2.89519	5.03053	7.06889	8.7103	8.52917	8.10279	8.36183	7.07262	7.13539	8.7997	8.88028	8.95375
173.1	PREDICTED: ubiquinone biosynthesis protein COQ9, mitochondrial [Capra hircus]	XP_017917529.1	0.609628	0.0179484	0.314463	0.0325926	10.2462	1.95018	2.89519	5.03053	7.06889	8.7103	8.52917	8.10279	8.36183	7.07262	7.13539	8.7997	8.88028	8.95375
173	Group of PREDICTED: ubiquinone biosynthesis protein COQ9, mitochondrial [Capra hircus]+2	XP_017917529.1 (+2)	0.609628	0.0179484	0.314464	0.0325926	30.7387	5.85055	8.68557	15.0916	21.2067	26.1309	25.5875	24.3084	8.36183	7.07262	7.13539	8.7997	8.88028	8.95375
356	cAMP-dependent protein kinase type I-alpha regulatory subunit [Bos taurus]	NP_001069826.1	0.504526	0.198884	0.00533199	0.000327945	5.12311	5.85055	3.86025	4.94464	11.1083	9.04532	9.2115	9.78836	7.29252	7.44737	7.30279	8.00359	8.01939	7.93908
355	Cluster of PREDICTED: serine/threonine-protein phosphatase 2A 65 kDa regulatory subunit A alpha isoform [Bos indicus]+1	XP_019835176.1 (+1)	0.504526	0.200267	0.013385	0.00192412	6.14773	3.90036	4.82532	4.9578	10.0984	8.04028	11.2585	9.79907	6.91462	6.98159	6.91401	7.39265	7.65999	7.61205
10.7	Group of PREDICTED: myoglobin [Equus asinus]+1	XP_014688187.1 (+1)	0.496546	2.41162	0.00319542	0.272322	3.36662	3.90036	2.80328	3.35675	6.15523	7.60955	6.53091	6.76523	10.1851	10.0483	10.284	9.72073	10.2794	9.80394
13.8	PREDICTED: alpha-actinin-3 isoform X1 [Sorex araneus]	XP_012790418.1	0.48971	0.358489	1.13112e-05	0.00449	3.81113	3.72847	4.03903	3.85955	7.67379	7.96835	8.06657	7.9029	8.57473	8.48111	8.48001	8.98208	8.92598	8.78383
470	PREDICTED: NADH dehydrogenase [ubiquinone] 1 beta subcomplex subunit 7 [Ovis aries musimon]	XP_012000343.1	0.486327	0.295248	1.09963e-06	0.00125455	3.07387	2.92527	2.89519	2.96478	6.05905	6.03021	6.141	6.07675	7.25427	7.0903	7.06268	7.62143	7.61978	7.62154
351.1	small glutamine-rich tetratricopeptide repeat-containing protein alpha isoform X1 [Ovis aries]	XP_012033497.1	0.486327	0.0473661	0.0335719	0.005864	3.07387	3.41282	0.965063	2.48392	5.04921	5.52769	4.60575	5.06088	7.2876	6.80554	6.46223	8.15059	8.1241	8.12895
351	Group of small glutamine-rich tetratricopeptide repeat-containing protein alpha isoform X1 [Ovis aries]+1	XP_012033497.1 (+1)	0.486327	0.0473661	0.0335719	0.005864	6.14773	6.82564	1.93013	4.96783	10.0984	11.0554	9.2115	10.1218	7.2876	6.80554	6.46223	8.15059	8.1241	8.12895
351.2	small glutamine-rich tetratricopeptide repeat-containing protein alpha isoform X2 [Ovis aries]	XP_012033501.1	0.486327	0.0473661	0.0335719	0.005864	3.07387	3.41282	0.965063	2.48392	5.04921	5.52769	4.60575	5.06088	7.2876	6.80554	6.46223	8.15059	8.1241	8.12895
187.3	PREDICTED: spectrin beta chain, erythrocytic isoform X2 [Ovis aries musimon]	XP_011971127.1	0.479632	0.517632	0.0030718	0.0728322	2.81771	3.41282	2.65392	2.96148	6.56397	5.27643	6.65275	6.16439	7.43781	7.34608	7.15501	7.6604	7.43707	7.63195
187.4	PREDICTED: spectrin beta chain, erythrocytic isoform X3 [Ovis aries musimon]	XP_011971128.1	0.479632	0.517632	0.0030718	0.0728322	2.81771	3.41282	2.65392	2.96148	6.56397	5.27643	6.65275	6.16439	7.43781	7.34608	7.15501	7.6604	7.43707	7.63195
187.2	PREDICTED: LOW QUALITY PROTEIN: spectrin beta chain, erythrocytic [Capra hircus]	XP_017909555.1	0.479632	0.517632	0.0030718	0.0728322	2.81771	3.41282	2.65392	2.96148	6.56397	5.27643	6.65275	6.16439	7.43781	7.34608	7.15501	7.6604	7.43707	7.63195
187.1	LOW QUALITY PROTEIN: spectrin beta chain, erythrocytic [Ovis aries]	XP_027827729.1	0.479632	0.517632	0.0030718	0.0728322	2.81771	3.41282	2.65392	2.96148	6.56397	5.27643	6.65275	6.16439	7.43781	7.34608	7.15501	7.6604	7.43707	7.63195
339.1	PREDICTED: inter-alpha-trypsin inhibitor heavy chain H3 isoform X1 [Capra hircus]	XP_005695915.2	0.479632	0.955945	0.0115534	0.78495	5.12311	2.92527	5.79038	4.61292	10.6033	10.0503	8.188	9.6139	7.60576	7.5561	7.68685	7.81243	7.62534	7.49763
236.1	ferritin heavy chain [Ovis aries]	NP_001009786.2	0.466516	0.143587	0.00497434	0.108717	3.33002	2.19395	3.13646	2.88681	5.30167	6.28147	6.90863	6.16392	8.6325	7.71687	7.79851	8.64034	8.78863	8.56873
432	protein HP-20 homolog [Ovis aries]	XP_004006762.2	0.463294	0.384219	0.0405701	0.000106097	4.09849	2.92527	2.89519	3.30632	7.06889	5.02517	9.2115	7.10186	8.09806	8.07375	8.04084	8.4485	8.48821	8.5229
14.9	PREDICTED: hemoglobin fetal subunit beta [Capra hircus]	XP_005689873.1	0.463294	0.423373	0.000225638	0.0015994	4.17216	4.72887	5.34254	4.74786	10.8442	9.9118	10.1413	10.2991	10.3558	10.3046	10.1885	10.651	10.7041	10.6765
14.13	hemoglobin subunit beta-like [Sus scrofa]	XP_020918037.1	0.456916	0.426317	0.00278249	0.00160542	2.52137	2.562	2.71542	2.5996	6.52437	4.90694	5.64932	5.69354	10.3496	10.2981	10.1822	10.644	10.6953	10.669
159.1	dystrophin isoform X1 [Ovis aries]	XP_011961843.2	0.435275	0.400535	0.00630449	0.00152832	2.04924	2.60024	2.09097	2.24682	4.20767	6.03021	5.28808	5.17532	7.68654	7.76872	7.67847	8.02958	8.169	8.08472
159.2	dystrophin isoform X2 [Ovis aries]	XP_011961845.2	0.435275	0.400535	0.00630449	0.00152832	2.04924	2.60024	2.09097	2.24682	4.20767	6.03021	5.28808	5.17532	7.68654	7.76872	7.67847	8.02958	8.169	8.08472
159.3	dystrophin isoform X3 [Ovis aries]	XP_011961846.2	0.435275	0.400535	0.00630449	0.00152832	2.04924	2.60024	2.09097	2.24682	4.20767	6.03021	5.28808	5.17532	7.68654	7.76872	7.67847	8.02958	8.169	8.08472
159.4	dystrophin isoform X4 [Ovis aries]	XP_011961847.2	0.435275	0.400535	0.00630449	0.00152832	2.04924	2.60024	2.09097	2.24682	4.20767	6.03021	5.28808	5.17532	7.68654	7.76872	7.67847	8.02958	8.169	8.08472
159.5	dystrophin isoform X5 [Ovis aries]	XP_011961849.2	0.435275	0.400535	0.00630449	0.00152832	2.04924	2.60024	2.09097	2.24682	4.20767	6.03021	5.28808	5.17532	7.68654	7.76872	7.67847	8.02958	8.169	8.08472
159.6	dystrophin isoform X6 [Ovis aries]	XP_011961850.2	0.435275	0.400535	0.00630449	0.00152832	2.04924	2.60024	2.09097	2.24682	4.20767	6.03021	5.28808	5.17532	7.68654	7.76872	7.67847	8.02958	8.169	8.08472
124.1.1	PREDICTED: plectin isoform X14 [Ovis aries musimon]	XP_012020459.1	0.426317	0.614719	0.000290351	0.0358327	3.13851	2.89122	2.33568	2.78847	6.63851	6.1008	6.77013	6.50315	8.03036	7.99295	7.87378	8.31975	8.20426	8.10364
124.1.2	PREDICTED: plectin isoform X16 [Ovis aries musimon]	XP_012020461.1	0.426317	0.614719	0.000290351	0.0358327	3.13851	2.89122	2.33568	2.78847	6.63851	6.1008	6.77013	6.50315	8.03036	7.99295	7.87378	8.31975	8.20426	8.10364
124.1.3	PREDICTED: plectin isoform X20 [Ovis aries musimon]	XP_012020465.1	0.426317	0.614719	0.000290351	0.0358327	3.13851	2.89122	2.33568	2.78847	6.63851	6.1008	6.77013	6.50315	8.03036	7.99295	7.87378	8.31975	8.20426	8.10364
124.1.4	plectin isoform X7 [Ovis aries]	XP_027829106.1	0.426317	0.614719	0.000290351	0.0358327	3.13851	2.89122	2.33568	2.78847	6.63851	6.1008	6.77013	6.50315	8.03036	7.99295	7.87378	8.31975	8.20426	8.10364
124.1.5	plectin isoform X9 [Ovis aries]	XP_027829108.1	0.426317	0.614719	0.000290351	0.0358327	3.13851	2.89122	2.33568	2.78847	6.63851	6.1008	6.77013	6.50315	8.03036	7.99295	7.87378	8.31975	8.20426	8.10364
139.2	cytochrome b-c1 complex subunit Rieske, mitochondrial isoform X2 [Ornithorhynchus anatinus]	XP_007669666.1	0.423373	3.07375	0.00415239	0.0386049	3.67156	3.65659	2.17139	3.16652	8.24704	6.44897	7.59096	7.42899	8.24348	8.4034	7.93623	7.83654	7.65151	7.75531
441	26S proteasome regulatory subunit 6A [Canis lupus familiaris]	XP_533187.3	0.417544	1.14711	0.00227088	0.224484	3.07387	2.92527	2.89519	2.96478	8.07873	6.03021	7.1645	7.09115	7.56281	7.63056	7.61372	7.56436	7.28475	7.55412
395	TPA: ferritin light chain-like [Bos taurus]	DAA33642.1	0.411796	1.70409	0.00296125	0.0325678	5.12311	2.92527	2.89519	3.64786	9.08858	9.04532	8.188	8.77396	8.33982	8.08511	8.04308	7.86787	7.85242	7.85348
124.2	PREDICTED: plectin [Bos indicus]	XP_019828947.1	0.403321	0.592546	0.000195895	0.0424723	2.64084	2.16687	1.86694	2.22488	5.68637	5.3542	5.39572	5.47876	8.02108	7.95785	7.85916	8.30194	8.18522	8.07083
14.8	adult beta-globin [Capreolus capreolus]	ASH97668.1	0.373712	0.423373	0.000325354	0.00159771	4.17216	3.75378	4.37748	4.10114	11.8541	9.9118	11.1648	10.9769	10.3558	10.3046	10.1885	10.6511	10.7042	10.6766
227.3	sarcolemmal membrane-associated protein isoform X13 [Tupaia chinensis]	XP_014439907.1	0.368567	0.108067	0.0237925	0.064989	3.75695	2.27521	0.965063	2.33241	6.22736	7.53776	4.94692	6.23735	8.10391	7.53925	6.62412	8.50034	8.529	8.50502
523	Group of PREDICTED: protein kinase C and casein kinase substrate in neurons protein 1 [Capra hircus]+1	XP_017894725.1 (+1)	0.366021	0.047039	0.0180963	2.20543e-06	2.04924	0.975091	2.89519	1.97317	6.05905	4.02014	6.141	5.40673	6.44388	6.38368	6.4962	7.77264	7.77365	7.76168
525	Group of PREDICTED: protein kinase C and casein kinase substrate in neurons protein 3 [Capra hircus]+1	XP_017914612.1 (+1)	0.366021	0.29937	0.0293003	0.00468231	2.04924	0.975091	2.89519	1.97317	5.04921	7.03524	4.094	5.39282	6.68223	6.40618	6.6725	7.07396	7.22033	7.19753
411	Group of dermcidin isoform 2 preproprotein [Homo sapiens]+1	NP_001287783.1 (+1)	0.351111	0.279322	0.0189144	0.0242517	2.04924	3.90036	2.89519	2.94827	11.1083	7.03524	7.1645	8.436	6.31659	6.58582	6.85918	7.27988	7.09895	7.13964
503	PREDICTED: myosin regulatory light chain 2, atrial isoform [Bos mutus]	XP_014334804.1	0.325335	1.01438	0.00159594	0.408285	1.02462	1.95018	2.89519	1.95666	6.05905	6.03021	6.141	6.07675	6.91124	7.53166	7.49982	7.52006	7.49363	7.48818
155.2.1	sarcoplasmic reticulum histidine-rich calcium-binding protein isoform X1 [Ovis aries]	XP_012046033.2	0.316439	0.217638	0.00207866	0.00936176	1.02462	1.95018	3.13646	2.03709	6.31151	6.78399	6.39688	6.49746	7.21345	7.29539	7.60416	8.00219	7.88969	7.95782
155.2	Group of sarcoplasmic reticulum histidine-rich calcium-binding protein isoform X1 [Ovis aries]+1	XP_012046033.2 (+1)	0.316439	0.217638	0.00207866	0.00936176	2.04924	3.90036	6.27291	4.07417	12.623	13.568	12.7938	12.9949	7.21345	7.29539	7.60416	8.00219	7.88969	7.95782
155.2.2	sarcoplasmic reticulum histidine-rich calcium-binding protein isoform X2 [Ovis aries]	XP_012046034.2	0.316439	0.217638	0.00207866	0.00936176	1.02462	1.95018	3.13646	2.03709	6.31151	6.78399	6.39688	6.49746	7.21345	7.29539	7.60416	8.00219	7.88969	7.95782
152.3	thioredoxin-dependent peroxide reductase, mitochondrial [Neomonachus schauinslandi]	XP_021555434.1	0.257028	0.0115177	0.000448557	0.000798436	4.09849	2.92527	1.93013	2.98463	12.5389	11.1391	10.9173	11.5318	6.8069	6.77503	6.54141	8.72887	8.71452	8.17488
313.1.1	PREDICTED: fibrinogen gamma chain isoform X1 [Capra hircus]	XP_005691212.2	0.194791	0.214641	0.0040316	0.00436693	1.36616	1.62515	0.321688	1.10433	6.05905	4.35515	6.48217	5.63212	7.80099	7.71229	Missing Value	8.38059	8.29463	8.45111
313.1	Group of PREDICTED: fibrinogen gamma chain isoform X1 [Capra hircus]+1	XP_005691212.2 (+1)	0.194791	0.214641	0.0040316	0.00436693	2.73233	3.2503	0.643375	2.20867	12.1181	8.7103	12.9643	11.2642	7.80099	7.71229	Missing Value	8.38059	8.29463	8.45111
313.1.2	PREDICTED: fibrinogen gamma chain isoform X2 [Capra hircus]	XP_005691213.2	0.194791	0.214641	0.0040316	0.00436693	1.36616	1.62515	0.321688	1.10433	6.05905	4.35515	6.48217	5.63212	7.80099	7.71229	Missing Value	8.38059	8.29463	8.45111
313	Cluster of PREDICTED: fibrinogen gamma chain isoform X1 [Capra hircus]+2	XP_005691212.2 (+2)	0.185565	0.214641	0.00111047	0.00329446	3.07387	3.90036	0.965063	2.64643	15.1476	12.0604	15.3525	14.1869	7.80099	7.71229	Missing Value	8.38059	8.3666	8.45111
564	Serpin peptidase inhibitor, clade A (alpha-1 antiproteinase, antitrypsin), member 1 [Homo sapiens]	AAH11991.1	#VALUE!	#VALUE!	6.83457e-06	7.56415e-06	6.14773	6.82564	6.75544	6.57627	0	0	0	0	7.60201	7.60192	7.56947	Missing Value	Missing Value	Missing Value
631	PREDICTED: aldehyde oxidase [Ovis aries musimon]	XP_012009952.1	#VALUE!	#VALUE!	6.55901e-05	0.00681246	5.12311	5.85055	4.82532	5.26632	0	0	0	0	7.27759	7.55086	7.35459	Missing Value	Missing Value	Missing Value
566	Group of epiplakin [Homo sapiens]+2	NP_112598.3 (+2)	#VALUE!	#VALUE!	0.00034602	0.0119102	6.14773	5.85055	7.72051	6.57293	0	0	0	0	7.05008	7.11229	6.70826	Missing Value	Missing Value	Missing Value
520	Group of alpha-fibrinogen precursor [Homo sapiens]+4	AAA52426.1 (+4)	#VALUE!	#VALUE!	0.0163117	0.014656	10.2462	3.90036	8.68557	7.61072	0	0	0	0	7.07756	6.9354	7.33525	Missing Value	Missing Value	Missing Value
318	Cluster of unnamed protein product [Homo sapiens]+4	BAC85388.1 (+4)	47.8352	0.000690534	0.00239292	0.000178176	17.4186	11.7011	19.3013	16.1403	0	0	1.0235	0.341167	8.27248	8.24864	8.31841	Missing Value	Missing Value	7.10587
500	Group of PREDICTED: suprabasin isoform X1 [Gorilla gorilla gorilla]+5	XP_004060571.1 (+5)	23.4254	#VALUE!	0.000310595	0.00219836	8.19698	6.82564	8.68557	7.90273	0	1.00503	0	0.335012	6.48663	6.3291	6.33861	Missing Value	Missing Value	Missing Value
318.1	Group of unnamed protein product [Homo sapiens]+1	BAC85388.1 (+1)	21.4068	0.00136205	0.00686669	0.000799161	6.83081	5.20048	9.65063	7.22731	0	0	1.0235	0.341167	7.83402	7.97182	8.00266	Missing Value	Missing Value	7.10587
248.2	Group of Desmoplakin [Fukomys damarensis]+2	KFO33769.1 (+2)	19.4271	0.000740096	0.00100224	0.000314809	7.63343	7.02065	9.8919	8.182	0	0.502517	0.767625	0.423381	7.86245	7.99035	7.78967	Missing Value	Missing Value	6.73241
248	Cluster of PREDICTED: desmoplakin [Nomascus leucogenys]+5	XP_012364557.1 (+5)	9.06307	13.9288	0.000244268	0.000802499	23.5663	18.5267	22.1965	21.4298	2.01968	3.0151	2.047	2.3606	8.04588	8.14457	7.90829	6.8249	6.90312	7.14398
288.2	galectin-7 [Homo sapiens]	NP_002298.1	8.63383	25.2813	0.000694927	2.37479e-06	8.70929	7.31318	10.1332	8.71854	1.00984	1.00503	1.0235	1.01279	8.85893	8.87221	8.76763	7.45628	7.47269	7.43532
288.1	PREDICTED: galectin-3-like [Gorilla gorilla gorilla]	XP_018870166.1	8.63383	25.2813	0.000694927	2.37479e-06	8.70929	7.31318	10.1332	8.71854	1.00984	1.00503	1.0235	1.01279	8.85893	8.87221	8.76763	7.45628	7.47269	7.43532
288	Group of PREDICTED: galectin-3-like [Gorilla gorilla gorilla]+1	XP_018870166.1 (+1)	8.63383	25.2813	0.000694927	2.37479e-06	17.4186	14.6264	20.2663	17.4371	2.01968	2.01007	2.047	2.02558	8.85893	8.87221	8.76763	7.45628	7.47269	7.43532
296.1	junction plakoglobin [Desmodus rotundus]	XP_024409257.1	7.67411	36.5044	0.0432908	0.000147027	8.19698	4.87545	13.9934	9.02195	0.504921	1.50755	1.53525	1.18257	8.1138	8.03612	8.17544	6.4898	6.80946	6.55226
499	Group of glutathione S-transferase P [Homo sapiens]+1	NP_000843.1 (+1)	7.1602	20.6776	0.00144212	2.46578e-05	6.14773	8.77582	6.75544	7.22633	1.00984	1.00503	1.0235	1.01279	7.61035	7.61616	7.57817	6.45228	6.27712	6.29464
157.1	anti-HBsAg immunoglobulin Fab kappa chain, partial [Homo sapiens]	BAA33580.1	6.6807	78.7932	0.00127438	4.1246e-05	9.20452	8.15826	6.41767	7.92682	1.51476	1.17254	0.852917	1.18007	8.70906	8.75261	8.45173	6.81664	6.80068	6.81278
440	Group of filaggrin [Homo sapiens]+1	NP_002007.1 (+1)	6.58873	7.01285	0.0011881	0.000196496	7.17235	9.75091	9.65063	8.85797	1.00984	1.00503	2.047	1.35396	7.32177	7.47077	7.2818	6.47601	6.37844	6.50532
26.13	Group of 14-3-3 protein sigma [Homo sapiens]+5	NP_006133.1 (+5)	6.49802	2.51403	3.669e-05	0.00126316	13.9581	12.5521	12.616	13.0421	1.76722	2.61309	1.6376	2.00597	8.21909	8.34477	8.19525	7.75357	7.85329	7.81951
157.2	anti-placental growth factor immunoglobulin light chain variable region, partial [Homo sapiens]	ADB93139.1	6.40856	78.7932	0.00047798	4.11848e-05	8.1799	8.15826	6.41767	7.58528	1.51476	1.17254	0.852917	1.18007	8.70906	8.75242	8.45173	6.81664	6.80068	6.81278
157.3	immunoglobulin VH_3c kappa chain, partial [Homo sapiens]	BAK48744.1	6.1475	69.0706	0.000700995	2.17781e-05	7.77005	7.96324	6.03165	7.25498	1.51476	1.17254	0.852917	1.18007	8.65342	8.70825	8.45045	6.81664	6.80068	6.81278
157.4	anti-pneumococcal antibody 3H1 light chain variable region, partial [Homo sapiens]	AAM46658.1	5.93809	75.5835	0.000216873	2.86036e-05	7.41143	7.42694	6.1764	7.00493	1.51476	1.17254	0.852917	1.18007	8.69238	8.7141	8.44987	6.81664	6.80068	6.81278
3.47	LOW QUALITY PROTEIN: keratin, type II cytoskeletal 6A-like [Heterocephalus glaber]	XP_012923918.1	4.82323	8.9383	1.24333e-05	0.000410939	13.0235	14.4258	13.9876	13.8123	2.79366	2.93195	2.88349	2.8697	9.48361	9.41191	9.34693	8.40282	8.64842	8.46104
3.64	Group of TPA_exp: keratin 5b [Homo sapiens]+2	DAA00377.1 (+2)	4.72397	88.647	0.00218943	1.98832e-05	5.945	5.56375	7.60697	6.37191	1.00984	1.00503	2.047	1.35396	8.12693	7.96633	7.96312	6.01898	5.91423	6.14256
456	Group of PREDICTED: hydroxyacid-oxoacid transhydrogenase, mitochondrial isoform X1 [Capra hircus]+3	XP_017913938.1 (+3)	4.69134	14.1232	0.00205085	0.0193956	8.19698	6.82564	8.68557	7.90273	3.02953	1.00503	1.0235	1.68602	8.09819	8.21002	8.09426	7.3976	6.94786	6.2523
6.42	PREDICTED: keratin, type I cytoskeletal 10 [Elephantulus edwardii]	XP_006889493.1	4.53154	6.77396	0.00405486	6.41064e-05	10.5863	7.67821	7.10081	8.45512	2.40377	1.62597	1.52525	1.85166	9.33861	9.36082	9.24963	8.43285	8.54419	8.50803
3.30	keratin, type II cytoskeletal 6A [Trichechus manatus latirostris]	XP_004388421.1	4.37717	6.54322	1.04661e-06	0.000192543	19.3792	19.2627	19.25	19.2973	4.99097	3.98427	4.24399	4.40641	9.84027	9.63798	9.69447	8.93116	8.87949	8.87196
363	Cluster of anti-rabies SOJB immunoglobulin lambda light chain [Homo sapiens]+5	AAO17826.1 (+5)	4.37717	8.51496	0.00054305	0.000742944	12.2955	11.7011	11.5808	11.8591	3.02953	4.02014	1.0235	2.69106	7.66717	7.66575	7.76636	6.76774	6.7384	6.42893
248.1	PREDICTED: desmoplakin [Nomascus leucogenys]	XP_012364557.1	4.34694	12.295	0.000981195	0.000836924	8.14574	6.69562	6.19249	7.01129	2.01968	1.50755	1.27938	1.6022	7.99324	8.09193	7.87776	6.8249	6.90312	7.14398
438	Group of psoriasin [Homo sapiens]+1	AAA60210.1 (+1)	4.05584	113.772	0.0088783	0.000359612	10.2462	8.77582	5.79038	8.27081	2.01968	2.01007	2.047	2.02558	8.63334	8.49567	8.57206	7.00452	6.51577	6.51113
126.4	fatty acid-binding protein, epidermal [Microcebus murinus]	XP_012595486.2	3.97237	16.5642	0.00686983	2.18467e-06	8.53852	13.3262	14.1543	12.0063	3.02953	3.0151	3.0705	3.03838	8.8114	8.89984	8.80998	7.58435	7.60933	7.59293
370.1	proteasome subunit alpha type-7 isoform X1 [Odocoileus virginianus texanus]	XP_020756785.1	3.89062	5.35171	0.00144537	6.59799e-06	6.66004	6.33809	4.82532	5.94115	1.51476	1.50755	1.53525	1.51919	8.27928	8.281	8.22119	7.54354	7.54938	7.58071
498	Group of PREDICTED: fibronectin isoform X1 [Ovis aries musimon]+15	XP_012019275.1 (+15)	3.89062	2.2974	0.00450497	0.0707175	5.12311	7.80073	6.75544	6.55976	2.01968	2.01007	1.0235	1.68442	7.41317	7.57051	7.33352	7.05283	7.1871	6.53792
565	Cluster of RPLP1 [Homo sapiens]+1	CAG47005.1 (+1)	3.89062	2.41162	0.0285572	0.147986	3.07387	5.85055	6.75544	5.22662	2.01968	1.00503	1.0235	1.34941	7.4041	7.37692	7.38078	6.99729	7.0196	5.57032
75.7	Pyruvate kinase isozyme M1 [Myotis brandtii]	EPQ18048.1	3.78423	0.929161	5.56248e-06	0.907326	5.22232	5.44968	5.183	5.285	1.44864	1.51712	1.22658	1.39745	8.70425	8.69863	8.61117	8.80454	8.51339	8.73048
354.1	AT-rich interactive domain-containing protein 4A isoform 2, partial [Camelus ferus]	EPY80380.1	3.68075	5.89708	0.0056364	0.000761634	6.66004	5.85055	4.34279	5.61779	2.18799	1.17254	1.19408	1.51821	8.36129	8.46686	8.3743	7.70682	7.60444	7.42451
6.28	PREDICTED: keratin, type I cytoskeletal 17 [Colobus angolensis palliatus]	XP_011785157.1	3.65533	13.0864	0.000188805	0.000773811	7.13475	7.24711	8.39555	7.59247	2.06835	1.89757	2.26905	2.07832	9.86516	9.95011	9.57859	8.74612	8.74951	8.78021
370	Cluster of proteasome subunit alpha type-7 isoform X1 [Odocoileus virginianus texanus]+1	XP_020756785.1 (+1)	3.5801	5.35171	0.000515979	6.59799e-06	12.2955	10.726	9.65063	10.8907	3.02953	3.0151	3.0705	3.03838	8.27928	8.281	8.22119	7.54354	7.54938	7.58071
6.35	LOW QUALITY PROTEIN: keratin, type I cytoskeletal 17-like [Pongo abelii]	XP_024090870.1	3.53081	12.4666	0.0022476	0.00147698	8.11771	6.34384	9.0701	7.84388	2.43488	1.98078	2.22876	2.21481	9.82943	9.87098	9.47503	8.73468	8.73174	8.76739
431	Cluster of immunoglobulin kappa light chain variable region, partial [Homo sapiens]+5	AAL37883.1 (+5)	3.4822	83.2859	0.000203466	0.0533865	8.19698	8.77582	7.72051	8.2311	3.02953	2.01007	2.047	2.3622	7.70803	7.91322	8.45623	7.52715	5.99381	5.91269
259.2	Group of PREDICTED: profilin-1 [Callithrix jacchus]+5	XP_003733022.1 (+5)	3.41054	1.9917	0.00578245	1.55967e-05	4.35464	4.63168	6.51418	5.16683	1.51476	1.50755	1.53525	1.51919	8.06408	8.0412	8.0454	7.7461	7.74238	7.77299
330	SH3 domain-binding glutamic acid-rich protein isoform X2 [Ovis aries]	XP_014948145.2	3.36359	1.87125	0.00113868	0.168685	11.2708	11.7011	14.4759	12.4826	4.03937	4.02014	3.0705	3.71	8.3373	8.36543	8.32606	8.17895	8.06509	7.15833
3.27	keratin, type II cytoskeletal 6A [Cricetulus griseus]	ERE83602.1	3.29436	9.38268	0.013826	2.27734e-05	11.9265	8.76589	15.7513	12.1479	3.52351	3.83082	3.68958	3.6813	10.0121	9.95746	9.90143	9.00094	8.98546	8.90339
477	Group of PREDICTED: protein FAM162A [Bos indicus]+8	XP_019811066.1 (+8)	3.29436	4.11246	0.0108173	0.00503849	8.01068	7.44615	4.64985	6.70223	2.01968	2.01007	2.047	2.02558	8.11023	8.12362	7.83793	7.49489	7.48952	7.51981
488	Group of protein S100-A8 isoform a [Homo sapiens]+2	NP_001306125.1 (+2)	3.24901	16.3362	0.041014	2.48823e-05	7.17235	3.90036	8.68557	6.5861	1.00984	2.01007	3.0705	2.03014	8.96535	8.88116	8.80029	7.61981	7.66892	7.71485
212.1	Aldehyde dehydrogenase 7 family, member A1 [Bos taurus]	AAI05407.1	3.20428	2.80889	0.00152194	0.063352	10.4511	8.48329	8.20304	9.04582	3.28199	3.13236	2.047	2.82045	8.57443	8.26975	8.54994	8.10238	8.2641	7.86098
3.41	LOW QUALITY PROTEIN: keratin, type II cytoskeletal 6A-like [Tupaia chinensis]	XP_014439728.1	3.13834	9.71356	0.000696111	0.000308866	9.91577	9.03163	11.4961	10.1478	3.04342	3.43389	3.25704	3.24479	9.69058	9.48472	9.44577	8.61335	8.48235	8.4963
6.24	keratin, type I cytoskeletal 17 [Aotus nancymaae]	XP_012299306.1	3.13834	13.1775	0.000515901	0.000493285	7.74953	8.16648	9.58119	8.49907	2.78966	2.47188	2.85391	2.70515	9.90951	9.986	9.65136	8.79041	8.77629	8.8172
393	PREDICTED: LOW QUALITY PROTEIN: proteasome subunit alpha type-6-like [Callithrix jacchus]	XP_008993532.1	3.13834	5.77572	0.00313141	0.0012513	11.2708	9.75091	7.72051	9.58075	3.02953	3.0151	3.0705	3.03838	7.91094	8.15127	7.98024	7.20434	7.21715	7.38365
554	Group of PREDICTED: 2-oxoglutarate dehydrogenase, mitochondrial [Camelus dromedarius]+2	XP_010986186.1 (+2)	3.11666	3.20428	0.0141283	0.110527	4.09849	4.87545	6.75544	5.24313	2.01968	2.01007	1.0235	1.68442	7.38825	7.50143	7.56581	7.45555	6.99548	6.87694
317	Cluster of protein S100-A9 [Homo sapiens]+2	NP_002956.1 (+2)	3.09513	5.89708	0.00434494	0.0386164	14.3447	10.726	12.5458	12.5388	2.01968	5.02517	5.1175	4.05412	8.52763	8.5108	8.54217	6.67221	7.79602	7.75781
317.1.2	unnamed protein product [Homo sapiens]	BAG34823.1	3.05252	5.89708	0.00560934	0.038909	5.63542	4.06288	5.30785	5.00205	0.841535	2.01007	2.047	1.63287	8.52763	8.5029	8.54217	6.67221	7.79602	7.75781
317.1.1	protein S100-A9 [Homo sapiens]	NP_002956.1	3.05252	5.89708	0.00560934	0.038909	5.63542	4.06288	5.30785	5.00205	0.841535	2.01007	2.047	1.63287	8.52763	8.5029	8.54217	6.67221	7.79602	7.75781
317.1	Group of protein S100-A9 [Homo sapiens]+1	NP_002956.1 (+1)	3.05252	5.89708	0.00560934	0.038909	11.2708	8.12576	10.6157	10.0041	1.68307	4.02014	4.094	3.26574	8.52763	8.5029	8.54217	6.67221	7.79602	7.75781
354	Cluster of AT-rich interactive domain-containing protein 4A isoform 2, partial [Camelus ferus]+2	EPY80380.1 (+2)	3.01049	5.89708	0.00198277	0.000759524	12.2955	11.7011	9.65063	11.2157	5.04921	3.0151	3.0705	3.7116	8.36129	8.46686	8.37505	7.70682	7.60444	7.42451
6.39	PREDICTED: keratin, type I cytoskeletal 16-like [Orycteropus afer afer]	XP_007940398.1	2.9897	12.996	0.000372684	0.00375518	9.05382	11.0636	9.67393	9.93045	3.31218	3.29562	3.35936	3.32239	9.77018	9.80409	9.31052	8.68287	8.64957	8.65503
509	Cluster of PREDICTED: cardiomyopathy-associated protein 5 [Ovis aries musimon]+1	XP_012009877.1 (+1)	2.92817	4.69134	0.00649654	0.0566883	5.12311	5.85055	6.75544	5.9097	3.02953	2.01007	1.0235	2.02103	7.57516	7.36642	7.6896	7.31529	Missing Value	6.90325
3.46	Group of keratin, type II cytoskeletal 6A [Sus scrofa]+1	XP_020947345.1 (+1)	2.90795	8.28212	0.000583685	3.22924e-06	4.75131	5.8665	5.79218	5.46999	1.85513	1.82467	1.96317	1.88099	9.44992	9.40209	9.40398	8.48516	8.5197	8.45074
212.2	alpha-aminoadipic semialdehyde dehydrogenase [Ovis aries]	XP_004008714.2	2.80889	3.22657	0.0117695	0.0267119	5.32803	5.55802	7.23797	6.04134	3.28199	2.12732	1.0235	2.14427	8.64432	8.43407	8.64146	8.1337	8.22694	7.77536
36.5	complement C3 preproprotein [Homo sapiens]	NP_000055.2	2.78949	0.743807	0.0339889	0.221118	6.76251	6.58186	11.3877	8.24404	3.02953	2.01007	3.8893	2.9763	8.03109	8.25479	8.10494	8.23342	8.23361	8.21149
6.23	PREDICTED: keratin, type I cytoskeletal 17 [Gorilla gorilla gorilla]	XP_004041719.2	2.77022	13.0864	0.00195972	0.000554548	10.8917	10.985	14.0251	11.9673	4.08803	4.07515	4.8278	4.33033	9.88168	9.95108	9.61301	8.76456	8.76266	8.79708
6.37	PREDICTED: keratin, type I cytoskeletal 17 [Mustela putorius furo]	XP_004772801.2	2.67586	11.2356	0.00330715	1.47216e-05	4.3512	5.66375	6.12305	5.37933	2.11643	1.86885	2.06923	2.01817	9.51274	9.62285	9.5581	8.50678	8.48384	8.57183
3.28	keratin, type II cytoskeletal 6A [Microtus ochrogaster]	XP_005353905.1	2.54912	10.2674	0.00607338	1.81089e-05	9.64227	8.94634	12.8465	10.4784	4.02995	4.1115	4.17444	4.1053	10.05	9.99808	9.93113	8.99607	8.98654	8.91466
496	Group of CD109 antigen isoform X1 [Ovis aries]+1	XP_012037776.3 (+1)	2.51403	3.43426	0.00850995	0.00385132	7.17235	4.87545	5.79038	5.94606	2.01968	3.0151	2.047	2.3606	7.78794	7.54827	7.64771	7.11147	7.25102	7.11005
3.33	keratin, type II cytoskeletal 6C [Dasypus novemcinctus]	XP_023445283.1	2.49666	11.2356	0.0176963	1.19827e-06	8.06158	6.26473	10.6753	8.33388	3.26774	3.18454	3.55141	3.33457	9.8972	9.93767	9.86942	8.86429	8.84598	8.82869
3.59	Group of KRT80 isoform 2 [Pan troglodytes]+3	PNI33076.1 (+3)	2.44528	30.4844	0.0156417	1.66593e-05	4.70121	7.11243	7.03929	6.28431	1.66327	3.13334	2.95009	2.58223	9.3864	9.27244	9.17732	7.79046	7.78846	7.7569
6.29	keratin, type I cytoskeletal 17 isoform X1 [Castor canadensis]	XP_020014217.1	2.42839	12.5533	0.0171872	0.000488498	4.73665	5.51981	7.70851	5.98832	2.62135	2.30437	2.51274	2.47949	9.88852	9.95719	9.63223	8.78876	8.77716	8.81575
23.7	Group of inhibitor of carbonic anhydrase isoform X1 [Bubalus bubalis]+1	XP_006051473.1 (+1)	2.34567	3.91768	0.0155896	0.0709125	5.12311	7.06941	6.75544	6.31599	2.01968	4.02014	2.047	2.69561	7.2352	7.71819	7.19567	6.64071	7.13845	6.62583
3.45	epidermal keratin subunit II [Mus musculus]	AAA39395.1	2.32947	9.31787	0.00305993	5.30886e-08	5.07063	6.16035	6.33444	5.85514	2.71847	2.98685	1.86395	2.52309	9.26874	9.29517	9.29663	8.32118	8.32734	8.32813
6.33	PREDICTED: keratin, type I cytoskeletal 17 [Manis javanica]	XP_017519901.1	2.2974	12.3805	0.00038835	0.000104394	6.22115	5.71832	6.44778	6.12908	2.88932	2.214	2.91114	2.67149	9.8917	9.93608	9.71342	8.79794	8.77545	8.80391
3.34.2	PREDICTED: keratin, type II cytoskeletal 5 isoform X2 [Echinops telfairi]	XP_004711415.1	2.26577	8.45614	0.00156162	7.77221e-06	8.11802	8.89498	10.2462	9.08638	4.46272	3.89225	3.72626	4.02708	9.81297	9.87721	9.78887	8.91349	8.8848	8.85149
3.34.1	PREDICTED: keratin, type II cytoskeletal 5 isoform X1 [Echinops telfairi]	XP_004711414.1	2.26577	8.45614	0.00156163	7.77221e-06	8.11802	8.89498	10.2462	9.08638	4.46272	3.89225	3.72626	4.02708	9.81297	9.87721	9.78887	8.91349	8.8848	8.85149
518	integrin alpha-V precursor [Ovis aries]	NP_001107243.1	2.23457	3.29436	0.0305748	0.011748	4.09849	6.82564	4.82532	5.24981	3.02953	2.01007	2.047	2.3622	7.25898	7.69113	7.40281	6.88595	6.91514	6.75373
6.30	PREDICTED: keratin, type I cytoskeletal 17-like [Chrysochloris asiatica]	XP_006832696.1	2.14355	13.5479	0.00377004	0.000894484	5.35874	4.45185	5.67882	5.16314	2.57327	1.89757	2.7808	2.41721	9.88205	9.93113	9.56204	8.74612	8.74951	8.78474
6.43	LOW QUALITY PROTEIN: keratin, type I cytoskeletal 17 [Pongo abelii]	XP_024097514.1	2.14355	13.2691	0.0051427	0.00559757	6.50972	5.52228	7.59091	6.54097	2.91275	2.7884	3.43503	3.04539	9.74892	9.80174	9.24719	8.62692	8.62522	8.66283
430	Group of PREDICTED: putative N-acetylated-alpha-linked acidic dipeptidase [Capra hircus]+4	XP_017899021.1 (+4)	2.14355	1.08523	0.000741792	0.524242	7.17235	6.82564	7.72051	7.2395	3.02953	4.02014	3.0705	3.37339	7.86932	7.63704	7.74013	7.66277	7.73247	7.70452
3.35	PREDICTED: keratin, type II cytoskeletal 75 isoform X2 [Ovis aries musimon]	XP_012004038.1	2.11404	10.8528	0.0392706	1.56892e-05	5.96272	5.36651	8.81923	6.71615	3.99556	3.23887	2.32736	3.18726	9.88465	9.90511	9.82838	8.91506	8.85058	8.79725
394	28S ribosomal protein S36, mitochondrial [Ovis aries]	XP_004016963.1	2.11404	5.50217	0.00184973	0.0164553	8.19698	8.77582	8.68557	8.55279	5.04921	3.0151	4.094	4.05277	8.40352	8.30591	8.23535	7.94027	7.3749	7.56407
495	Cluster of Eukaryotic translation elongation factor 1 gamma [Homo sapiens]+4	AAH13918.1 (+4)	2.07053	2.96905	0.0262106	0.000397118	7.17235	4.87545	4.82532	5.62437	3.02953	2.01007	3.0705	2.70337	7.71726	7.688	7.7543	7.24526	7.14899	7.28667
468	Group of Transglutaminase 3 (E polypeptide, protein-glutamine-gamma-glutamyltransferase) [Homo sapiens]+1	AAI09076.1 (+1)	2.05623	1.51362	0.0175439	0.112201	6.14773	4.87545	7.72051	6.2479	3.02953	3.0151	3.0705	3.03838	7.47633	7.16557	7.30275	7.09909	7.12263	7.16348
91.2	LOW QUALITY PROTEIN: uncharacterized protein LOC111141900 [Enhydra lutris kenyoni]	XP_022350440.1	2.02792	2.58471	0.0030825	0.841786	7.94082	9.01959	7.72051	8.22697	5.04921	3.76888	3.32638	4.04816	7.82835	8.94676	8.87084	8.50285	8.45939	8.453
157	Cluster of anti-HBsAg immunoglobulin Fab kappa chain, partial [Homo sapiens]+5	BAA33580.1 (+5)	6.32033	80.4489	0.000257169	3.73251e-05	40.9849	40.9538	33.7772	38.572	8.07873	6.03021	4.094	6.06765	8.71938	8.76585	8.4689	6.81664	6.80068	6.81278
6.44	PREDICTED: LOW QUALITY PROTEIN: keratin, type I cytoskeletal 14 [Gorilla gorilla gorilla]	XP_018882159.1	1.76908	19.4271	0.000107061	0.00111991	14.3778	13.7481	14.9975	14.3744	8.51118	7.95372	7.91376	8.12622	9.43396	9.74825	9.80537	8.4587	8.66587	8.43634
41.2	PREDICTED: fatty acid-binding protein, heart [Ochotona princeps]	XP_004591705.1	4.95883	1.03047	0.00297653	0.870398	49.7283	41.0838	32.1688	40.9936	8.01141	7.83927	8.87034	8.24034	10.1701	10.1412	10.0833	10.09	10.1281	10.1595
41.3	fatty acid binding protein 3 [Bos taurus]	AAX46333.1	4.22807	1.22264	0.0024497	0.437515	48.4987	41.7664	32.6513	40.9721	9.7618	9.04532	10.235	9.68071	9.56538	9.63825	9.62163	9.47212	9.53437	9.66285
6.10	PREDICTED: keratin, type I cytoskeletal 14 [Callithrix jacchus]	XP_017828210.1	2.2974	12.295	0.00034956	7.41292e-05	24.6303	25.3988	28.7705	26.2665	12.0948	11.2202	11.1166	11.4772	10.0593	10.2193	10.0903	8.99919	9.10811	8.96301
379	PREDICTED: proteasome subunit alpha type-2 [Marmota marmota marmota]	XP_015345737.1	1.46307	12.042	0.0302335	1.65863e-06	9.2216	6.82564	7.72051	7.92258	5.04921	6.03021	5.1175	5.39897	8.5785	8.58413	8.50909	7.48899	7.49954	7.49851
6.21	hypothetical protein A6R68_06180 [Neotoma lepida]	OBS65257.1	2.20381	11.9588	0.00413909	0.000691568	10.7648	12.8696	14.7113	12.7819	6.27658	5.19282	5.93215	5.80052	9.90177	9.95693	9.61651	8.82525	8.82975	8.81977
6.13	hypothetical protein A6R68_06179 [Neotoma lepida]	OBS65256.1	2.28153	11.5514	0.000872667	1.86103e-05	12.9864	13.6494	15.8419	14.1592	6.35826	5.79945	6.51154	6.22308	10.0293	10.0794	9.9307	8.97867	8.96621	8.96787
41.1	fatty acid-binding protein, heart isoform X2 [Physeter catodon]	XP_007128529.1	2.67586	1.04826	0.00391498	0.731734	55.0222	48.2345	38.2808	47.1792	19.288	16.2146	17.2289	17.5772	10.3035	10.2796	10.2113	10.2306	10.2714	10.2591
6.7	PREDICTED: LOW QUALITY PROTEIN: keratin, type I cytoskeletal 16 [Rhinopithecus bieti]	XP_017735629.1	2.37841	11.3924	0.000264396	4.07168e-05	46.5061	39.9637	45.9957	44.1552	18.6358	18.8278	18.2803	18.5813	10.0892	10.1962	10.0489	9.03334	9.12007	9.01978
6.8	keratin, type I cytoskeletal 14 [Pan paniscus]	XP_003813886.1	2.08493	11.3924	0.000155331	4.49494e-05	34.8765	35.6372	38.9036	36.4724	18.6588	16.7479	17.2576	17.5548	10.0763	10.2309	10.1043	9.0483	9.11752	9.01281
6.19	keratin, type I cytoskeletal 16 isoform X2 [Microcebus murinus]	XP_012621225.2	2.32947	11.3137	8.19303e-06	9.52172e-05	11.7607	11.5485	11.9613	11.7568	4.85246	4.87513	5.45143	5.05967	9.95454	9.99487	9.78516	8.90208	8.90255	8.89301
6.25	keratin, partial [Homo sapiens]	AAB30058.2	3.27161	11.1579	0.000614699	2.57847e-05	25.1223	22.1538	28.0784	25.1182	6.82993	8.60598	7.55783	7.66458	9.5918	9.50088	9.65835	8.54359	8.57755	8.54437
296	Cluster of junction plakoglobin [Desmodus rotundus]+2	XP_024409257.1 (+2)	2.31338	11.0809	0.0307232	8.73411e-05	10.2462	10.726	16.4061	12.4594	5.04921	7.03524	4.094	5.39282	8.14187	8.09524	8.19784	7.09642	7.16364	6.96087
6.4.1	keratin 16 [Pan troglodytes verus]	BAF62417.1	2.49666	10.9283	3.551e-05	5.5882e-05	51.7146	47.4393	52.0274	50.3938	20.1505	19.8328	20.5831	20.1888	10.1663	10.2362	10.0714	9.12897	9.20815	9.11431
6.4	Group of keratin 16 [Pan troglodytes verus]+1	BAF62417.1 (+1)	2.49666	10.9283	3.551e-05	5.5882e-05	103.429	94.8786	104.055	100.788	40.3011	39.6656	41.1663	40.3776	10.1663	10.2362	10.0714	9.12897	9.20815	9.11431
6.4.2	keratin, type I cytoskeletal 16 [Pan troglodytes]	NP_001138310.1	2.49666	10.9283	3.551e-05	5.5882e-05	51.7146	47.4393	52.0274	50.3938	20.1505	19.8328	20.5831	20.1888	10.1663	10.2362	10.0714	9.12897	9.20815	9.11431
6.11	keratin type 16 [Homo sapiens]	AAA59460.1	2.60268	10.7779	0.000106365	8.14472e-05	26.4235	24.5084	27.6917	26.2079	9.05911	10.3855	10.7234	10.056	10.0243	10.1493	9.98755	8.99044	9.10814	8.99281
6.14	PREDICTED: LOW QUALITY PROTEIN: keratin, type I cytoskeletal 14 [Ailuropoda melanoleuca]	XP_002922160.1	2.53151	10.7779	2.87831e-06	1.90473e-05	16.6067	17.1415	17.2795	17.0092	7.0395	6.70478	6.42706	6.72378	9.97907	10.0636	9.91577	8.94705	8.95359	8.91625
3.16	LOW QUALITY PROTEIN: keratin, type II cytoskeletal 6A [Papio anubis]	XP_003919468.2	2.07053	10.4107	0.000127622	1.24855e-05	28.999	27.609	30.9579	29.1886	13.8362	13.6326	14.7809	14.0832	10.2226	10.1573	10.0976	9.1388	9.16753	9.11916
3.25	PREDICTED: LOW QUALITY PROTEIN: keratin, type II cytoskeletal 6A-like, partial [Callithrix jacchus]	XP_017832040.1	2.25012	9.98664	0.00209132	3.83767e-05	16.5299	15.4907	19.8677	17.2961	7.68175	7.125	8.21631	7.67435	10.0508	9.95353	9.89572	8.95541	8.97432	8.89076
3.13	keratin 6B, isoform CRA_b [Homo sapiens]	EAW96627.1	2.58471	8.75435	0.000152886	1.95615e-05	65.0355	60.9589	68.6406	64.8783	25.4351	21.9889	28.1366	25.1869	10.1857	10.1082	10.0543	9.16724	9.16696	9.12126
3.22	keratin, type II cytoskeletal 6A [Canis lupus familiaris]	XP_003433560.1	2.53151	8.69388	0.000229421	6.99363e-05	18.1249	15.695	17.7093	17.1764	7.4479	6.64176	6.28854	6.79274	10.0142	9.88624	9.8362	8.94736	8.96378	8.89011
234	PREDICTED: ATPase inhibitor, mitochondrial [Ovis aries musimon]	XP_011981705.1	2.32947	0.794985	0.00360655	0.763977	20.4924	15.6015	18.3362	18.1434	8.07873	6.03021	9.2115	7.77348	8.35517	7.92964	7.60114	8.127	7.94614	8.02923
6	Cluster of keratin 10 (epidermolytic hyperkeratosis; keratosis palmaris et plantaris), isoform CRA_b [Homo sapiens]+63	EAW60681.1 (+63)	2.08493	8.69388	3.20194e-05	5.16164e-06	949.825	900.984	981.469	944.093	457.458	456.286	446.246	453.33	10.6422	10.6781	10.59	9.70233	9.72543	9.68212
364	heat shock protein beta-6 isoform X1 [Bos taurus]	XP_005219035.2	1.12117	8.57419	0.087423	0.015302	7.17235	7.80073	7.72051	7.56453	7.06889	7.03524	6.141	6.74838	8.3064	8.56183	8.50827	7.574	7.25587	7.94396
3.34	Group of PREDICTED: keratin, type II cytoskeletal 5 isoform X1 [Echinops telfairi]+1	XP_004711414.1 (+1)	2.26577	8.45614	0.00156163	7.77221e-06	16.236	17.79	20.4923	18.1728	8.92545	7.78451	7.45252	8.05416	9.81297	9.87721	9.78887	8.91349	8.8848	8.85149
3.21	LOW QUALITY PROTEIN: keratin, type II cytoskeletal 6A [Papio anubis]	XP_021778076.1	2.44528	8.33973	2.8921e-05	2.36206e-06	31.185	29.0301	31.4582	30.5577	12.7297	11.7558	12.9425	12.476	10.0249	9.99884	9.95025	9.0675	9.09078	9.07624
3.3	keratin, type II cytoskeletal 1 [Macaca nemestrina]	XP_011727181.1	1.27456	8.05564	0.00117066	2.98572e-05	47.1134	47.8954	49.1353	48.048	38.7638	35.5166	38.8817	37.7207	10.6647	10.6514	10.5357	9.72323	9.74796	9.74403
3.26	Keratin, type II cytoskeletal 5 [Myotis davidii]	ELK35324.1	3.13834	7.94474	0.000849626	2.5072e-05	15.4981	14.6919	18.6729	16.2876	4.97095	5.63151	4.99455	5.199	10.016	9.95436	9.89821	9.0696	9.05487	8.99138
3.5	PREDICTED: keratin, type II cytoskeletal 1 [Chlorocebus sabaeus]	XP_008001536.1	1.20664	7.88986	0.047722	3.62288e-05	47.6257	41.0698	49.1353	45.9436	39.7737	35.5165	38.8817	38.0573	10.6433	10.6314	10.5102	9.70782	9.7329	9.73286
3.23	PREDICTED: keratin, type II cytoskeletal 6A [Odobenus rosmarus divergens]	XP_004417756.1	2.05623	7.72749	0.000187679	6.29797e-05	9.9621	10.8521	11.2595	10.6912	4.88964	5.43572	5.24798	5.19111	10.0448	9.93197	9.87286	9.05624	9.04481	9.011
3.1.1	keratin 1 [Homo sapiens]	AFA52002.1	1.2008	7.3615	0.00155987	1.81157e-05	57.0791	55.3723	59.0605	57.1707	47.7767	46.463	48.6745	47.6381	10.715	10.694	10.6055	9.79649	9.82766	9.83555
3.1.2	keratin 1 [Homo sapiens]	AFA52004.1	1.2008	7.3615	0.00155987	1.81157e-05	57.0791	55.3723	59.0605	57.1707	47.7767	46.463	48.6745	47.6381	10.715	10.694	10.6055	9.79649	9.82766	9.83555
41	Cluster of fatty acid-binding protein, heart isoform X2 [Physeter catodon]+5	XP_007128529.1 (+5)	2.07053	0.99	0.00587582	0.639876	176.235	156.015	126.423	152.891	77.7578	67.3373	75.739	73.6114	10.513	10.4795	10.406	10.4712	10.4922	10.4839
3.1	Group of keratin 1 [Homo sapiens]+3	AFA52002.1 (+3)	1.2008	7.3615	0.00155988	1.81157e-05	228.316	221.489	236.242	228.683	191.107	185.852	194.698	190.552	10.715	10.694	10.6055	9.79649	9.82766	9.83555
75.2	pyruvate kinase PKM isoform X1 [Neophocaena asiaeorientalis asiaeorientalis]	XP_024617480.1	2.05623	1.01903	0.00304691	0.794758	10.7894	13.4779	12.6462	12.3045	6.32954	6.77681	4.84294	5.9831	8.91252	8.86097	8.84975	8.98102	8.85278	8.83159
76.3	transthyretin precursor [Pongo abelii]	NP_001127064.1	2.01391	1.16151	0.00371908	0.296616	11.7832	11.2135	9.65063	10.8824	4.54429	5.02517	6.65275	5.40741	9.89678	9.8893	9.80459	9.83842	9.8244	9.81956
3.1.3	keratin 1 [Homo sapiens]	AFA52005.1	1.2008	7.3615	0.00155988	1.81157e-05	57.0791	55.3723	59.0605	57.1707	47.7767	46.463	48.6745	47.6381	10.715	10.694	10.6055	9.79649	9.82766	9.83555
3.1.4	keratin, type II cytoskeletal 1 [Homo sapiens]	NP_006112.3	1.2008	7.3615	0.00155988	1.81157e-05	57.0791	55.3723	59.0605	57.1707	47.7767	46.463	48.6745	47.6381	10.715	10.694	10.6055	9.79649	9.82766	9.83555
3.2	keratin, type II cytoskeletal 1 [Pongo abelii]	XP_024113020.1	1.16231	7.31065	0.00164051	2.08469e-05	58.608	57.7288	60.1826	58.8398	49.9046	49.7294	52.2567	50.6302	10.7036	10.6798	10.591	9.7782	9.81568	9.8223
3.20.2	keratin, type II cytoskeletal 5 [Homo sapiens]	NP_000415.2	2.54912	7.26015	1.79096e-05	1.70613e-05	45.6854	43.8894	47.7738	45.7829	18.4651	17.9142	17.4429	17.9407	9.92471	9.94277	9.85377	9.07119	9.06461	8.99958
3.20.1	Keratin 5 [Homo sapiens]	AAH24292.1	2.54912	7.26015	1.79096e-05	1.70613e-05	45.6854	43.8894	47.7738	45.7829	18.4651	17.9142	17.4429	17.9407	9.92471	9.94277	9.85377	9.07119	9.06461	8.99958
3.20	Group of Keratin 5 [Homo sapiens]+1	AAH24292.1 (+1)	2.54912	7.26015	1.79096e-05	1.70613e-05	91.3709	87.7788	95.5477	91.5658	36.9303	35.8283	34.8858	35.8815	9.92471	9.94277	9.85377	9.07119	9.06461	8.99958
3.24	PREDICTED: LOW QUALITY PROTEIN: keratin, type II cytoskeletal 1-like [Manis javanica]	XP_017525321.1	1.41716	7.01285	0.00170797	4.31835e-05	7.34211	8.0951	7.28095	7.57272	5.41672	5.07562	5.55019	5.34751	10.217	10.3069	10.1645	9.37252	9.32499	9.38284
18.5	PREDICTED: superoxide dismutase [Mn], mitochondrial [Vicugna pacos]	XP_015102058.1	0.51907	7.01285	0.00229873	0.0341562	11.8173	10.856	10.4548	11.0427	23.5854	21.4408	18.6846	21.2369	10.0281	10.047	9.9677	9.17942	9.18254	9.77852
6.2	keratin 10 [Homo sapiens]	AAA60544.1	1.89605	6.82108	2.17421e-05	5.76298e-06	73.7664	69.4042	69.7399	70.9702	38.1754	37.3945	36.6499	37.4066	10.2619	10.2371	10.1843	9.40357	9.4318	9.39292
3.15	PREDICTED: keratin, type II cytoskeletal 1 isoform X1 [Hipposideros armiger]	XP_019515286.1	1.12194	6.82108	0.0134163	0.000200584	11.214	10.4211	10.8746	10.8366	9.94885	9.40072	9.6153	9.65495	10.4243	10.3238	10.2076	9.49007	9.48952	9.51229
6.1.1	keratin 10 (epidermolytic hyperkeratosis; keratosis palmaris et plantaris), isoform CRA_b [Homo sapiens]	EAW60681.1	1.88426	6.6807	0.000190274	2.79999e-06	97.0273	87.4666	93.9166	92.8035	51.0283	50.8159	45.7406	49.1949	10.3054	10.2903	10.2409	9.46442	9.48528	9.45764
6.1	Group of keratin 10 (epidermolytic hyperkeratosis; keratosis palmaris et plantaris), isoform CRA_b [Homo sapiens]+1	EAW60681.1 (+1)	1.88426	6.6807	0.000190274	2.79999e-06	194.055	174.933	187.833	185.607	102.057	101.632	91.4813	98.3899	10.3054	10.2903	10.2409	9.46442	9.48528	9.45764
6.1.2	keratin, type I cytoskeletal 10 isoform X1 [Homo sapiens]	XP_005257400.1	1.88426	6.6807	0.000190274	2.79999e-06	97.0273	87.4666	93.9166	92.8035	51.0283	50.8159	45.7406	49.1949	10.3054	10.2903	10.2409	9.46442	9.48528	9.45764
3.7	keratin, type II cytoskeletal 2 epidermal [Homo sapiens]	NP_000414.2	1.2033	6.58873	0.000549185	4.43957e-07	114.217	112.357	111.522	112.698	96.4129	93.967	90.4814	93.6204	10.19	10.1617	10.1473	9.34155	9.35694	9.34174
3.18.1	PREDICTED: keratin, type II cytoskeletal 2 epidermal isoform X1 [Cebus capucinus imitator]	XP_017357222.1	1.37936	6.49802	0.0178504	3.31669e-06	16.2724	15.3942	18.371	16.6792	12.3818	13.2901	10.6173	12.0964	10.1026	10.0727	10.0458	9.24696	9.29617	9.26083
3.18	Group of PREDICTED: keratin, type II cytoskeletal 2 epidermal isoform X1 [Cebus capucinus imitator]+1	XP_017357222.1 (+1)	1.37936	6.49802	0.0178504	3.31669e-06	32.5448	30.7883	36.7419	33.3583	24.7637	26.5801	21.2346	24.1928	10.1026	10.0727	10.0458	9.24696	9.29617	9.26083
3.18.2	PREDICTED: keratin, type II cytoskeletal 2 epidermal isoform X2 [Cebus capucinus imitator]	XP_017357223.1	1.37936	6.49802	0.0178504	3.31669e-06	16.2724	15.3942	18.371	16.6792	12.3818	13.2901	10.6173	12.0964	10.1026	10.0727	10.0458	9.24696	9.29617	9.26083
139	Cluster of cytochrome b-c1 complex subunit Rieske, mitochondrial [Ovis aries]+7	XP_004014945.1 (+7)	0.697855	6.45313	0.020488	0.000978599	22.5417	26.3275	18.3362	22.4018	33.3248	33.1662	29.6815	32.0575	8.90895	9.13536	8.81603	8.09359	8.0995	8.1539
6.18	keratin, type I cytoskeletal 10 isoform X1 [Pteropus vampyrus]	XP_011381380.1	1.90264	6.40856	0.000591077	4.92695e-06	13.0299	12.7989	12.9044	12.911	7.12047	7.6334	5.57741	6.77709	9.82729	9.81459	9.77956	9.00797	9.06082	9.00128
6.3	PREDICTED: keratin, type I cytoskeletal 10 [Propithecus coquereli]	XP_012516213.1	2.15846	6.32033	0.000101266	3.62088e-06	38.6764	36.8993	40.7812	38.7857	17.9107	19.196	16.6103	17.9057	10.0335	10.036	9.96984	9.22616	9.23244	9.23544
3.14.1	keratin, type II cytoskeletal 2 epidermal isoform X1 [Pongo abelii]	XP_002823331.2	1.55401	6.23332	0.00271093	4.42126e-07	28.1487	27.6862	31.743	29.1926	18.9917	20.2644	17.1305	18.7955	10.1263	10.0977	10.087	9.29457	9.31526	9.3031
3.14	Group of keratin, type II cytoskeletal 2 epidermal isoform X1 [Pongo abelii]+1	XP_002823331.2 (+1)	1.55401	6.23332	0.00271093	4.42126e-07	56.2973	55.3725	63.4859	58.3853	37.9834	40.5288	34.2609	37.591	10.1263	10.0977	10.087	9.29457	9.31526	9.3031
3.14.2	keratin, type II cytoskeletal 2 epidermal isoform X2 [Pongo abelii]	XP_009246042.2	1.55401	6.23332	0.00271093	4.42126e-07	28.1487	27.6862	31.743	29.1926	18.9917	20.2644	17.1305	18.7955	10.1263	10.0977	10.087	9.29457	9.31526	9.3031
3.19	PREDICTED: keratin, type II cytoskeletal 1 [Galeopterus variegatus]	XP_008591529.1	1.1274	6.23332	0.364205	0.000490326	8.45557	9.89612	8.19802	8.8499	9.4842	6.8673	7.19773	7.84975	10.351	10.2339	10.0921	9.43918	9.43436	9.46234
3.17.1	Keratin, type II cytoskeletal 1, partial [Heterocephalus glaber]	EHA97988.1	1.2008	6.1475	0.0126795	2.30168e-05	9.39407	10.2255	9.00264	9.54073	8.12191	7.83743	7.87553	7.94495	10.2456	10.3362	10.2174	9.45594	9.45211	9.46152
3.17	Group of Keratin, type II cytoskeletal 1, partial [Heterocephalus glaber]+1	EHA97988.1 (+1)	1.2008	6.1475	0.0126795	2.30168e-05	18.7881	20.451	18.0053	19.0815	16.2438	15.6749	15.7511	15.8899	10.2456	10.3362	10.2174	9.45594	9.45211	9.46152
3.17.2	keratin, type II cytoskeletal 1 isoform X1 [Heterocephalus glaber]	XP_004872754.1	1.2008	6.1475	0.0126795	2.30168e-05	9.39407	10.2255	9.00264	9.54073	8.12191	7.83743	7.87553	7.94495	10.2456	10.3362	10.2174	9.45594	9.45211	9.46152
223.2	cytochrome c oxidase subunit II, partial (mitochondrion) [Panthera uncia]	AKG95239.1	1.42998	6.1475	0.0824809	0.0362681	8.19698	7.31318	6.27291	7.26102	3.53445	6.03021	5.62925	5.06464	8.36554	8.52373	8.51686	7.50048	8.20086	7.7283
3.10	type II keratin subunit protein, partial [Homo sapiens]	AAA36153.1	1.31494	6.02099	0.0251503	0.00040691	26.4035	24.4482	30.5778	27.1431	20.9883	19.8063	21.1855	20.66	10.3901	10.2903	10.167	9.42364	9.53625	9.50994
6.15	keratin, type I cytoskeletal 10 isoform X1 [Sus scrofa]	XP_003131508.1	1.43098	5.9794	0.000280565	4.66423e-06	9.84798	10.6404	10.0693	10.1859	6.92989	7.17153	7.26474	7.12205	9.76898	9.77406	9.71406	8.99312	8.96009	9.00013
6.6	PREDICTED: LOW QUALITY PROTEIN: keratin, type I cytoskeletal 10 [Camelus bactrianus]	XP_010958727.1	1.49071	5.89708	0.00111871	1.43898e-06	20.1392	21.1477	22.8087	21.3652	14.9698	14.0963	13.9634	14.3432	10.115	10.1057	10.0607	9.33505	9.33594	9.33183
6.5	keratin, type I cytoskeletal 10 [Carlito syrichta]	XP_008054014.1	1.34817	5.89708	0.00221905	2.04829e-06	21.2053	20.5429	22.9201	21.5561	15.9532	16.6448	15.3768	15.9916	10.1073	10.0974	10.0509	9.32572	9.34322	9.32813
138.2	PREDICTED: histone H4-like [Bos indicus]	XP_019822814.1	1.1274	5.89708	0.149151	0.0015682	10.7585	12.6762	13.0284	12.1544	11.1083	11.0554	10.235	10.7995	8.92204	9.24132	9.15365	8.3395	8.38259	8.38363
6.20	keratin, type I cytoskeletal 10 [Ornithorhynchus anatinus]	XP_028931907.1	5.20537	5.85634	0.000140644	2.52116e-06	29.919	25.9233	25.2093	27.0172	4.31774	5.71306	5.56078	5.19719	9.72126	9.71595	9.66214	8.95511	8.94699	8.94499
6.16	PREDICTED: keratin, type I cytoskeletal 10 isoform X1 [Monodelphis domestica]	XP_007482311.1	2.71321	5.81589	0.000247309	7.08184e-06	18.2134	15.6523	17.7286	17.1981	7.10857	5.98716	5.83991	6.31188	9.67573	9.66432	9.5974	8.90506	8.90114	8.89469
6.22	Group of keratin, type I cytoskeletal 10 isoform X1 [Neomonachus schauinslandi]+1	XP_021559583.1 (+1)	1.30767	5.65685	0.00885307	5.43508e-06	11.3946	9.89765	11.5286	10.9403	8.15293	8.62421	8.30753	8.36155	9.84493	9.82601	9.77321	9.066	9.0919	9.07394
139.1	cytochrome b-c1 complex subunit Rieske, mitochondrial [Ovis aries]	XP_004014945.1	0.810565	5.61778	0.091237	0.00252901	10.3316	11.6198	8.4443	10.1319	12.2864	13.4842	11.685	12.4852	8.79161	9.12894	8.7284	8.04154	8.0045	8.06497
6.9.1	PREDICTED: keratin, type I cytoskeletal 10 isoform X1 [Oryctolagus cuniculus]	XP_002719410.1	1.50733	5.57897	0.00067786	9.02222e-07	13.589	13.0509	14.5884	13.7428	8.76647	9.3583	9.23582	9.1202	9.9587	9.95383	9.91393	9.20526	9.20718	9.21433
6.9	Group of PREDICTED: keratin, type I cytoskeletal 10 isoform X1 [Oryctolagus cuniculus]+1	XP_002719410.1 (+1)	1.50733	5.57897	0.00067786	9.02222e-07	27.178	26.1018	29.1769	27.4855	17.5329	18.7166	18.4716	18.2404	9.9587	9.95383	9.91393	9.20526	9.20718	9.21433
6.9.2	PREDICTED: keratin, type I cytoskeletal 10 isoform X2 [Oryctolagus cuniculus]	XP_008269696.1	1.50733	5.57897	0.00067786	9.02222e-07	13.589	13.0509	14.5884	13.7428	8.76647	9.3583	9.23582	9.1202	9.9587	9.95383	9.91393	9.20526	9.20718	9.21433
6.12	PREDICTED: keratin, type I cytoskeletal 10 [Orycteropus afer afer]	XP_007940384.1	1.25353	5.42642	0.00327412	7.74038e-07	10.0638	11.2342	10.6167	10.6382	8.40581	8.56863	8.50474	8.49306	9.93923	9.94721	9.90388	9.20378	9.19322	9.20506
138	Cluster of PREDICTED: uncharacterized protein LOC105513924 [Colobus angolensis palliatus]+1	XP_011800353.1 (+1)	1.08749	5.42642	0.43216	0.000813489	23.5663	30.2278	31.8471	28.5471	26.2559	26.1309	26.611	26.3326	9.02653	9.29007	9.19692	8.39428	8.46204	8.46364
138.1	PREDICTED: uncharacterized protein LOC105513924 [Colobus angolensis palliatus]	XP_011800353.1	1.05995	5.42642	0.670802	0.000813489	12.8078	17.5516	18.8187	16.3927	15.1476	15.0755	16.376	15.5331	9.02653	9.29007	9.19692	8.39428	8.46204	8.46364
86.2	histone H2B type 2-E-like [Myotis lucifugus]	XP_006105894.1	1.51152	5.09824	0.0529032	0.00931325	16.6501	12.92	12.3046	13.9582	7.57381	11.3066	8.69975	9.1934	8.6425	8.24812	8.22719	7.25481	7.69317	7.54127
2.15	unnamed protein product [Homo sapiens]	CAA23753.1	3.65533	5.02805	0.000229162	0.00832097	21.1389	24.7766	21.838	22.5845	6.80441	6.86774	4.8007	6.15762	9.12211	9.10336	9.06385	8.00841	8.54092	8.40319
303	carboxymethylenebutenolidase homolog [Ovis aries]	XP_004017134.1	0.975153	4.85678	0.863293	2.46139e-06	10.2462	6.82564	8.68557	8.58581	8.07873	9.04532	9.2115	8.77852	8.07763	8.07528	8.03035	7.38833	7.38943	7.40953
99.4	PREDICTED: LOW QUALITY PROTEIN: phosphoglycerate mutase 1-like [Ovis aries musimon]	XP_012002737.1	1.22603	4.08405	0.0693136	0.0235092	8.94836	7.86573	7.06105	7.95838	6.96791	6.14746	6.31159	6.47565	8.99954	8.92308	8.74173	8.31265	8.61694	8.22525
114.2	PREDICTED: 3-hydroxyacyl-CoA dehydrogenase type-2, partial [Camelus ferus]	XP_006192404.2	1.17528	4.05584	0.34722	6.82752e-06	11.5099	8.12576	7.91352	9.18306	7.43917	6.93474	8.97269	7.7822	8.64864	8.68872	8.62238	8.03975	8.04234	8.02292
385	Group of PREDICTED: glutaredoxin-related protein 5, mitochondrial [Capra hircus]+1	XP_017921941.1 (+1)	1.40153	4.02782	0.0769847	0.000401939	7.17235	7.80073	7.72051	7.56453	7.06889	4.02014	5.1175	5.40218	8	7.8539	7.97749	7.43864	7.37357	7.37385
99.2	PREDICTED: LOW QUALITY PROTEIN: phosphoglycerate mutase 1 [Rhinopithecus bieti]	XP_017735572.1	1.52838	3.63008	0.00677185	0.0116806	13.3201	13.1637	12.6262	13.0367	7.2372	10.1341	8.188	8.51977	9.06722	9.03045	8.73412	8.46949	8.50666	8.44099
3	Cluster of keratin 1 [Homo sapiens]+83	AFA52002.1 (+83)	1.428	3.53081	5.19847e-05	7.63099e-05	1482.63	1472.39	1549.89	1501.64	1058.31	1048.25	1049.09	1051.88	11.0542	11.0301	10.9511	10.4808	10.4808	10.4964
18.9	superoxide dismutase [Mn], mitochondrial [Sarcophilus harrisii]	XP_003769623.1	0.566835	3.29436	0.0464937	0.00105673	8.94836	6.37059	6.20857	7.17584	15.5067	12.5964	9.67776	12.5936	9.42161	9.41998	9.35191	8.93579	8.90139	8.74409
146.3	PREDICTED: electron transfer flavoprotein subunit beta [Panthera pardus]	XP_019281013.1	1.12506	3.27161	0.244538	0.0139888	5.63542	5.20049	6.43375	5.75655	4.54429	5.52769	5.28809	5.12002	8.70835	8.56751	8.65775	8.0683	8.14449	8.39223
99	Cluster of PREDICTED: phosphoglycerate mutase 2 isoform X1 [Tursiops truncatus]+5	XP_019794911.1 (+5)	1.1599	3.20428	0.108542	0.00595149	53.2803	55.5802	46.323	51.7279	44.433	48.2417	40.94	44.5382	9.38083	9.36218	9.26718	8.85737	9.06108	8.84994
260	Cluster of importin subunit beta-1 [Cricetulus griseus]+3	ERE67573.1 (+3)	1.23542	3.16017	0.105166	0.000210039	13.3201	13.6513	10.6157	12.529	9.08858	10.0503	11.2585	10.1325	7.75417	7.81164	7.68191	7.25605	7.22149	7.2554
376	PREDICTED: ES1 protein homolog, mitochondrial [Capra hircus]	XP_017907359.1	0.882091	3.05252	0.291656	0.0059804	6.14773	6.82564	5.79038	6.25458	7.06889	6.03021	8.188	7.0957	7.88534	7.93256	7.88862	7.3821	7.40326	7.63004
126	Cluster of fatty acid binding protein 5, partial [Ovis aries]+4	ABB46354.1 (+4)	1.52309	3.03143	0.00433157	8.43361e-05	33.8125	40.9538	37.6375	37.4679	24.2362	26.1309	23.5405	24.6359	9.04317	9.10121	9.01042	8.55969	8.59851	8.56003
212	Cluster of Aldehyde dehydrogenase 7 family, member A1 [Bos taurus]+5	AAI05407.1 (+5)	2.34567	2.9897	0.00258041	0.0219527	21.5171	22.4271	20.2663	21.4035	12.1181	9.04532	6.141	9.10147	8.65969	8.48321	8.65782	8.18344	8.2789	7.88104
26.8	PREDICTED: LOW QUALITY PROTEIN: 14-3-3 protein zeta/delta-like [Rhinopithecus roxellana]	XP_010379700.1	1.54542	2.9897	0.00384341	0.0101253	8.88006	9.75091	9.00726	9.21274	6.73228	6.03021	5.1175	5.96	8.38254	8.60791	8.23769	7.94217	7.90802	7.84982
271	Cluster of PREDICTED: 10 kDa heat shock protein, mitochondrial [Elephantulus edwardii]+5	XP_006903339.1 (+5)	1.46307	2.94854	0.0255263	0.00026442	13.3201	10.726	14.4759	12.8407	9.08858	8.04028	9.2115	8.78012	9.55794	9.54724	9.45229	9.10168	9.07837	9.05329
213.2	PREDICTED: A-kinase anchor protein 12 isoform X5 [Ovis aries musimon]	XP_011993318.1	0.913198	2.90795	0.105297	0.000365665	7.68466	7.31318	6.75544	7.2511	7.57381	8.04028	8.188	7.93403	7.96652	8.01405	7.98454	7.417	7.52006	7.55613
213.1	A-kinase anchor protein 12 isoform X1 [Ovis aries]	XP_027828359.1	0.913198	2.90795	0.105297	0.000365665	7.68466	7.31318	6.75544	7.2511	7.57381	8.04028	8.188	7.93403	7.96652	8.01405	7.98454	7.417	7.52006	7.55613
213	Group of A-kinase anchor protein 12 isoform X1 [Ovis aries]+1	XP_027828359.1 (+1)	0.913198	2.90795	0.105297	0.000365665	15.3693	14.6264	13.5109	14.5022	15.1476	16.0806	16.376	15.8681	7.96652	8.01405	7.98454	7.417	7.52006	7.55613
115	Cluster of NADH dehydrogenase 24 kDa subunit (AA 6-217), partial [Bos taurus]+9	CAA32848.1 (+9)	0.94783	2.73208	0.570696	2.22836e-05	37.911	33.1531	31.8471	34.3037	37.3641	39.1964	31.7285	36.0963	8.86862	8.90935	8.85306	8.45162	8.4333	8.41719
91	Cluster of PREDICTED: cytochrome c-like [Myotis davidii]+6	XP_015415142.1 (+6)	1.07096	2.67586	0.102003	0.00101234	53.8951	53.24	51.9204	53.0185	52.1078	49.6487	46.6716	49.4761	9.75676	9.87158	9.8608	9.44204	9.43396	9.33823
247.1	Group of PREDICTED: hypoxanthine-guanine phosphoribosyltransferase [Condylura cristata]+5	XP_004685881.1 (+5)	1.27103	2.65737	0.0721257	0.0322967	12.4418	10.3081	10.0642	10.9381	7.93447	8.04028	9.79636	8.59037	8.39953	8.34054	8.33062	7.36338	7.91466	7.94875
115.1	Group of NADH dehydrogenase 24 kDa subunit (AA 6-217), partial [Bos taurus]+8	CAA32848.1 (+8)	0.927873	2.62079	0.432419	3.00656e-05	34.6322	31.3004	28.6624	31.5317	35.2435	36.6838	29.7839	33.9037	8.83515	8.87538	8.81648	8.4368	8.41697	8.40174
114.3	PREDICTED: 3-hydroxyacyl-CoA dehydrogenase type-2 isoform X1 [Bos mutus]	XP_005888524.1	1.064	2.60268	0.596902	0.00245582	7.41143	7.63821	5.50086	6.85017	5.9244	6.43222	6.92569	6.42744	8.38803	8.55344	8.33932	8.00268	7.97205	7.95067
231.1	2-iminobutanoate/2-iminopropanoate deaminase [Ovis aries]	XP_004022295.1	1.0252	2.51403	0.858269	5.87065e-05	8.19698	5.363	6.75544	6.77181	5.55413	7.53776	6.65275	6.58155	8.7333	8.8058	8.7709	8.37048	8.3827	8.35381
231	Cluster of 2-iminobutanoate/2-iminopropanoate deaminase [Ovis aries]+1	XP_004022295.1 (+1)	0.950791	2.51403	0.754946	5.89812e-05	15.3693	9.75091	13.5109	12.877	12.1181	15.0755	13.3055	13.4997	8.7333	8.8058	8.77111	8.37139	8.3827	8.35381
263.1	Group of rho GDP-dissociation inhibitor 1 [Bos taurus]+3	NP_788823.1 (+3)	1.73267	2.49666	0.0213527	0.00298504	14.3447	10.726	14.2829	13.1179	6.66495	6.63323	9.4162	7.57146	8.58537	8.59598	8.58762	8.19044	8.04407	8.26729
263	Cluster of rho GDP-dissociation inhibitor 1 [Bos taurus]+4	NP_788823.1 (+4)	1.67714	2.49666	0.0376803	0.00381086	15.3693	11.7011	15.441	14.1705	7.06889	7.03524	11.2585	8.45421	8.58537	8.59598	8.58762	8.19044	8.04407	8.28157
99.1	PREDICTED: phosphoglycerate mutase 2 isoform X1 [Tursiops truncatus]	XP_019794911.1	0.953761	2.49666	0.67427	0.0325098	14.9253	13.0662	11.7255	13.239	13.7002	15.5278	12.282	13.8367	8.97748	9.09759	9.08095	8.68406	8.92644	8.67845
231.2	2-iminobutanoate/2-iminopropanoate deaminase [Capra hircus]	NP_001272642.1	0.880259	2.47942	0.42732	6.46657e-05	7.17235	4.38791	6.75544	6.10524	6.56397	7.53776	6.65275	6.91816	8.72792	8.80132	8.76595	8.37139	8.3827	8.35381
203	Group of PREDICTED: afamin isoform X1 [Ovis aries musimon]+2	XP_011990895.1 (+2)	1.47529	2.46229	0.00516286	0.00322892	18.4432	20.4769	19.3013	19.4071	12.1181	15.0755	12.282	13.1585	8.46291	8.3842	8.29599	7.9943	7.97564	8.07926
114.1	3-hydroxyacyl-CoA dehydrogenase type-2 [Ovis aries]	XP_004022113.1	0.85441	2.44528	0.325683	0.000351827	17.1453	14.4638	12.2563	14.6218	17.5376	13.97	19.7194	17.0757	8.80429	8.91303	8.80393	8.43616	8.41635	8.4081
114	Cluster of 3-hydroxyacyl-CoA dehydrogenase type-2 [Ovis aries]+4	XP_004022113.1 (+4)	0.957139	2.44528	0.749682	0.000361241	40.9849	34.1282	29.917	35.01	35.3445	32.1611	41.9635	36.4897	8.80472	8.9144	8.80429	8.43616	8.41635	8.4081
44.1	heat shock protein beta-1 [Bos taurus]	NP_001020740.1	1.12039	2.44528	0.148959	0.00501013	49.5234	49.8921	44.3929	47.9361	38.2057	44.7241	45.3752	42.7683	10.2041	10.2042	10.0663	9.76919	9.89677	9.81535
84.4	PREDICTED: LOW QUALITY PROTEIN: filamin-A [Pantholops hodgsonii]	XP_005965181.1	1.44894	2.42839	0.0201345	3.35519e-05	7.2655	7.80073	7.72051	7.59558	4.13117	6.21294	5.39664	5.24692	7.69376	7.75279	7.69985	7.3181	7.29674	7.31317
108.1	primary amine oxidase, liver isozyme [Ovis aries]	XP_027830273.1	1.28699	2.39496	0.0366974	0.00680135	30.2263	24.2798	24.8986	26.4682	21.3077	20.0337	20.1971	20.5128	9.11048	8.89313	9.03062	8.65261	8.70511	8.60967
64	Cluster of PREDICTED: apolipoprotein A-I [Ovis aries musimon]+3	XP_011973043.1 (+3)	1.06032	2.39496	0.178178	6.06819e-05	79.9205	84.8329	81.0653	81.9396	72.7086	78.3927	80.8565	77.3193	9.42288	9.44741	9.48555	9.03089	9.0667	9.07256
64.1	PREDICTED: apolipoprotein A-I [Ovis aries musimon]	XP_011973043.1	1.01361	2.39496	0.742218	6.51807e-05	75.3097	80.445	78.4114	78.0554	72.7086	77.6389	80.8565	77.068	9.41998	9.44466	9.48373	9.03089	9.0667	9.07256
147	PREDICTED: protein-glutamine gamma-glutamyltransferase 2 [Capra hircus]	XP_005688605.1	1.11419	2.39496	0.433638	0.00449332	21.5171	26.3275	30.882	26.2422	21.2067	24.1208	25.5875	23.6383	8.82099	8.88972	8.81421	8.44057	8.43598	8.60426
247	Cluster of PREDICTED: hypoxanthine-guanine phosphoribosyltransferase [Condylura cristata]+7	XP_004685881.1 (+7)	1.15269	2.32947	0.167392	0.000108607	14.3447	12.6762	11.5808	12.8672	10.0984	11.0554	12.282	11.1453	8.39953	8.35891	8.33062	8.02162	7.99074	7.97594
44.3	heat shock protein beta-1 [Homo sapiens]	NP_001531.1	1.48865	2.31338	0.00304867	0.000824982	14.1739	14.7889	13.5109	14.1579	8.41535	9.54783	10.5762	9.51312	9.91664	9.9013	9.82429	9.49456	9.53778	9.58078
392	Group of PREDICTED: SH3 domain-binding glutamic acid-rich-like protein isoform X2 [Capra hircus]+1	XP_017899443.1 (+1)	1.34071	2.31338	0.0152418	4.42738e-05	7.17235	6.82564	7.72051	7.2395	5.04921	5.02517	6.141	5.40513	8.00287	8.0042	7.99986	7.60541	7.63948	7.6712
34.3	beta-enolase isoform X3 [Grammomys surdaster]	XP_028641813.1	0.947173	2.31338	0.346639	0.00250547	8.54803	8.65724	9.3432	8.84949	8.6966	10.0654	9.28299	9.34834	9.50824	9.51374	9.42933	9.14407	9.04348	9.19704
108	Cluster of primary amine oxidase, liver isozyme [Ovis aries]+6	XP_027830273.1 (+6)	1.33053	2.31338	0.0547248	0.00498547	51.2311	39.0036	39.5676	43.2674	33.3248	31.1561	32.752	32.411	9.18879	8.9959	9.10679	8.78061	8.74126	8.6618
297.1	Group of L-xylulose reductase [Bos indicus x Bos taurus]+3	XP_027373685.1 (+3)	1.337	2.31338	0.382152	0.0127642	14.0032	8.45079	5.79038	9.41478	7.74212	7.37026	5.79984	6.97074	8.30446	8.32621	8.10504	7.94124	7.94144	7.83055
297	Cluster of L-xylulose reductase [Bos indicus x Bos taurus]+5	XP_027373685.1 (+5)	1.17854	2.31338	0.580395	0.0196443	14.3447	8.77582	5.79038	9.63697	8.07873	9.04532	7.1645	8.09618	8.30446	8.32621	8.10504	7.94124	8.01404	7.89924
26.7	14-3-3 protein zeta/delta [Otolemur garnettii]	XP_012664952.1	1.31677	2.26577	0.0148113	0.0026545	7.10405	7.57321	8.01003	7.56243	6.22736	5.96321	5.04927	5.74661	8.46437	8.48025	8.34005	8.10947	8.14672	8.10143
44.2	PREDICTED: heat shock protein beta-1 [Capra hircus]	XP_017896392.1	0.89751	2.26577	0.163058	0.0140786	25.9571	26.49	28.9519	27.133	27.0974	31.6586	32.0697	30.2752	10.1495	10.1701	10.0221	9.75235	9.92503	9.79305
250	thioredoxin [Ovis aries]	NP_001009421.1	1.25788	2.18859	0.119886	0.000596601	15.3693	10.726	13.5109	13.2021	11.1083	10.0503	10.235	10.4645	8.82005	8.75675	8.76357	8.37234	8.42422	8.47645
240	enoyl-CoA delta isomerase 1, mitochondrial isoform X2 [Ovis aries]	XP_004020766.1	1.83783	2.17347	0.00644173	0.00316875	17.4186	13.6513	17.3711	16.147	10.0984	8.04028	8.188	8.77557	8.12925	8.13535	8.14286	7.91058	7.73911	7.79751
63.5	Group of PREDICTED: cytochrome b-c1 complex subunit 1, mitochondrial isoform X1 [Condylura cristata]+1	XP_012576054.1 (+1)	0.869947	2.15846	0.158964	0.0157416	4.93053	5.77808	5.55782	5.42214	7.0361	5.92307	5.76439	6.24119	8.65476	8.72742	8.77608	8.39468	8.25429	8.51226
91.1.2	PREDICTED: cytochrome c-like, partial [Myotis brandtii]	XP_014392959.1	0.889459	2.11404	0.00328804	0.00295678	17.1624	16.8203	17.3711	17.118	19.6919	19.3469	18.6789	19.2392	9.65375	9.80345	9.68575	9.37347	9.36118	9.25212
91.1.1	PREDICTED: cytochrome c-like [Myotis davidii]	XP_015415142.1	0.889459	2.11404	0.00328804	0.00295678	17.1624	16.8203	17.3711	17.118	19.6919	19.3469	18.6789	19.2392	9.65375	9.80345	9.68575	9.37347	9.36118	9.25212
91.1	Group of PREDICTED: cytochrome c-like [Myotis davidii]+1	XP_015415142.1 (+1)	0.889459	2.11404	0.00328804	0.00295678	34.3248	33.6406	34.7423	34.2359	39.3838	38.6938	37.3578	38.4785	9.65375	9.80345	9.68575	9.37347	9.36118	9.25212
362	Cluster of LOW QUALITY PROTEIN: adenosylhomocysteinase-like [Carlito syrichta]+1	XP_008071844.1 (+1)	1.54864	2.05623	0.0636878	0.0277772	7.17235	8.77582	10.6157	8.85462	5.04921	5.02517	7.1645	5.7463	8.09438	8.0497	8.23961	7.78127	7.75135	7.96316
328	Cluster of reticulocalbin-2 [Aotus nancymaae]+2	XP_021523921.1 (+2)	0.731536	1.99723	0.316468	0.0269131	3.07387	6.82564	10.6157	6.8384	10.0984	8.04028	10.235	9.4579	8.30055	8.35869	8.32648	8.10029	7.74818	8.02606
5.59	actin, partial [Ovis aries]	AAA20649.1	2.67586	0.213159	0.387007	0.0748174	1.24597	1.21529	7.09034	3.18387	2.20526	1.25064	0.157077	1.20433	9.59104	9.327	9.05344	10.1245	9.99977	9.54075
951.6	beta-lactoglobulin, partial [Bos taurus]	AAA30411.1	#VALUE!	#VALUE!	0.157793	0.125377	0	0	0	0	0.144263	0.287153	0	0.143805	Missing Value	Missing Value	Missing Value	6.60736	6.71634	Missing Value
387.15	kappa-casein precursor [Bos taurus]	AAA30433.1	0.789494	3.89062	0.101742	0.0622821	0.219562	0.208948	0.172333	0.200281	0.216395	0.287153	0.255875	0.253141	7.26177	7.7637	7.77168	7.21352	7.17376	6.87951
620.15	cytochrome b-5 reductase, partial [Bos taurus]	AAA30483.1	2.14355	0.476319	0.350887	0.15324	0.320194	0.365659	0	0.228618	0.12623	0.125629	0.0639688	0.105276	7.26798	7.10104	Missing Value	7.42457	7.44692	7.16451
64.2.2	proapo-A-I protein [Homo sapiens]	AAA35545.1	15.2422	0.000560888	0.00553601	0.00513259	1.53693	1.46264	0.884641	1.29474	0	0.251259	0	0.0837529	7.81047	7.82894	7.21801	Missing Value	6.57319	Missing Value
594.2	inhibitory G protein of adenylate cyclase, alpha chain [Mus musculus]	AAA37692.1	0.557097	0.016176	0.507126	0.450464	0	1.30012	0	0.433374	1.00984	0.335012	1.0235	0.789451	Missing Value	7.54992	Missing Value	7.34147	7.37422	7.34028
3.45	epidermal keratin subunit II [Mus musculus]	AAA39395.1	2.32947	9.31787	0.00305993	5.30886e-08	5.07063	6.16035	6.33444	5.85514	2.71847	2.98685	1.86395	2.52309	9.26874	9.29517	9.29663	8.32118	8.32734	8.32813
64.2.3	proapolipoprotein, partial [Homo sapiens]	AAA51747.1	15.2422	0.000560888	0.00553601	0.00513259	1.53693	1.46264	0.884641	1.29474	0	0.251259	0	0.0837529	7.81047	7.82894	7.21801	Missing Value	6.57319	Missing Value
520.1	alpha-fibrinogen precursor [Homo sapiens]	AAA52426.1	#VALUE!	#VALUE!	0.0163117	0.014656	2.04924	0.780073	1.73711	1.52214	0	0	0	0	7.07756	6.9354	7.33525	Missing Value	Missing Value	Missing Value
520	Group of alpha-fibrinogen precursor [Homo sapiens]+4	AAA52426.1 (+4)	#VALUE!	#VALUE!	0.0163117	0.014656	10.2462	3.90036	8.68557	7.61072	0	0	0	0	7.07756	6.9354	7.33525	Missing Value	Missing Value	Missing Value
438.1	psoriasin [Homo sapiens]	AAA60210.1	4.05584	113.772	0.0088783	0.000359612	5.12311	4.38791	2.89519	4.1354	1.00984	1.00503	1.0235	1.01279	8.63334	8.49567	8.57206	7.00452	6.51577	6.51113
438	Group of psoriasin [Homo sapiens]+1	AAA60210.1 (+1)	4.05584	113.772	0.0088783	0.000359612	10.2462	8.77582	5.79038	8.27081	2.01968	2.01007	2.047	2.02558	8.63334	8.49567	8.57206	7.00452	6.51577	6.51113
313.2	fibrinogen, gamma A chain, partial [Mustela putorius]	AAA96954.1	0.149685	0.220676	0.00119121	0.00318492	0.341541	0.650061	0.321688	0.437763	3.02952	3.35012	2.38817	2.9226	7.65835	7.58494	Missing Value	8.24005	8.21413	8.29185
229.3.1	2,4-dienoyl-CoA reductase [Homo sapiens]	AAB09423.1	1.35472	0.169576	0.664424	0.203495	1.12708	0.552551	0	0.559879	0.504921	0.30151	0.4094	0.405277	8.52351	7.51372	Missing Value	8.52594	8.28148	8.28553
229.3	Group of 2,4-dienoyl-CoA reductase [Homo sapiens]+5	AAB09423.1 (+5)	1.35472	0.169576	0.664424	0.203495	6.7625	3.31531	0	3.35927	3.02953	1.80906	2.4564	2.43166	8.52351	7.51372	Missing Value	8.52594	8.28148	8.28553
107.4	calreticulin [rabbits, sketetal muscle, Peptide, 401 aa]	AAB20096.1	0.726986	0.592546	0.166662	4.48185e-05	4.44003	2.90902	3.36164	3.57023	3.68592	5.84595	5.13456	4.88881	8.46537	8.43459	8.43653	8.68078	8.66383	8.661
118.1.3	squamous cell carcinoma antigen [Homo sapiens]	AAB20405.1	5.65685	1.32134	0.223937	0.363808	3.61179	3.87599	18.6499	8.71254	1.5905	1.20604	1.89348	1.56334	8.04173	7.98863	9.36921	7.90782	7.92077	8.16106
508.1.11	Tat binding protein 7, TBP-7=transcriptional activator [human, Peptide, 458 aa]	AAB24841.1	1.29415	3.31728	0.340642	0.000482564	0.263918	0.494933	0.328999	0.362616	0.25246	0.251259	0.341167	0.281629	7.37289	7.51934	7.36563	6.85269	6.78676	6.8693
387.11	kappa-casein C [cattle, milk, Peptide Mutant, 169 aa]	AAB26704.1	0.789494	3.89062	0.101742	0.0622821	0.219562	0.208948	0.172333	0.200281	0.216395	0.287153	0.255875	0.253141	7.26177	7.7637	7.77168	7.21352	7.17376	6.87951
107.3	calreticulin [cattle, brain, Peptide, 400 aa]	AAB30209.1	0.794434	0.569987	0.388925	0.0115741	5.46465	2.90902	3.36164	3.91177	3.68592	5.84595	5.13456	4.88881	8.56669	8.43459	8.43653	8.68078	8.72246	8.661
918.3	alpha 1 syntrophin [Homo sapiens]	AAB36398.1	#VALUE!	#VALUE!	0.0152231	0.00168063	0	0	0	0	0.0841535	0.167506	0.0852917	0.112317	Missing Value	Missing Value	Missing Value	6.9511	7.07223	6.90723
417.1.3	acidic ribosomal phosphoprotein PO, partial [Bos taurus]	AAB65436.1	1.21167	0.0890031	0.838445	0.271157	0.439124	2.43773	0	0.95895	0.793447	0.78967	0.804179	0.795765	6.58079	7.99619	Missing Value	7.63091	7.64155	7.6095
460.2	immunoglobulin light chain variable region, partial [Bos taurus]	AAB66571.1	0.886382	0.052193	0.47223	0.170698	1.36616	0.975091	0.965063	1.10211	1.34646	1.34005	1.0235	1.23667	6.6871	6.41684	6.24483	8.27423	7.69938	6.3305
460.1.1	immunoglobulin light chain variable region, partial [Bos taurus]	AAB66578.1	1.00663	0.378929	0.967737	0.190684	2.9031	0.487545	1.93013	1.77359	1.85138	1.84256	1.53525	1.74306	7.3931	7.12124	7.59428	8.30289	7.81377	7.39239
460.1	Group of immunoglobulin light chain variable region, partial [Bos taurus]+1	AAB66578.1 (+1)	1.00663	0.378929	0.967737	0.190684	5.80619	0.975091	3.86025	3.54718	3.70275	3.68513	3.0705	3.48613	7.3931	7.12124	7.59428	8.30289	7.81377	7.39239
460	Cluster of immunoglobulin light chain variable region, partial [Bos taurus]+2	AAB66578.1 (+2)	0.975153	0.395021	0.964274	0.190834	7.17235	1.95018	4.82532	4.64928	5.04921	5.02517	4.094	4.7228	7.42454	7.19952	7.61328	8.3077	7.82671	7.4285
5.31	beta-actin, partial [Mustela putorius furo]	AAB92653.1	1.03843	0.444421	0.903002	0.223083	2.48121	2.30918	4.55115	3.11385	2.83186	2.75319	3.4627	3.01592	10.4233	10.3832	10.8447	10.7848	10.7753	10.7329
388.2	immunoglobulin V lambda chain, partial [Ovis aries]	AAB95455.1	0.828745	0.622437	0.373517	0.0898295	3.07387	3.41282	1.93013	2.8056	3.02953	3.0151	4.094	3.37954	7.20495	7.62939	7.54799	7.7539	7.72335	7.7815
388.1	immunoglobulin V lambda chain, partial [Ovis aries]	AAB95458.1	0.926588	0.701736	0.535218	0.0643897	3.07387	3.41282	2.89519	3.12729	4.03937	3.0151	3.0705	3.37499	7.43314	7.7065	7.68075	7.83467	7.80463	7.8518
157.6	immunoglobulin kappa light chain, partial [Homo sapiens]	AAC17968.1	6.32033	59.7141	5.04355e-05	8.96761e-07	4.33757	4.2579	4.24628	4.28058	1.00984	0.670023	0.341167	0.673677	8.37164	8.39868	8.30348	6.59507	6.54412	6.61202
847.2	SNC73 protein [Homo sapiens]	AAC19365.1	#VALUE!	#VALUE!	0.00155781	0.1436	0.128078	0.121886	0.180949	0.143638	0	0	0	0	6.36758	6.34705	7.50195	Missing Value	Missing Value	Missing Value
11.26	myosin regulatory light chain, partial [Felis catus]	AAC24005.2	1.31585	0.643495	0.425542	0.938713	2.09804	0.975091	0.965063	1.34606	1.00984	1.00503	1.0235	1.01279	8.16645	7.44341	7.47965	7.66906	7.67113	7.69155
5.57	cytoskeletal beta-actin, partial [Mus musculus]	AAC36507.1	1.60214	0.45376	0.564024	0.397668	0.331332	0.376258	1.84004	0.849209	0.521386	0.518904	0.572938	0.537742	8.50028	8.4977	9.02685	8.85333	8.84225	8.82905
265.25	platelet-activating factor acetylhydrolase isoform Ib beta subunit [Mus musculus]	AAC52997.1	0.839731	1.37268	0.114573	0.00410868	0.40253	0.383071	0.310199	0.365267	0.468855	0.430729	0.402089	0.433891	7.53406	7.58429	7.51618	7.36184	7.41669	7.39649
847.5	immunoglobulin alpha-1 heavy chain constant region, partial [Homo sapiens]	AAC82528.1	#VALUE!	#VALUE!	0.00155781	0.1436	0.128078	0.121886	0.180949	0.143638	0	0	0	0	6.36758	6.34705	7.50195	Missing Value	Missing Value	Missing Value
387.18	kappa-casein precursor, partial [Bos taurus]	AAD32139.1	0.789494	3.89062	0.101742	0.0622821	0.219562	0.208948	0.172333	0.200281	0.216395	0.287153	0.255875	0.253141	7.26177	7.7637	7.77168	7.21352	7.17376	6.87951
387.19	kappa-casein precursor, partial [Bos taurus]	AAD32140.1	0.789494	3.89062	0.101742	0.0622821	0.219562	0.208948	0.172333	0.200281	0.216395	0.287153	0.255875	0.253141	7.26177	7.7637	7.77168	7.21352	7.17376	6.87951
574.1	COP9 complex subunit 4 [Homo sapiens]	AAD43021.1	1.34071	0.0507658	0.82763	0.74478	0	0	0.312226	0.104075	0.0891037	0.118239	0.030103	0.0791487	Missing Value	Missing Value	7.65418	6.94878	7.35716	6.8252
574	Group of COP9 complex subunit 4 [Homo sapiens]+33	AAD43021.1 (+33)	1.34071	0.0507658	0.82763	0.74478	0	0	10.6157	3.53857	3.02953	4.02014	1.0235	2.69106	Missing Value	Missing Value	7.65418	6.94878	7.35716	6.8252
879.2	immunoglobulin light chain variable region, partial [Mus musculus]	AAD44881.1	4.89056	0.000740096	0.144073	0.00019978	0.341541	0.32503	0.965063	0.543878	0	0.335012	0	0.111671	7.27997	7.30578	7.25562	Missing Value	6.15938	Missing Value
933.1	carboxypeptidase A3 [Homo sapiens]	AAF23230.1	#VALUE!	#VALUE!	0.198034	0.211351	0.204924	0	0.579038	0.261321	0	0	0	0	6.46993	Missing Value	7.12139	Missing Value	Missing Value	Missing Value
933	Group of carboxypeptidase A3 [Homo sapiens]+4	AAF23230.1 (+4)	#VALUE!	#VALUE!	0.198034	0.211351	1.02462	0	2.89519	1.3066	0	0	0	0	6.46993	Missing Value	7.12139	Missing Value	Missing Value	Missing Value
657	beta-globin, partial [Callithrix jacchus]	AAF23764.1	0.731536	3.38698	0.102261	0.120155	2.04924	1.95018	1.93013	1.97652	2.01968	3.0151	3.0705	2.70176	8.86587	8.78907	8.79499	8.22824	8.26424	8.81867
387.22	kappa-casein, partial [Bos grunniens]	AAF63191.1	0.789494	3.89062	0.101742	0.0622821	0.219562	0.208948	0.172333	0.200281	0.216395	0.287153	0.255875	0.253141	7.26177	7.7637	7.77168	7.21352	7.17376	6.87951
770.3	calmodulin-like skin protein [Homo sapiens]	AAF66821.1	#VALUE!	#VALUE!	0.00586005	0.00345603	0.512311	0.975091	0.965063	0.817488	0	0	0	0	7.35513	7.54287	7.37377	Missing Value	Missing Value	Missing Value
387.24	kappa-casein, partial [Bos indicus x Bos taurus]	AAF72096.1	0.789494	3.89062	0.101742	0.0622821	0.219562	0.208948	0.172333	0.200281	0.216395	0.287153	0.255875	0.253141	7.26177	7.7637	7.77168	7.21352	7.17376	6.87951
387.20	kappa-casein precursor, partial [Bos taurus]	AAF72097.1	0.789494	3.89062	0.101742	0.0622821	0.219562	0.208948	0.172333	0.200281	0.216395	0.287153	0.255875	0.253141	7.26177	7.7637	7.77168	7.21352	7.17376	6.87951
387.17	kappa-casein precursor, partial [Bos taurus x Bos indicus]	AAF72098.1	0.789494	3.89062	0.101742	0.0622821	0.219562	0.208948	0.172333	0.200281	0.216395	0.287153	0.255875	0.253141	7.26177	7.7637	7.77168	7.21352	7.17376	6.87951
318.2	recombinant IgG4 heavy chain, partial [Homo sapiens]	AAG00912.1	#VALUE!	#VALUE!	0.00116284	0.00216345	2.73233	1.78767	2.25181	2.25727	0	0	0	0	7.58119	7.75619	7.76519	Missing Value	Missing Value	Missing Value
712.2.7	ubc-like protein MMS2 [Mus musculus]	AAG22084.1	0.958068	1.47939	0.915481	0.944166	0	0.0541717	0.104407	0.0528597	0.0561023	0.0558353	0.0568611	0.0562662	Missing Value	7.22253	7.22048	7.13366	7.05047	6.97411
5.45	cardiac actin, partial [Canis lupus familiaris]	AAG35634.1	1.04754	0.456916	0.941275	0.290398	1.30924	1.30012	4.08888	2.23275	2.84719	1.43776	2.17494	2.1533	10.3137	10.3125	10.7708	10.633	10.6687	10.6537
5.37	beta-actin, partial [Oryctolagus cuniculus]	AAG49560.1	1.66671	0.476319	0.444396	0.306692	1.89383	1.56887	6.2175	3.22674	2.12451	1.9464	1.79148	1.95413	10.3482	10.3198	10.8001	10.6582	10.6862	10.6709
865.1	Heme oxygenase (decycling) 1 [Homo sapiens]	AAH01491.1	#VALUE!	#VALUE!	0.0305854	0.0638751	0.614773	0.390036	0.193013	0.399274	0	0	0	0	7.02198	6.36463	5.81846	Missing Value	Missing Value	Missing Value
865	Group of Heme oxygenase (decycling) 1 [Homo sapiens]+4	AAH01491.1 (+4)	#VALUE!	#VALUE!	0.0305854	0.0638751	3.07387	1.95018	0.965063	1.99637	0	0	0	0	7.02198	6.36463	5.81846	Missing Value	Missing Value	Missing Value
26.13.6	SFN protein [Homo sapiens]	AAH01550.1	6.49802	2.51403	3.66898e-05	0.00126316	2.32636	2.09201	2.10267	2.17368	0.294537	0.435515	0.272933	0.334329	8.21909	8.34477	8.19525	7.75357	7.85329	7.81951
474.3.5	Msn protein, partial [Mus musculus]	AAH03474.1	2.92817	2.82843	0.0725743	0.00242474	0.0609894	0.0580411	0.0229777	0.0473361	0.0120219	0.0119647	0.0243691	0.0161186	7.79997	7.89697	7.76177	7.40598	7.19831	7.34708
841.23	Similar to ribosomal protein L23, partial [Homo sapiens]	AAH03518.1	2.44528	6.23332	0.109616	0.275222	0.0788171	0.0375035	0.0742356	0.0635187	0.0388401	0.0386552	0	0.0258318	6.64895	6.26513	6.49144	5.69595	6.72806	Missing Value
5.34	Unknown (protein for IMAGE:3897065), partial [Homo sapiens]	AAH09544.1	1.40153	0.435275	0.324061	0.184137	2.6792	2.41285	5.09538	3.39581	2.53694	2.42225	2.34604	2.43508	10.3914	10.3562	10.7855	10.7526	10.7586	10.6916
899.24	SUB1 homolog (S. cerevisiae) [Homo sapiens]	AAH09610.1	1.46307	1.08373	0.655415	0.799906	0.0209107	0	0.0393903	0.0201003	0.020609	0.0205109	0	0.0137066	6.31056	Missing Value	6.41804	6.27573	6.6439	Missing Value
564	Serpin peptidase inhibitor, clade A (alpha-1 antiproteinase, antitrypsin), member 1 [Homo sapiens]	AAH11991.1	#VALUE!	#VALUE!	6.83457e-06	7.56415e-06	6.14773	6.82564	6.75544	6.57627	0	0	0	0	7.60201	7.60192	7.56947	Missing Value	Missing Value	Missing Value
495.1.1	Eukaryotic translation elongation factor 1 gamma [Homo sapiens]	AAH13918.1	2.77022	2.92817	0.0205147	0.000408103	1.4857	1.0726	0.820304	1.1262	0.403937	0.402014	0.4094	0.405117	7.71726	7.688	7.65927	7.2228	7.14899	7.28667
495.1	Group of Eukaryotic translation elongation factor 1 gamma [Homo sapiens]+3	AAH13918.1 (+3)	2.77022	2.92817	0.0205147	0.000408103	5.94281	4.2904	3.28122	4.50481	1.61575	1.60806	1.6376	1.62047	7.71726	7.688	7.65927	7.2228	7.14899	7.28667
495	Cluster of Eukaryotic translation elongation factor 1 gamma [Homo sapiens]+4	AAH13918.1 (+4)	2.07053	2.96905	0.0262106	0.000397118	7.17235	4.87545	4.82532	5.62437	3.02953	2.01007	3.0705	2.70337	7.71726	7.688	7.7543	7.24526	7.14899	7.28667
770.1	Calmodulin-like 5 [Homo sapiens]	AAH39172.1	#VALUE!	#VALUE!	0.00586005	0.00345603	0.512311	0.975091	0.965063	0.817488	0	0	0	0	7.35513	7.54287	7.37377	Missing Value	Missing Value	Missing Value
770	Group of Calmodulin-like 5 [Homo sapiens]+3	AAH39172.1 (+3)	#VALUE!	#VALUE!	0.00586005	0.00345603	2.04924	3.90036	3.86025	3.26995	0	0	0	0	7.35513	7.54287	7.37377	Missing Value	Missing Value	Missing Value
791.1	CLTC protein [Homo sapiens]	AAH51800.1	#VALUE!	#VALUE!	7.21004e-07	0.0444263	0.0289987	0.0275969	0.0273131	0.0279696	0	0	0	0	6.28803	7.17633	6.72241	Missing Value	Missing Value	Missing Value
791	Group of CLTC protein [Homo sapiens]+105	AAH51800.1 (+105)	#VALUE!	#VALUE!	7.21005e-07	0.0444263	3.07387	2.92527	2.89519	2.96478	0	0	0	0	6.28803	7.17633	6.72241	Missing Value	Missing Value	Missing Value
265.11	Platelet-activating factor acetylhydrolase, isoform 1b, alpha2 subunit [Mus musculus]	AAH56211.1	0.839731	1.37268	0.114573	0.00410868	0.40253	0.383071	0.310199	0.365267	0.468855	0.430729	0.402089	0.433891	7.53406	7.58429	7.51618	7.36184	7.41669	7.39649
841.22	Ribosomal protein L23 [Homo sapiens]	AAH62716.1	2.44528	6.23332	0.109616	0.275222	0.0788171	0.0375035	0.0742356	0.0635187	0.0388401	0.0386552	0	0.0258318	6.64895	6.26513	6.49144	5.69595	6.72806	Missing Value
212.1	Aldehyde dehydrogenase 7 family, member A1 [Bos taurus]	AAI05407.1	3.20428	2.80889	0.00152194	0.063352	10.4511	8.48329	8.20304	9.04582	3.28199	3.13236	2.047	2.82045	8.57443	8.26975	8.54994	8.10238	8.2641	7.86098
468.1	Transglutaminase 3 (E polypeptide, protein-glutamine-gamma-glutamyltransferase) [Homo sapiens]	AAI09076.1	2.05623	1.51362	0.0175439	0.112201	3.07387	2.43773	3.86025	3.12395	1.51476	1.50755	1.53525	1.51919	7.47633	7.16557	7.30275	7.09909	7.12263	7.16348
468	Group of Transglutaminase 3 (E polypeptide, protein-glutamine-gamma-glutamyltransferase) [Homo sapiens]+1	AAI09076.1 (+1)	2.05623	1.51362	0.0175439	0.112201	6.14773	4.87545	7.72051	6.2479	3.02953	3.0151	3.0705	3.03838	7.47633	7.16557	7.30275	7.09909	7.12263	7.16348
179.2.1	CSN2 protein [Bos taurus]	AAI11173.1	0.860949	0.831622	0.42236	0.579634	4.64495	3.12029	2.70218	3.48914	3.77008	4.15414	4.16224	4.02882	7.50294	7.31642	7.35406	7.38992	7.43424	7.45828
214.4	Valosin-containing protein [Homo sapiens]	AAI21795.1	1.18921	1.11111	0.159185	0.55697	0.862839	0.975091	0.761892	0.866607	0.744094	0.634759	0.808027	0.72896	8.15583	8.30918	8.06662	8.10997	8.19238	8.07847
381.1	Glutaredoxin 3 [Bos taurus]	AAI33429.1	2.02792	0.279322	0.0601353	0.0891218	1.22955	1.75516	2.31615	1.76695	0.605905	1.00503	1.0235	0.878147	6.29917	6.82762	6.28229	6.83807	6.85184	6.93751
381	Group of Glutaredoxin 3 [Bos taurus]+4	AAI33429.1 (+4)	2.02792	0.279322	0.0601353	0.0891218	6.14773	8.77582	11.5808	8.83477	3.02953	5.02517	5.1175	4.39073	6.29917	6.82762	6.28229	6.83807	6.85184	6.93751
246.1.1	PDIA6 protein, partial [Bos taurus]	AAI48887.1	0.967008	1.21588	0.852316	0.193541	2.00045	1.43942	2.13693	1.85893	1.73116	1.6272	2.41254	1.92363	8.00558	7.91571	8.13702	7.92079	7.83999	7.9562
798	SMTN protein [Bos taurus]	AAI49155.1	#VALUE!	#VALUE!	0.0174341	0.0124527	0	0	0	0	2.01968	2.01007	4.094	2.70792	Missing Value	Missing Value	Missing Value	7.42726	7.44401	7.71477
520.4	fibrinogen alpha chain preproprotein, isoform alpha [Homo sapiens]	AAK31372.1	#VALUE!	#VALUE!	0.0163117	0.014656	2.04924	0.780073	1.73711	1.52214	0	0	0	0	7.07756	6.9354	7.33525	Missing Value	Missing Value	Missing Value
50.4	hemoglobin alpha 2, partial [Homo sapiens]	AAK50822.1	0.540737	0.358489	0.00763826	0.0931605	2.39079	1.95018	1.70495	2.0153	3.63543	4.22115	3.2752	3.71059	8.32972	8.1981	8.74122	8.7743	8.84097	8.74663
474.3.76	moesin/anaplastic lymphoma kinase fusion protein, partial [Homo sapiens]	AAK71522.1	2.92817	2.82843	0.0725743	0.00242474	0.0609894	0.0580411	0.0229777	0.0473361	0.0120219	0.0119647	0.0243691	0.0161186	7.79997	7.89697	7.76177	7.40598	7.19831	7.34708
5.27	beta-actin, partial [Oryctolagus cuniculus]	AAL01885.1	1.06903	0.243164	0.876848	0.462771	3.11511	3.22062	8.08015	4.80529	4.06353	5.0916	4.43588	4.53034	9.43493	9.62777	10.7343	9.93993	10.2433	10.7573
431.1	immunoglobulin kappa light chain variable region, partial [Homo sapiens]	AAL37883.1	2.44528	82.1393	0.0404929	0.0565079	1.87847	3.08779	2.41266	2.45964	1.68307	0.670023	0.682334	1.01181	7.70414	7.90862	8.1129	7.52715	5.99381	5.91269
431	Cluster of immunoglobulin kappa light chain variable region, partial [Homo sapiens]+5	AAL37883.1 (+5)	3.4822	83.2859	0.000203466	0.0533865	8.19698	8.77582	7.72051	8.2311	3.02953	2.01007	2.047	2.3622	7.70803	7.91322	8.45623	7.52715	5.99381	5.91269
387.14	kappa-casein long form, partial [Bos grunniens]	AAM25909.1	0.789494	3.89062	0.101742	0.0622821	0.219562	0.208948	0.172333	0.200281	0.216395	0.287153	0.255875	0.253141	7.26177	7.7637	7.77168	7.21352	7.17376	6.87951
387.21	kappa-casein short form, partial [Bos grunniens]	AAM25910.1	0.789494	3.89062	0.101742	0.0622821	0.219562	0.208948	0.172333	0.200281	0.216395	0.287153	0.255875	0.253141	7.26177	7.7637	7.77168	7.21352	7.17376	6.87951
13.7.5	truncated alpha-actinin [Rattus norvegicus]	AAM26632.1	0.602904	0.651122	0.000182669	0.0122396	3.17109	3.46656	3.43802	3.35855	5.32002	5.78867	5.62132	5.57667	8.77641	8.90208	8.84623	9.03268	9.10033	9.0006
157.4	anti-pneumococcal antibody 3H1 light chain variable region, partial [Homo sapiens]	AAM46658.1	5.93809	75.5835	0.000216873	2.86036e-05	7.41143	7.42694	6.1764	7.00493	1.51476	1.17254	0.852917	1.18007	8.69238	8.7141	8.44987	6.81664	6.80068	6.81278
178.3	immunoglobulin V lambda chain 4.1.5, partial [Ovis aries]	AAN77316.1	1.30044	0.129408	0.184141	0.370018	2.04924	1.95018	1.93013	1.97652	1.51476	2.01007	1.0235	1.51611	6.64564	6.67318	6.60818	7.76242	7.53305	6.15358
363.1.1	anti-rabies SOJB immunoglobulin lambda light chain [Homo sapiens]	AAO17826.1	2.31338	17.5087	0.012168	4.40599e-06	1.7077	2.27521	2.23573	2.07288	1.00984	1.17254	0.51175	0.898044	7.61215	7.60159	7.6604	6.31842	6.36784	6.42893
363.1	Group of anti-rabies SOJB immunoglobulin lambda light chain [Homo sapiens]+1	AAO17826.1 (+1)	2.31338	17.5087	0.012168	4.40599e-06	3.41541	4.55042	4.47146	4.14576	2.01968	2.34508	1.0235	1.79609	7.61215	7.60159	7.6604	6.31842	6.36784	6.42893
363	Cluster of anti-rabies SOJB immunoglobulin lambda light chain [Homo sapiens]+5	AAO17826.1 (+5)	4.37717	8.51496	0.00054305	0.000742944	12.2955	11.7011	11.5808	11.8591	3.02953	4.02014	1.0235	2.69106	7.66717	7.66575	7.76636	6.76774	6.7384	6.42893
118.1.2	squamous cell carcinoma antigen 1 [Homo sapiens]	AAO92272.1	5.65685	1.32134	0.223937	0.363808	3.61179	3.87599	18.6499	8.71254	1.5905	1.20604	1.89348	1.56334	8.04173	7.98863	9.36921	7.90782	7.92077	8.16106
318.4	immunoglobulin heavy chain variable region, partial [Homo sapiens]	AAP30007.1	#VALUE!	#VALUE!	0.00249996	0.0017868	2.73232	2.27521	1.60844	2.20533	0	0	0	0	7.43673	7.31507	7.50138	Missing Value	Missing Value	Missing Value
888.68	ubiquitin-conjugating enzyme [Homo sapiens]	AAP57630.1	#VALUE!	#VALUE!	0.00699706	4.69683e-05	0	0	0	0	0.0288526	0.0287153	0.0146214	0.0240631	Missing Value	Missing Value	Missing Value	7.01634	6.99923	6.95643
118.2	SCCA2/SCCA1 fusion protein isoform 1 [Homo sapiens]	AAQ04770.1	9.57983	1.5768	0.131914	0.240334	7.19797	12.8956	36.2623	18.7853	1.5905	2.46234	1.89348	1.9821	8.00806	8.01653	9.26549	7.75729	7.81869	7.96817
387.7	kappa casein [Bos taurus]	AAQ87923.1	0.789494	3.89062	0.101742	0.0622821	0.219562	0.208948	0.172333	0.200281	0.216395	0.287153	0.255875	0.253141	7.26177	7.7637	7.77168	7.21352	7.17376	6.87951
806.1	CAV3 [Sus scrofa]	AAV87139.1	0.585199	0.64842	0.467378	0.785298	0.256155	0	0.482532	0.246229	0.25246	0.251259	0.767625	0.423781	7.49927	Missing Value	7.53199	7.72259	6.11228	7.68729
806	Group of CAV3 [Sus scrofa]+3	AAV87139.1 (+3)	0.585199	0.64842	0.467378	0.785298	1.02462	0	1.93013	0.984916	1.00984	1.00503	3.0705	1.69513	7.49927	Missing Value	7.53199	7.72259	6.11228	7.68729
613.6	isocitrate dehydrogenase 3 (NAD+) gamma isoform a precursor [Bos taurus]	AAX46424.1	2.34567	0.216134	0.211841	0.129521	0.146375	0.487545	0.206799	0.28024	0.144263	0.143576	0.0731072	0.120316	7.14681	7.82608	7.03026	7.78456	7.82684	7.81148
5.63	actin-like protein, partial [Homo sapiens]	AAX82194.1	1.04167	0.657016	0.98202	0.953166	0.0602719	0.114717	1.16375	0.446247	0.0594025	1.09371	0.150515	0.434544	8.42609	9.05511	9.70396	9.23741	8.53485	9.50067
5.64	actin-like protein, partial [Homo sapiens]	AAX82242.1	0.812816	3.91768	0.777292	0.454199	0	0.975091	3.05603	1.34371	1.00984	3.0151	1.0235	1.68282	Missing Value	5.98141	9.2608	5.38743	6.52123	Missing Value
936.20	unknown, partial [Homo sapiens]	AAX88940.1	#VALUE!	#VALUE!	0.373901	0.373901	0.146375	0	0	0.0487915	0	0	0	0	6.81516	Missing Value	Missing Value	Missing Value	Missing Value	Missing Value
601.4	MHC class I antigen, partial [Bos taurus]	AAZ73472.1	#VALUE!	#VALUE!	0.0649296	0.000428921	0	0	0	0	0.504921	1.50755	0.51175	0.841408	Missing Value	Missing Value	Missing Value	6.83844	6.85313	6.94001
232.1.2	NADH-ubiquinone oxidoreductase complex [Bos taurus]	ABC02172.1	0.863938	1.73508	0.42376	0.0478994	3.14461	2.58399	2.63784	2.78881	2.9622	4.08714	2.60262	3.21732	8.97674	8.90907	8.77816	8.68103	8.66987	8.40506
790.1	3'-5' exonuclease TREX2 long form [Homo sapiens]	ABG43103.1	#VALUE!	#VALUE!	7.21007e-07	0.00851874	0.614773	0.585055	0.579038	0.592955	0	0	0	0	7.28278	7.25109	7.51382	Missing Value	Missing Value	Missing Value
790	Group of 3'-5' exonuclease TREX2 long form [Homo sapiens]+4	ABG43103.1 (+4)	#VALUE!	#VALUE!	7.21005e-07	0.00851874	3.07387	2.92527	2.89519	2.96478	0	0	0	0	7.28278	7.25109	7.51382	Missing Value	Missing Value	Missing Value
951.4	beta-lactoglobulin [Bubalus bubalis]	ABG78270.1	#VALUE!	#VALUE!	0.157793	0.125377	0	0	0	0	0.144263	0.287153	0	0.143805	Missing Value	Missing Value	Missing Value	6.60736	6.71634	Missing Value
431.2.2	immunoglobulin light chain variable region, partial [Homo sapiens]	ABI74116.1	2.92817	51.2685	5.29896e-05	2.43307e-06	1.87847	2.1127	1.93013	1.97377	0.673228	0.670023	0.682334	0.675195	7.70414	7.70682	7.66845	6.05524	5.99381	5.91269
387.10	kappa casein, partial [Bos taurus]	ABN42697.1	0.789494	3.89062	0.101742	0.0622821	0.219562	0.208948	0.172333	0.200281	0.216395	0.287153	0.255875	0.253141	7.26177	7.7637	7.77168	7.21352	7.17376	6.87951
50.3	hemoglobin alpha chain [Ochotona curzoniae]	ABO27190.1	0.968685	0.241484	0.531919	0.000593717	5.25973	4.68044	4.79315	4.9111	4.84724	5.02517	5.3222	5.06487	8.93152	8.71317	8.89139	9.50889	9.53282	9.50007
709.2	beta-2-microglobulin [Ovis aries]	ABP37876.1	1.36509	0.593368	0.253081	0.829955	0.512311	0.487545	0.723797	0.574551	0.504921	0.251259	0.51175	0.422643	6.67155	7.04769	7.68121	7.27431	6.4778	7.36776
709.3	beta-2-microglobulin [Ovis aries]	ABP37878.1	1.36509	0.593368	0.253081	0.829955	0.512311	0.487545	0.723797	0.574551	0.504921	0.251259	0.51175	0.422643	6.67155	7.04769	7.68121	7.27431	6.4778	7.36776
601.1	MHC class I antigen [Ovis aries]	ABP37901.1	0.486327	0.032352	0.399814	0.560169	0	0	1.44759	0.482532	1.51476	0.502517	1.0235	1.01359	Missing Value	Missing Value	7.30625	7.24438	6.79703	6.60976
601	Cluster of MHC class I antigen [Ovis aries]+3	ABP37901.1 (+3)	0.406126	0.0227183	0.226365	0.520387	0	0	4.82532	1.60844	5.04921	4.02014	3.0705	4.04662	Missing Value	Missing Value	7.50866	7.38824	7.1529	7.10658
334.1	complement factor B [Ovis aries]	ABR01165.1	0.758384	0.817902	0.07745	0.0349974	4.09849	2.92527	3.37772	3.46716	4.03937	4.52266	5.1175	4.55984	7.78209	7.82985	7.82241	7.95579	7.90985	7.86116
387.23	kappa-casein, partial [Bos grunniens]	ABU53615.1	0.789494	3.89062	0.101742	0.0622821	0.219562	0.208948	0.172333	0.200281	0.216395	0.287153	0.255875	0.253141	7.26177	7.7637	7.77168	7.21352	7.17376	6.87951
363.1.2	immunoglobulin lambda 3 light chain, partial [Homo sapiens]	ABU90573.2	2.31338	17.5087	0.012168	4.40599e-06	1.7077	2.27521	2.23573	2.07288	1.00984	1.17254	0.51175	0.898044	7.61215	7.60159	7.6604	6.31842	6.36784	6.42893
363.3	immunoglobulin lambda 2 light chain, partial [Homo sapiens]	ABU90680.1	44.3235	9.91519e-05	0.00306552	2.89641e-05	3.24464	2.27521	1.99446	2.50477	0	0.167506	0	0.0558353	7.60019	7.59216	7.69538	Missing Value	5.58368	Missing Value
363.5	immunoglobulin lambda 1 light chain, partial [Homo sapiens]	ABU90693.2	19.9733	0.000106268	0.00143308	3.25591e-05	1.19539	1.30012	0.884641	1.12672	0	0.167506	0	0.0558353	7.56125	7.55821	7.47637	Missing Value	5.58368	Missing Value
191.4	alpha S1 casein, partial [Bos taurus]	ABW98940.1	0.777007	0.774319	0.200859	0.498213	1.31737	1.11439	0.89613	1.1093	1.22624	1.29219	1.75457	1.42433	8.09622	8.20754	8.13946	8.00004	8.25058	8.5635
191.5	alpha S1 casein, partial [Bos taurus]	ABW98943.1	0.777007	0.774319	0.200859	0.498213	1.31737	1.11439	0.89613	1.1093	1.22624	1.29219	1.75457	1.42433	8.09622	8.20754	8.13946	8.00004	8.25058	8.5635
879.1	anti-human CD34 mAb 4C8 immunoglobulin light chain variable region, partial [Mus musculus]	ABY61979.1	4.89056	0.000740096	0.144073	0.00019978	0.341541	0.32503	0.965063	0.543878	0	0.335012	0	0.111671	7.27997	7.30578	7.25562	Missing Value	6.15938	Missing Value
879	Group of anti-human CD34 mAb 4C8 immunoglobulin light chain variable region, partial [Mus musculus]+2	ABY61979.1 (+2)	4.89056	0.000740096	0.144073	0.00019978	1.02462	0.975091	2.89519	1.63163	0	1.00503	0	0.335012	7.27997	7.30578	7.25562	Missing Value	6.15938	Missing Value
118.3.3	serine proteinase inhibitor, clade B, member 13 (predicted) [Callithrix jacchus]	ABY74566.1	3.68075	1.21251	0.0247117	0.379648	0.640389	1.25949	1.32696	1.07561	0.378691	0.251259	0.255875	0.295275	7.17603	7.3433	8.41209	7.25975	7.34487	7.17117
387.25	kappa-casein, partial [Bos indicus]	ABY81250.1	0.789494	3.89062	0.101742	0.0622821	0.219562	0.208948	0.172333	0.200281	0.216395	0.287153	0.255875	0.253141	7.26177	7.7637	7.77168	7.21352	7.17376	6.87951
387.26	kappa-casein, partial [Bos indicus]	ABY81251.1	0.789494	3.89062	0.101742	0.0622821	0.219562	0.208948	0.172333	0.200281	0.216395	0.287153	0.255875	0.253141	7.26177	7.7637	7.77168	7.21352	7.17376	6.87951
941.2	mitochondrial sulfite oxidase [Capra hircus]	ACB58157.1	#VALUE!	#VALUE!	0.160261	0.149908	0	0	0	0	0	0.335012	0.682334	0.339115	Missing Value	Missing Value	Missing Value	Missing Value	6.91942	6.6653
265.27	platelet-activating factor acetylhydrolase, isoform Ib, beta subunit (predicted) [Rhinolophus ferrumequinum]	ACC68869.1	0.839731	1.37268	0.114573	0.00410868	0.40253	0.383071	0.310199	0.365267	0.468855	0.430729	0.402089	0.433891	7.53406	7.58429	7.51618	7.36184	7.41669	7.39649
202.1	GDP dissociation inhibitor 1 (predicted) [Sorex araneus]	ACE79066.1	1.76418	1.31768	0.00449259	0.181465	7.68467	8.6133	8.68557	8.32785	4.20767	4.18765	5.79984	4.73172	7.90626	7.95432	7.89425	7.78641	7.75572	7.93301
387.8	kappa casein, partial [Bos indicus]	ACF15188.1	0.789494	3.89062	0.101742	0.0622821	0.219562	0.208948	0.172333	0.200281	0.216395	0.287153	0.255875	0.253141	7.26177	7.7637	7.77168	7.21352	7.17376	6.87951
118.1.4	squamous cell carcinoma antigen-1 isoform SCCA-PD [Homo sapiens]	ACF21012.1	5.65685	1.32134	0.223937	0.363808	3.61179	3.87599	18.6499	8.71254	1.5905	1.20604	1.89348	1.56334	8.04173	7.98863	9.36921	7.90782	7.92077	8.16106
951.7	major allergen beta-lactoglobulin [Bos taurus]	ACG59280.1	#VALUE!	#VALUE!	0.157793	0.125377	0	0	0	0	0.144263	0.287153	0	0.143805	Missing Value	Missing Value	Missing Value	6.60736	6.71634	Missing Value
191.3	alpha S1 casein [Bos taurus]	ACG63494.1	0.777007	0.774319	0.200859	0.498213	1.31737	1.11439	0.89613	1.1093	1.22624	1.29219	1.75457	1.42433	8.09622	8.20754	8.13946	8.00004	8.25058	8.5635
265.26	platelet-activating factor acetylhydrolase, isoform Ib, beta subunit (predicted) [Otolemur garnettii]	ACH97054.1	0.839731	1.37268	0.114573	0.00410868	0.40253	0.383071	0.310199	0.365267	0.468855	0.430729	0.402089	0.433891	7.53406	7.58429	7.51618	7.36184	7.41669	7.39649
296.3	beta catenin, partial [Ovis aries]	ACU45489.1	0.366021	0.157127	0.118375	0.0627815	0	0.975091	0.482532	0.485874	1.00984	2.01007	1.0235	1.3478	Missing Value	6.60069	5.9574	6.86516	6.75985	6.74599
533.4	malic enzyme 1, partial [Capra hircus]	ACV04456.1	2.08493	1.51362	0.0192176	0.948917	1.28078	1.46264	0.965063	1.23616	0.504921	0.502517	0.767625	0.591688	7.57639	7.57609	6.95554	7.39738	7.3571	7.39594
157.2	anti-placental growth factor immunoglobulin light chain variable region, partial [Homo sapiens]	ADB93139.1	6.40856	78.7932	0.00047798	4.11848e-05	8.1799	8.15826	6.41767	7.58528	1.51476	1.17254	0.852917	1.18007	8.70906	8.75242	8.45173	6.81664	6.80068	6.81278
197.5	calumenin isoform 6 [Homo sapiens]	ADG45007.1	0.905634	0.48971	0.747243	0.105874	1.93946	0.748731	1.93013	1.53944	1.89345	1.25629	1.93734	1.6957	8.51914	8.48156	8.6732	9.26498	8.70361	8.82888
600.1.1	NADH dehydrogenase 1 beta subcomplex 3, partial [Miniopterus schreibersii]	ADI40651.1	1.78757	600.491	0.0816327	0.0451019	0.341541	0.32503	0.241266	0.302612	0.25246	0.0837529	0.170583	0.168932	8.78195	8.76041	8.72737	8.10634	5.98146	5.82022
600	Cluster of NADH dehydrogenase 1 beta subcomplex 3, partial [Miniopterus schreibersii]+11	ADI40651.1 (+11)	1.78757	302.334	0.0816327	0.039403	4.09849	3.90036	2.89519	3.63135	3.02953	1.00503	2.047	2.02719	8.78337	8.76195	8.72881	8.10813	6.28249	6.12125
600.1	Group of NADH dehydrogenase 1 beta subcomplex 3, partial [Miniopterus schreibersii]+9	ADI40651.1 (+9)	1.78757	600.491	0.0816327	0.0451019	3.41541	3.2503	2.41266	3.02612	2.5246	0.837529	1.70583	1.68932	8.78195	8.76041	8.72737	8.10634	5.98146	5.82022
460.1.2	immunoglobulin light chain, partial [Bos taurus]	ADP37713.1	1.00663	0.378929	0.967737	0.190684	2.9031	0.487545	1.93013	1.77359	1.85138	1.84256	1.53525	1.74306	7.3931	7.12124	7.59428	8.30289	7.81377	7.39239
5.58	actin beta, partial [Hipposideros armiger]	ADQ28191.1	1.72668	0.205898	0.598697	0.0631263	0.22135	1.21529	3.25933	1.56532	0.246784	2.31659	0.188092	0.917156	9.59091	9.32698	9.15922	10.1309	10.0126	9.56562
387.9	kappa casein, partial [Bos indicus]	ADT82668.1	0.789494	3.89062	0.101742	0.0622821	0.219562	0.208948	0.172333	0.200281	0.216395	0.287153	0.255875	0.253141	7.26177	7.7637	7.77168	7.21352	7.17376	6.87951
865.4	heme oxygenase 1, partial [Homo sapiens]	ADZ76424.1	#VALUE!	#VALUE!	0.0305854	0.0638751	0.614773	0.390036	0.193013	0.399274	0	0	0	0	7.02198	6.36463	5.81846	Missing Value	Missing Value	Missing Value
899.44	activated RNA polymerase II transcriptional coactivator p15-like protein, partial [Equus caballus]	AEB61256.1	1.46307	1.08373	0.655415	0.799906	0.0209107	0	0.0393903	0.0201003	0.020609	0.0205109	0	0.0137066	6.31056	Missing Value	6.41804	6.27573	6.6439	Missing Value
15.33	titin, partial [Hippopotamus amphibius]	AEO94652.1	0.901875	1.63807	0.75658	0.00763211	0.714175	1.29599	0.916226	0.975462	0.845396	1.63594	0.769102	1.08348	8.21256	8.32659	8.23413	8.0197	8.0648	7.94228
927	cytochrome c [Leontopithecus chrysomelas]	AEP27223.1	0.975153	0.07966	0.975962	0.485717	0	0	1.93013	0.643375	2.01968	0	0	0.673228	Missing Value	Missing Value	7.78159	6.68372	Missing Value	Missing Value
91.4	cytochrome c [Otolemur crassicaudatus]	AEP27243.1	1.0314	2.62079	0.89704	2.86411e-05	5.02065	3.80285	2.12314	3.64888	4.4433	2.61309	3.4799	3.5121	9.06412	9.00268	9.01991	8.60126	8.61693	8.58894
791.102	clathrin heavy chain, partial [Mesocricetus auratus]	AET25568.1	#VALUE!	#VALUE!	7.21004e-07	0.0444263	0.0289987	0.0275969	0.0273131	0.0279696	0	0	0	0	6.28803	7.17633	6.72241	Missing Value	Missing Value	Missing Value
57.11	heat shock protein 70kDa protein 8 [Capra hircus]	AET85554.1	1.57789	1.23971	0.00623346	0.806029	5.32803	5.83429	5.24351	5.46861	3.53445	2.86435	4.00871	3.46917	8.06141	8.92271	8.53225	8.43906	7.99651	8.81111
440.2	truncated profilaggrin [Homo sapiens]	AFH55059.1	6.58873	7.01285	0.0011881	0.000196496	3.58618	4.87545	4.82532	4.42898	0.504921	0.502517	1.0235	0.67698	7.32177	7.47077	7.2818	6.47601	6.37844	6.50532
5.36	actin beta, partial [Rhinolophus macrotis]	AFJ05196.1	1.00568	0.476319	0.996103	0.30645	1.89383	1.76389	3.41005	2.35592	3.22615	1.9464	1.88453	2.35236	10.3482	10.3199	10.8001	10.6585	10.6862	10.6709
5.35	actin beta, partial [Myotis ricketti]	AFJ05198.1	0.982344	0.476319	0.958835	0.30671	4.96769	2.54396	7.18257	4.89807	3.13435	3.95647	7.93248	5.00777	10.3482	10.3198	10.8001	10.6582	10.6862	10.6709
5.33	actin beta, partial [Chaerephon plicatus]	AFJ05200.1	1.27899	0.476319	0.496766	0.308308	2.72956	2.37291	5.57536	3.55928	2.97687	2.63156	2.78869	2.79904	10.3498	10.3206	10.8025	10.6597	10.6874	10.6724
83.11	glyceraldehyde-3-phosphate dehydrogenase, partial [Vicugna pacos]	AFJ38195.1	2.2974	0.444421	0.408857	0.657021	0.512311	4.63168	1.20633	2.11677	1.00984	1.25629	0.51175	0.925962	7.18975	8.769	7.55191	8.0185	7.90373	6.66047
792.18	immunoglobulin mu heavy chain, partial [Homo sapiens]	AFM37312.1	#VALUE!	#VALUE!	0.00529172	0.00374166	0.113847	0.216687	0.160844	0.163793	0	0	0	0	7.14521	7.29199	7.06429	Missing Value	Missing Value	Missing Value
387.12	kappa-casein [Bos grunniens]	AFM93768.1	0.789494	3.89062	0.101742	0.0622821	0.219562	0.208948	0.172333	0.200281	0.216395	0.287153	0.255875	0.253141	7.26177	7.7637	7.77168	7.21352	7.17376	6.87951
700.2	peroxiredoxin-5 [Ovis aries]	AGA19346.1	1.36509	8.45614	0.283451	0.00640704	1.53693	0.975091	0.965063	1.15903	0.504921	1.00503	1.0235	0.844485	7.35654	7.33064	7.07794	5.88969	6.40312	6.41697
879.3	immunoglobulin light chain variable region, partial [Mus musculus]	AGN91368.1	4.89056	0.000740096	0.144073	0.00019978	0.341541	0.32503	0.965063	0.543878	0	0.335012	0	0.111671	7.27997	7.30578	7.25562	Missing Value	6.15938	Missing Value
136.2	ATP1A1 [Bos indicus]	AGY54951.1	1.32501	1.55509	0.00110446	0.071353	2.64125	2.47023	2.54133	2.55094	2.0309	1.8984	1.8423	1.92387	8.8453	8.76953	8.70184	8.57765	8.6946	8.45544
417.4	60S acidic ribosomal protein P0, partial [Eptesicus fuscus]	AHW68488.1	1.62563	0.125	0.625309	0.324458	0.439124	1.78767	0	0.742264	0.456833	0.454659	0.463012	0.458168	6.58079	7.92062	Missing Value	7.48522	7.50955	7.48499
936.19	proteasome 26S subunit non-ATPase 14 [Felis catus]	AIA59714.1	#VALUE!	#VALUE!	0.373901	0.373901	0.146375	0	0	0.0487915	0	0	0	0	6.81516	Missing Value	Missing Value	Missing Value	Missing Value	Missing Value
387.27	kappa-casein, partial [Bos taurus]	ALC76014.1	0.789494	3.89062	0.101742	0.0622821	0.219562	0.208948	0.172333	0.200281	0.216395	0.287153	0.255875	0.253141	7.26177	7.7637	7.77168	7.21352	7.17376	6.87951
431.3.1	immunoglobulin heavy chain V region, partial [Homo sapiens]	AMK70198.1	#VALUE!	#VALUE!	0.088798	0.000959361	1.19539	0.650061	0.160844	0.668766	0	0	0	0	6.90359	6.95178	6.80172	Missing Value	Missing Value	Missing Value
431.3	Group of immunoglobulin heavy chain V region, partial [Homo sapiens]+1	AMK70198.1 (+1)	#VALUE!	#VALUE!	0.088798	0.000959361	2.39078	1.30012	0.321688	1.33753	0	0	0	0	6.90359	6.95178	6.80172	Missing Value	Missing Value	Missing Value
431.3.2	immunoglobulin heavy chain V region, partial [Homo sapiens]	AMK70488.1	#VALUE!	#VALUE!	0.088798	0.000959361	1.19539	0.650061	0.160844	0.668766	0	0	0	0	6.90359	6.95178	6.80172	Missing Value	Missing Value	Missing Value
431.4	immunoglobulin kappa chain variable region, partial [Homo sapiens]	APZ85151.1	#VALUE!	#VALUE!	0.202876	0.16007	0.17077	0.162515	1.12591	0.486398	0	0	0	0	6.87819	6.90772	8.20352	Missing Value	Missing Value	Missing Value
431.2.1	immunoglobulin kappa chain variable region, partial [Homo sapiens]	APZ85249.1	2.92817	51.2685	5.29896e-05	2.43307e-06	1.87847	2.1127	1.93013	1.97377	0.673228	0.670023	0.682334	0.675195	7.70414	7.70682	7.66845	6.05524	5.99381	5.91269
431.2	Group of immunoglobulin kappa chain variable region, partial [Homo sapiens]+1	APZ85249.1 (+1)	2.92817	51.2685	5.29896e-05	2.43307e-06	3.75695	4.22539	3.86025	3.94753	1.34646	1.34005	1.36467	1.35039	7.70414	7.70682	7.66845	6.05524	5.99381	5.91269
179.1.1	beta casein precursor [Bos indicus]	AQY78354.1	0.833931	1.05482	0.319375	0.822451	4.30341	3.12029	3.66724	3.69698	4.4433	5.32668	3.4799	4.41663	7.48434	7.31642	7.40456	7.38138	7.34703	7.43726
179.1.2	beta casein precursor variant-1 [Bos indicus]	AQY78355.1	0.833931	1.05482	0.319375	0.822451	4.30341	3.12029	3.66724	3.69698	4.4433	5.32668	3.4799	4.41663	7.48434	7.31642	7.40456	7.38138	7.34703	7.43726
14.8	adult beta-globin [Capreolus capreolus]	ASH97668.1	0.373712	0.423373	0.000325354	0.00159771	4.17216	3.75378	4.37748	4.10114	11.8541	9.9118	11.1648	10.9769	10.3558	10.3046	10.1885	10.6511	10.7042	10.6766
561.1	lipoprotein receptor [Ovis aries]	ASZ84508.1	1.19168	1.36699	0.438148	0.0884963	1.53693	1.95018	1.93013	1.80575	1.51476	1.00503	2.047	1.52227	7.14785	7.34062	7.20257	7.08252	6.78411	7.06689
561	Group of lipoprotein receptor [Ovis aries]+1	ASZ84508.1 (+1)	1.19168	1.36699	0.438148	0.0884963	3.07387	3.90036	3.86025	3.61149	3.02953	2.01007	4.094	3.04453	7.14785	7.34062	7.20257	7.08252	6.78411	7.06689
706	cytochrome c oxidase subunit II (mitochondrion) [Delphinus delphis]	ATV99207.1	0.696406	0.920188	0.183183	0.702198	1.02462	1.95018	1.93013	1.63498	3.02953	2.01007	2.047	2.3622	6.99341	7.11098	7.16716	7.35091	6.93447	7.14725
461.8	casein alpha-S2 [Bos grunniens]	AXE74294.1	0.844986	1.72788	0.525899	0.211433	0.640389	0.487545	0.482532	0.536822	0.504921	0.502517	0.895563	0.634334	7.534	7.54251	7.51398	7.29637	7.16889	7.58092
223.4.1	cytochrome c oxidase subunit II (mitochondrion) [Panthera pardus]	AXQ37048.1	0.620714	0.188156	0.0347201	0.000153992	0.512311	0.731318	0.482532	0.575387	1.00984	1.00503	0.767625	0.927501	7.22905	7.14257	7.16742	7.89312	7.97461	7.82042
223.4	Group of cytochrome c oxidase subunit II (mitochondrion) [Panthera pardus]+1	AXQ37048.1 (+1)	0.620714	0.188156	0.0347201	0.000153992	1.02462	1.46264	0.965063	1.15077	2.01968	2.01007	1.53525	1.855	7.22905	7.14257	7.16742	7.89312	7.97461	7.82042
223.4.2	cytochrome c oxidase subunit II (mitochondrion) [Panthera pardus]	AXQ37139.1	0.620714	0.188156	0.0347201	0.000153992	0.512311	0.731318	0.482532	0.575387	1.00984	1.00503	0.767625	0.927501	7.22905	7.14257	7.16742	7.89312	7.97461	7.82042
80.3.15	ceruloplasmin, partial [Homo sapiens]	BAA08084.1	1.21504	3.20428	0.659431	0.029053	0.0890976	0.184544	0.0839185	0.119187	0.147215	0.102817	0.0445	0.0981772	7.67104	7.74367	7.63103	7.16385	7.37774	6.80661
157.1	anti-HBsAg immunoglobulin Fab kappa chain, partial [Homo sapiens]	BAA33580.1	6.6807	78.7932	0.00127438	4.1246e-05	9.20452	8.15826	6.41767	7.92682	1.51476	1.17254	0.852917	1.18007	8.70906	8.75261	8.45173	6.81664	6.80068	6.81278
936.21	unnamed protein product, partial [Mus musculus]	BAB27949.1	#VALUE!	#VALUE!	0.373901	0.373901	0.146375	0	0	0.0487915	0	0	0	0	6.81516	Missing Value	Missing Value	Missing Value	Missing Value	Missing Value
841.26	unnamed protein product [Mus musculus]	BAB28415.1	2.44528	6.23332	0.109616	0.275222	0.0788171	0.0375035	0.0742356	0.0635187	0.0388401	0.0386552	0	0.0258318	6.64895	6.26513	6.49144	5.69595	6.72806	Missing Value
114.4.2	unnamed protein product [Mus musculus]	BAB28800.1	0.835667	2.2974	0.263479	0.000645942	2.45909	1.95018	2.12314	2.17747	2.22165	2.41208	3.17285	2.6022	8.10472	8.15313	8.04681	7.79268	7.73346	7.74359
794	unnamed protein product [Mus musculus]	BAB29043.1	0.585199	0.00564035	0.571007	0.0103715	3.07387	0	0	1.02462	2.01968	1.00503	2.047	1.69057	7.00953	Missing Value	Missing Value	7.25506	7.25771	7.29882
847.6	unnamed protein product [Homo sapiens]	BAB55072.1	#VALUE!	#VALUE!	0.00155781	0.1436	0.128078	0.121886	0.180949	0.143638	0	0	0	0	6.36758	6.34705	7.50195	Missing Value	Missing Value	Missing Value
872	immunoglobulin kappa light chain VLJ region, partial [Homo sapiens]	BAC01582.1	4.89056	0.00319493	0.0509381	0.0826297	2.04924	0.975091	1.93013	1.65149	0	1.00503	0	0.335012	6.83625	6.22244	6.84183	Missing Value	6.34045	Missing Value
157.5	immunoglobulin kappa light chain VLJ region, partial [Homo sapiens]	BAC01702.1	6.72717	61.3929	0.000295071	5.52833e-06	4.08141	4.98921	4.48754	4.51939	1.00984	0.670023	0.341167	0.673677	8.38432	8.47207	8.29206	6.59507	6.54412	6.61202
3.64.3	unnamed protein product [Homo sapiens]	BAC04782.1	4.72397	88.647	0.00218943	1.98832e-05	1.98167	1.85458	2.53566	2.12397	0.336614	0.335012	0.682334	0.45132	8.12693	7.96633	7.96312	6.01898	5.91423	6.14256
825.2	unnamed protein product [Homo sapiens]	BAC05327.1	#VALUE!	#VALUE!	0.373901	0.373901	3.58618	0	0	1.19539	0	0	0	0	7.42038	Missing Value	Missing Value	Missing Value	Missing Value	Missing Value
847.7	unnamed protein product [Homo sapiens]	BAC11114.1	#VALUE!	#VALUE!	0.00155781	0.1436	0.128078	0.121886	0.180949	0.143638	0	0	0	0	6.36758	6.34705	7.50195	Missing Value	Missing Value	Missing Value
265.28	unnamed protein product [Mus musculus]	BAC25355.1	0.839731	1.37268	0.114573	0.00410868	0.40253	0.383071	0.310199	0.365267	0.468855	0.430729	0.402089	0.433891	7.53406	7.58429	7.51618	7.36184	7.41669	7.39649
214.15	unnamed protein product [Mus musculus]	BAC25849.1	1.18921	1.11111	0.159185	0.55697	0.862839	0.975091	0.761892	0.866607	0.744094	0.634759	0.808027	0.72896	8.15583	8.30918	8.06662	8.10997	8.19238	8.07847
214.16	unnamed protein product [Mus musculus]	BAC27119.1	1.18921	1.11111	0.159185	0.55697	0.862839	0.975091	0.761892	0.866607	0.744094	0.634759	0.808027	0.72896	8.15583	8.30918	8.06662	8.10997	8.19238	8.07847
659.48	unnamed protein product [Mus musculus]	BAC29118.1	0.975153	1.9917	0.889307	0.602566	0.0426926	0.0406288	0.0603165	0.0478793	0.0420767	0.0418765	0.0639688	0.0493073	6.63259	6.83582	7.04578	6.48333	6.53657	7.10261
929	unnamed protein product [Mus musculus]	BAC40485.1	#VALUE!	#VALUE!	0.0146357	0.0432935	1.02462	1.95018	0.965063	1.31329	0	0	0	0	6.05019	7.0356	6.6887	Missing Value	Missing Value	Missing Value
847.8	unnamed protein product [Homo sapiens]	BAC85190.1	#VALUE!	#VALUE!	0.00155781	0.1436	0.128078	0.121886	0.180949	0.143638	0	0	0	0	6.36758	6.34705	7.50195	Missing Value	Missing Value	Missing Value
847.9	unnamed protein product [Homo sapiens]	BAC85198.1	#VALUE!	#VALUE!	0.00155781	0.1436	0.128078	0.121886	0.180949	0.143638	0	0	0	0	6.36758	6.34705	7.50195	Missing Value	Missing Value	Missing Value
847.10	unnamed protein product [Homo sapiens]	BAC85349.1	#VALUE!	#VALUE!	0.00155781	0.1436	0.128078	0.121886	0.180949	0.143638	0	0	0	0	6.36758	6.34705	7.50195	Missing Value	Missing Value	Missing Value
847.11	unnamed protein product [Homo sapiens]	BAC85361.1	#VALUE!	#VALUE!	0.00155781	0.1436	0.128078	0.121886	0.180949	0.143638	0	0	0	0	6.36758	6.34705	7.50195	Missing Value	Missing Value	Missing Value
847.12	unnamed protein product [Homo sapiens]	BAC85363.1	#VALUE!	#VALUE!	0.00155781	0.1436	0.128078	0.121886	0.180949	0.143638	0	0	0	0	6.36758	6.34705	7.50195	Missing Value	Missing Value	Missing Value
318.1.1	unnamed protein product [Homo sapiens]	BAC85388.1	21.4068	0.00136205	0.00686669	0.000799161	3.41541	2.60024	4.82532	3.61366	0	0	0.51175	0.170583	7.83402	7.97182	8.00266	Missing Value	Missing Value	7.10587
318.1	Group of unnamed protein product [Homo sapiens]+1	BAC85388.1 (+1)	21.4068	0.00136205	0.00686669	0.000799161	6.83081	5.20048	9.65063	7.22731	0	0	1.0235	0.341167	7.83402	7.97182	8.00266	Missing Value	Missing Value	7.10587
318	Cluster of unnamed protein product [Homo sapiens]+4	BAC85388.1 (+4)	47.8352	0.000690534	0.00239292	0.000178176	17.4186	11.7011	19.3013	16.1403	0	0	1.0235	0.341167	8.27248	8.24864	8.31841	Missing Value	Missing Value	7.10587
847.13	unnamed protein product [Homo sapiens]	BAC86094.1	#VALUE!	#VALUE!	0.00155781	0.1436	0.128078	0.121886	0.180949	0.143638	0	0	0	0	6.36758	6.34705	7.50195	Missing Value	Missing Value	Missing Value
318.1.2	unnamed protein product [Homo sapiens]	BAC86456.1	21.4068	0.00136205	0.00686669	0.000799161	3.41541	2.60024	4.82532	3.61366	0	0	0.51175	0.170583	7.83402	7.97182	8.00266	Missing Value	Missing Value	7.10587
847.14	unnamed protein product [Homo sapiens]	BAC87192.1	#VALUE!	#VALUE!	0.00155781	0.1436	0.128078	0.121886	0.180949	0.143638	0	0	0	0	6.36758	6.34705	7.50195	Missing Value	Missing Value	Missing Value
847.15	unnamed protein product [Homo sapiens]	BAC87456.1	#VALUE!	#VALUE!	0.00155781	0.1436	0.128078	0.121886	0.180949	0.143638	0	0	0	0	6.36758	6.34705	7.50195	Missing Value	Missing Value	Missing Value
847.16	unnamed protein product [Homo sapiens]	BAC87558.1	#VALUE!	#VALUE!	0.00155781	0.1436	0.128078	0.121886	0.180949	0.143638	0	0	0	0	6.36758	6.34705	7.50195	Missing Value	Missing Value	Missing Value
899.26	activated RNA polymerase II transcription cofactor 4 variant, partial [Homo sapiens]	BAD92522.1	1.46307	1.08373	0.655415	0.799906	0.0209107	0	0.0393903	0.0201003	0.020609	0.0205109	0	0.0137066	6.31056	Missing Value	6.41804	6.27573	6.6439	Missing Value
953.5	adenylyl cyclase-associated protein variant, partial [Homo sapiens]	BAD96233.1	#VALUE!	#VALUE!	0.153106	0.194119	0.17077	0.32503	0	0.165267	0	0	0	0	6.64616	6.12426	Missing Value	Missing Value	Missing Value	Missing Value
770.4	calmodulin-like skin protein variant, partial [Homo sapiens]	BAD96464.1	#VALUE!	#VALUE!	0.00586005	0.00345603	0.512311	0.975091	0.965063	0.817488	0	0	0	0	7.35513	7.54287	7.37377	Missing Value	Missing Value	Missing Value
574.16	COP9 signalosome subunit 4 variant, partial [Homo sapiens]	BAD96898.1	1.34071	0.0507658	0.82763	0.74478	0	0	0.312226	0.104075	0.0891037	0.118239	0.030103	0.0791487	Missing Value	Missing Value	7.65418	6.94878	7.35716	6.8252
95.4.3	unnamed protein product [Mus musculus]	BAE24960.1	1.17283	1.00201	0.599331	0.858086	1.29785	1.46264	0.579038	1.11318	0.740551	0.971534	1.12585	0.945978	7.92392	7.92113	7.74577	7.70939	7.92026	8.02391
26.5.8	unnamed protein product, partial [Mus musculus]	BAE28625.1	1.09657	0.844401	0.0809109	0.699596	2.99159	3.33919	3.16278	3.16452	2.9622	2.76308	2.94179	2.88903	8.47636	8.68949	8.53719	8.55324	8.61053	8.62251
838.22	unnamed protein product [Mus musculus]	BAE31040.1	2.44528	1.9602	0.111686	0.117167	0.0931475	0.0443223	0.087733	0.0750676	0	0.0456834	0.0465227	0.0307354	6.34869	6.4247	6.55764	Missing Value	6.13249	6.36877
474.3.78	unnamed protein product [Mus musculus]	BAE34156.1	2.92817	2.82843	0.0725743	0.00242474	0.0609894	0.0580411	0.0229777	0.0473361	0.0120219	0.0119647	0.0243691	0.0161186	7.79997	7.89697	7.76177	7.40598	7.19831	7.34708
214.17	unnamed protein product [Mus musculus]	BAE34876.1	1.18921	1.11111	0.159185	0.55697	0.862839	0.975091	0.761892	0.866607	0.744094	0.634759	0.808027	0.72896	8.15583	8.30918	8.06662	8.10997	8.19238	8.07847
888.70	unnamed protein product [Mus musculus]	BAE36382.1	#VALUE!	#VALUE!	0.00699706	4.69683e-05	0	0	0	0	0.0288526	0.0287153	0.0146214	0.0240631	Missing Value	Missing Value	Missing Value	7.01634	6.99923	6.95643
627.2.2	unnamed protein product, partial [Mus musculus]	BAE36417.1	4.37717	0.0192366	0.126782	0.526667	0.341541	0.812576	0.321688	0.491935	0	0	0.341167	0.113722	6.62738	6.68271	6.46517	Missing Value	Missing Value	6.91173
214.18	unnamed protein product [Mus musculus]	BAE39824.1	1.18921	1.11111	0.159185	0.55697	0.862839	0.975091	0.761892	0.866607	0.744094	0.634759	0.808027	0.72896	8.15583	8.30918	8.06662	8.10997	8.19238	8.07847
104.2	unnamed protein product [Mus musculus]	BAE40130.1	0.821311	0.104386	0.778021	0.212624	0	6.33809	1.44759	2.59523	3.53445	4.02014	2.047	3.20053	Missing Value	7.83785	6.79507	7.7815	7.77496	7.44578
214.19	unnamed protein product [Mus musculus]	BAE40919.1	1.18921	1.11111	0.159185	0.55697	0.862839	0.975091	0.761892	0.866607	0.744094	0.634759	0.808027	0.72896	8.15583	8.30918	8.06662	8.10997	8.19238	8.07847
16.15.3	unnamed protein product [Macaca fascicularis]	BAE88370.1	1.29415	0.565657	0.431551	0.89465	1.9324	1.4744	2.61477	2.00719	0.964812	1.40286	2.304	1.55722	9.35354	9.27822	10.0261	9.55048	9.60089	9.60736
893.1	prolactin-induced protein, partial [Homo sapiens]	BAF35737.1	0.65022	0.223756	0.634215	0.342224	0.512311	0	0.482532	0.331614	1.00984	0.502517	0	0.50412	5.66731	Missing Value	5.33232	6.63151	5.98204	Missing Value
893	Group of prolactin-induced protein, partial [Homo sapiens]+1	BAF35737.1 (+1)	0.65022	0.223756	0.634215	0.342224	1.02462	0	0.965063	0.663228	2.01968	1.00503	0	1.00824	5.66731	Missing Value	5.33232	6.63151	5.98204	Missing Value
955.154	unnamed protein product [Homo sapiens]	BAF82217.1	#VALUE!	#VALUE!	0.152048	0.15432	0.00652625	0	0.0122938	0.00627335	0	0	0	0	6.11985	Missing Value	6.39855	Missing Value	Missing Value	Missing Value
520.5	unnamed protein product [Homo sapiens]	BAF83248.1	#VALUE!	#VALUE!	0.0163117	0.014656	2.04924	0.780073	1.73711	1.52214	0	0	0	0	7.07756	6.9354	7.33525	Missing Value	Missing Value	Missing Value
80.3.16	unnamed protein product [Homo sapiens]	BAF83908.1	1.21504	3.20428	0.659431	0.029053	0.0890976	0.184544	0.0839185	0.119187	0.147215	0.102817	0.0445	0.0981772	7.67104	7.74367	7.63103	7.16385	7.37774	6.80661
468.2	unnamed protein product [Homo sapiens]	BAF84040.1	2.05623	1.51362	0.0175439	0.112201	3.07387	2.43773	3.86025	3.12395	1.51476	1.50755	1.53525	1.51919	7.47633	7.16557	7.30275	7.09909	7.12263	7.16348
950	unnamed protein product [Homo sapiens]	BAF84437.1	#VALUE!	#VALUE!	0.163687	0.135897	2.04924	0.975091	0	1.00811	0	0	0	0	6.83148	6.65641	Missing Value	Missing Value	Missing Value	Missing Value
955.155	unnamed protein product [Homo sapiens]	BAF85220.1	#VALUE!	#VALUE!	0.152048	0.15432	0.00652625	0	0.0122938	0.00627335	0	0	0	0	6.11985	Missing Value	6.39855	Missing Value	Missing Value	Missing Value
317.1.2	unnamed protein product [Homo sapiens]	BAG34823.1	3.05252	5.89708	0.00560934	0.038909	5.63542	4.06288	5.30785	5.00205	0.841535	2.01007	2.047	1.63287	8.52763	8.5029	8.54217	6.67221	7.79602	7.75781
865.5	unnamed protein product [Homo sapiens]	BAG35941.1	#VALUE!	#VALUE!	0.0305854	0.0638751	0.614773	0.390036	0.193013	0.399274	0	0	0	0	7.02198	6.36463	5.81846	Missing Value	Missing Value	Missing Value
31.7	unnamed protein product [Homo sapiens]	BAG51833.1	0.920188	0.420448	0.664346	0.000123876	3.06692	4.10503	3.24781	3.47325	4.15552	2.63628	4.56601	3.78594	8.69273	8.65669	8.64017	9.03187	9.07461	9.00555
953.6	unnamed protein product [Homo sapiens]	BAG58350.1	#VALUE!	#VALUE!	0.153106	0.194119	0.17077	0.32503	0	0.165267	0	0	0	0	6.64616	6.12426	Missing Value	Missing Value	Missing Value	Missing Value
721	unnamed protein product [Homo sapiens]	BAG60547.1	0.216134	0.000740096	0.0602038	0.0417342	2.04924	0	0	0.683081	2.01968	3.0151	4.094	3.04293	6.71324	Missing Value	Missing Value	6.87139	7.83773	7.87663
5.22	unnamed protein product [Homo sapiens]	BAG62914.1	1.12272	0.408951	0.629477	0.345447	4.57699	4.21136	7.71581	5.50139	5.09286	4.90882	4.75526	4.91898	10.6285	10.6552	11.096	11.0426	11.0587	10.8224
955.156	unnamed protein product [Homo sapiens]	BAG63026.1	#VALUE!	#VALUE!	0.152048	0.15432	0.00652625	0	0.0122938	0.00627335	0	0	0	0	6.11985	Missing Value	6.39855	Missing Value	Missing Value	Missing Value
918.12	unnamed protein product [Homo sapiens]	BAG63252.1	#VALUE!	#VALUE!	0.0152231	0.00168063	0	0	0	0	0.0841535	0.167506	0.0852917	0.112317	Missing Value	Missing Value	Missing Value	6.9511	7.07223	6.90723
955.157	unnamed protein product [Homo sapiens]	BAG65023.1	#VALUE!	#VALUE!	0.152048	0.15432	0.00652625	0	0.0122938	0.00627335	0	0	0	0	6.11985	Missing Value	6.39855	Missing Value	Missing Value	Missing Value
814.13	stathmin 1 [Homo sapiens]	BAG70133.1	2.92817	1.8609	0.0187291	0.577098	0.107855	0.102641	0.101586	0.104027	0	0.0528966	0.0538684	0.0355883	7.75032	7.34952	7.68711	Missing Value	7.4174	7.84519
901	unnamed protein product [Homo sapiens]	BAH12034.1	3.89062	0.0157337	0.105833	0.708838	1.02462	1.95018	0.965063	1.31329	0	0	1.0235	0.341167	6.50601	6.65901	Missing Value	Missing Value	Missing Value	6.7036
80.3.17	unnamed protein product [Homo sapiens]	BAH12988.1	1.21504	3.20428	0.659431	0.029053	0.0890976	0.184544	0.0839185	0.119187	0.147215	0.102817	0.0445	0.0981772	7.67104	7.74367	7.63103	7.16385	7.37774	6.80661
30.9	dihydrolipoamide dehydrogenase, partial [Sus scrofa]	BAI47781.1	1.36037	1.06733	0.523764	0.422339	1.10431	2.38356	2.20892	1.89893	0.807873	2.57959	0.8188	1.40209	8.13047	8.88065	8.86231	8.82748	8.87499	8.83403
83.14	glyceraldehyde-3-phosphate dehydrogenase, partial [Heterocephalus glaber]	BAJ24843.1	3.16017	1.45095	0.195127	0.478454	1.02462	5.97243	2.89519	3.29741	1.13607	1.00503	1.0235	1.05487	6.95527	7.70776	6.67574	7.2406	Missing Value	6.79373
157.3	immunoglobulin VH_3c kappa chain, partial [Homo sapiens]	BAK48744.1	6.1475	69.0706	0.000700995	2.17781e-05	7.77005	7.96324	6.03165	7.25498	1.51476	1.17254	0.852917	1.18007	8.65342	8.70825	8.45045	6.81664	6.80068	6.81278
955.73	AP-2 complex subunit beta-1 [Pan troglodytes]	BAK63635.1	#VALUE!	#VALUE!	0.152048	0.15432	0.00652625	0	0.0122938	0.00627335	0	0	0	0	6.11985	Missing Value	6.39855	Missing Value	Missing Value	Missing Value
655	transthyretin [Macaca fascicularis]	BAL44394.1	0.162668	0.000560888	0.0317153	0.000222782	0	0.975091	0.965063	0.646718	5.04921	5.02517	2.047	4.04046	Missing Value	Missing Value	6.19087	7.449	7.54478	7.35036
95.4.1	M-protein [Mus musculus]	CAA04492.1	1.17283	1.00201	0.599331	0.858086	1.29785	1.46264	0.579038	1.11318	0.740551	0.971534	1.12585	0.945978	7.92392	7.92113	7.74577	7.70939	7.92026	8.02391
95.4	Group of M-protein [Mus musculus]+2	CAA04492.1 (+2)	1.17283	1.00201	0.599331	0.858086	3.89356	4.38791	1.73711	3.33953	2.22165	2.9146	3.37755	2.83793	7.92392	7.92113	7.74577	7.70939	7.92026	8.02391
198.2.1	Gastrin Binding Protein-like, partial [Bos taurus]	CAA10897.1	1.30044	1.26663	0.315473	0.1049	1.79309	1.95018	2.49308	2.07878	1.51476	2.26133	1.0235	1.59986	7.93168	7.9436	7.92739	7.82891	7.90603	7.71103
198.2	Group of Gastrin Binding Protein-like, partial [Bos taurus]+2	CAA10897.1 (+2)	1.30044	1.26663	0.315473	0.1049	5.37927	5.85055	7.47924	6.23635	4.54429	6.78399	3.0705	4.79959	7.93168	7.9436	7.92739	7.82891	7.90603	7.71103
2.16.3	unnamed protein product [Rattus norvegicus]	CAA24532.1	0.723969	0.757858	0.0723541	0.894003	0.996495	1.31542	1.04454	1.11882	1.60585	1.27107	1.77206	1.54966	8.8384	9.83933	9.08835	9.26479	9.20886	9.16377
136.1.8	unnamed protein product, partial [Ovis aries]	CAA26582.1	1.26225	1.48761	0.000823377	0.0571786	3.21178	3.10182	3.3419	3.2185	2.5932	2.54939	2.50525	2.54928	8.90514	8.85839	8.79541	8.68588	8.77934	8.58836
66.7	unnamed protein product [Homo sapiens]	CAA28775.1	1.15829	0.503827	0.330769	0.029478	4.29325	4.31207	3.59754	4.06762	3.33368	2.85159	4.35394	3.51307	9.03484	8.80197	8.88669	9.0931	9.21675	9.1844
499.2	glutathione S-transferase [Homo sapiens]	CAA30894.1	7.1602	20.6776	0.00144212	2.46578e-05	3.07387	4.38791	3.37772	3.61317	0.504921	0.502517	0.51175	0.506396	7.61035	7.61616	7.57817	6.45228	6.27712	6.29464
951.3	beta-lactoglobulin [Bos taurus]	CAA32835.1	#VALUE!	#VALUE!	0.157793	0.125377	0	0	0	0	0.144263	0.287153	0	0.143805	Missing Value	Missing Value	Missing Value	6.60736	6.71634	Missing Value
115.1.1	NADH dehydrogenase 24 kDa subunit (AA 6-217), partial [Bos taurus]	CAA32848.1	0.927873	2.62079	0.43242	3.00656e-05	3.84802	3.47783	3.18471	3.50352	3.91594	4.07597	3.30932	3.76708	8.83515	8.87538	8.81648	8.4368	8.41697	8.40174
868.16	unnamed protein product [Bos taurus]	CAA36356.1	1.95071	0.960195	0.242342	0.354105	0.0640389	0.121886	0.0603165	0.0820806	0	0.0628147	0.0639688	0.0422612	6.21084	6.52803	6.22642	Missing Value	6.30654	6.24407
960	BBC1 [Homo sapiens]	CAA45963.1	#VALUE!	#VALUE!	0.373901	0.373901	0	0	1.93013	0.643375	0	0	0	0	Missing Value	Missing Value	6.84436	Missing Value	Missing Value	Missing Value
952.2	Dsc1a precursor, partial [Homo sapiens]	CAA51429.1	#VALUE!	#VALUE!	0.153106	0.170736	0.204924	0.390036	0	0.19832	0	0	0	0	7.24768	7.62033	Missing Value	Missing Value	Missing Value	Missing Value
214.5	murine valosin-containing protein [Mus musculus]	CAA78412.1	1.18921	1.11111	0.159185	0.55697	0.862839	0.975091	0.761892	0.866607	0.744094	0.634759	0.808027	0.72896	8.15583	8.30918	8.06662	8.10997	8.19238	8.07847
952.1	Dsc1a precursor [Homo sapiens]	CAA84278.1	#VALUE!	#VALUE!	0.153106	0.170736	0.204924	0.390036	0	0.19832	0	0	0	0	7.24768	7.62033	Missing Value	Missing Value	Missing Value	Missing Value
952	Group of Dsc1a precursor [Homo sapiens]+4	CAA84278.1 (+4)	#VALUE!	#VALUE!	0.153106	0.170736	1.02462	1.95018	0	0.991601	0	0	0	0	7.24768	7.62033	Missing Value	Missing Value	Missing Value	Missing Value
952.3	Dsc1b precursor [Homo sapiens]	CAA84279.1	#VALUE!	#VALUE!	0.153106	0.170736	0.204924	0.390036	0	0.19832	0	0	0	0	7.24768	7.62033	Missing Value	Missing Value	Missing Value	Missing Value
659.17	caveolin, partial [Rattus norvegicus]	CAA86587.1	0.975153	1.9917	0.889307	0.602566	0.0426926	0.0406288	0.0603165	0.0478793	0.0420767	0.0418765	0.0639688	0.0493073	6.63259	6.83582	7.04578	6.48333	6.53657	7.10261
792.3	immunoglobulin M heavy chain, partial [Homo sapiens]	CAB37838.1	#VALUE!	#VALUE!	0.00529172	0.00374166	0.113847	0.216687	0.160844	0.163793	0	0	0	0	7.14521	7.29199	7.06429	Missing Value	Missing Value	Missing Value
786	Ribosomal protein S14, partial [Canis lupus familiaris]	CAB46816.1	3.41054	3.20428	0.0243696	0.0469281	2.04924	2.92527	1.93013	2.30155	0	1.00503	1.0235	0.676178	6.7113	7.00513	7.01131	Missing Value	6.63865	6.50028
438.2	psoriasin, partial [Homo sapiens]	CAC20409.1	4.05584	113.772	0.0088783	0.000359612	5.12311	4.38791	2.89519	4.1354	1.00984	1.00503	1.0235	1.01279	8.63334	8.49567	8.57206	7.00452	6.51577	6.51113
318.3	immunoglobulin heavy chain constant region gamma 4, partial [Homo sapiens]	CAC20457.1	#VALUE!	#VALUE!	0.0122191	0.00176178	5.12311	2.43773	5.79038	4.45041	0	0	0	0	7.97187	7.79863	7.95742	Missing Value	Missing Value	Missing Value
619.1	immunoglobulin heavy chain variable region, partial [Ovis aries]	CAD45050.1	0.279322	0.271684	0.0977268	0.0327947	0	0.975091	0.965063	0.646718	2.5246	3.51762	1.0235	2.35524	Missing Value	6.37971	6.46938	7.0186	6.9464	6.61367
619	Cluster of immunoglobulin heavy chain variable region, partial [Ovis aries]+1	CAD45050.1 (+1)	0.325335	0.0693481	0.0837422	0.141745	1.02462	0.975091	1.93013	1.30995	4.03937	6.03021	2.047	4.03886	Missing Value	6.37971	7.5966	7.57041	7.54	7.49079
619.2	immunoglobulin heavy chain variable region, partial [Ovis aries]	CAD45072.1	0.389582	0.0121744	0.136993	0.245698	1.02462	0	0.965063	0.663228	1.51476	2.51259	1.0235	1.68362	Missing Value	Missing Value	7.56293	7.51085	7.47809	7.42896
791.106	hypothetical protein [Homo sapiens]	CAE45761.1	#VALUE!	#VALUE!	7.21004e-07	0.0444263	0.0289987	0.0275969	0.0273131	0.0279696	0	0	0	0	6.28803	7.17633	6.72241	Missing Value	Missing Value	Missing Value
847.3	hypothetical protein, partial [Homo sapiens]	CAE45780.1	#VALUE!	#VALUE!	0.00155781	0.1436	0.128078	0.121886	0.180949	0.143638	0	0	0	0	6.36758	6.34705	7.50195	Missing Value	Missing Value	Missing Value
847.4	hypothetical protein, partial [Homo sapiens]	CAE45917.1	#VALUE!	#VALUE!	0.00155781	0.1436	0.128078	0.121886	0.180949	0.143638	0	0	0	0	6.36758	6.34705	7.50195	Missing Value	Missing Value	Missing Value
387.28	kappa-casein, partial [Bos taurus]	CAF03625.1	0.789494	3.89062	0.101742	0.0622821	0.219562	0.208948	0.172333	0.200281	0.216395	0.287153	0.255875	0.253141	7.26177	7.7637	7.77168	7.21352	7.17376	6.87951
195.5.2	PRDX4 [Homo sapiens]	CAG46469.1	1.1235	1.11419	0.496496	0.0841498	0.289687	0.375693	0.272849	0.312743	0.312765	0.310598	0.21133	0.278231	8.50165	8.54634	8.49133	8.48751	8.45468	8.41958
565.1	RPLP1 [Homo sapiens]	CAG47005.1	2.77022	2.32947	0.0748632	0.156118	1.53693	2.92527	3.86025	2.77415	1.51476	0.502517	1.0235	1.01359	7.38182	7.36342	7.35065	6.99729	7.0196	5.57032
565	Cluster of RPLP1 [Homo sapiens]+1	CAG47005.1 (+1)	3.89062	2.41162	0.0285572	0.147986	3.07387	5.85055	6.75544	5.22662	2.01968	1.00503	1.0235	1.34941	7.4041	7.37692	7.38078	6.99729	7.0196	5.57032
83.9	glyceraldehyde phosphate dehydrogenase, partial [Bos taurus]	CAH05074.1	1.92652	0.386891	0.557052	0.693791	0.512311	8.16639	1.36717	3.34862	1.30438	2.93135	1.0235	1.75308	7.18975	8.7821	7.55191	8.05955	7.96504	6.66047
955.153	hypothetical protein [Homo sapiens]	CAH18240.1	#VALUE!	#VALUE!	0.152048	0.15432	0.00652625	0	0.0122938	0.00627335	0	0	0	0	6.11985	Missing Value	6.39855	Missing Value	Missing Value	Missing Value
704.19	hypothetical protein, partial [Pongo abelii]	CAH89586.1	0.975153	1.27987	0.963263	0.545975	0.0499816	0.0713481	0.0235381	0.0482893	0.0492606	0.0735391	0.0249634	0.0492544	6.13396	6.56874	5.87491	6.02692	6.21915	5.88891
202.2	hypothetical protein [Pongo abelii]	CAH92581.1	1.19914	0.898755	0.143621	0.416107	6.14773	5.20048	6.27291	5.87371	4.71259	5.6952	4.26459	4.89079	7.84468	7.85875	7.81389	7.89119	7.93151	7.80349
469.2	RAB14 protein [Mus musculus]	CAI92129.1	0.157127	0.22688	0.0171701	0.0131337	0.717235	0	0.193013	0.303416	2.22165	1.20604	2.2517	1.89313	7.28819	Missing Value	7.04711	7.6905	7.67305	7.72961
601.2	MHC class I antigen [Ovis aries]	CAJ57269.1	0.65022	0.0235195	0.628028	0.500885	0	0	1.93013	0.643375	1.51476	0.502517	1.0235	1.01359	Missing Value	Missing Value	7.47826	7.38824	6.85313	7.10658
363.4	immunoglobulin light chain lambda, partial [Homo sapiens]	CCN25613.1	3.81055	95.0095	0.0779309	0.0107464	2.22001	1.30012	1.0294	1.51651	1.00984	0.167506	0	0.392449	7.56125	7.55821	7.62154	6.57705	5.58368	Missing Value
3.64.1	TPA_exp: keratin 5b [Homo sapiens]	DAA00377.1	4.72397	88.647	0.00218943	1.98832e-05	1.98167	1.85458	2.53566	2.12397	0.336614	0.335012	0.682334	0.45132	8.12693	7.96633	7.96312	6.01898	5.91423	6.14256
3.64	Group of TPA_exp: keratin 5b [Homo sapiens]+2	DAA00377.1 (+2)	4.72397	88.647	0.00218943	1.98832e-05	5.945	5.56375	7.60697	6.37191	1.00984	1.00503	2.047	1.35396	8.12693	7.96633	7.96312	6.01898	5.91423	6.14256
671.6	TPA: histidine triad nucleotide binding protein 1-like [Bos taurus]	DAA12625.1	0.835667	0.526681	0.626307	0.12365	0.279442	0.177289	0.087733	0.181488	0.275411	0.182734	0.186091	0.214745	7.67563	7.45936	Missing Value	7.80133	7.7377	7.66101
699.14	TPA: HIG1 domain family, member 1D-like [Bos taurus]	DAA13001.1	0.486327	1.10803	0.0410644	0.557631	0.0512311	0.0975091	0.0482532	0.0656645	0.100984	0.150755	0.153525	0.135088	5.93023	6.99432	7.23615	7.09419	6.94963	6.89418
276.1.1	TPA: annexin A11 [Bos taurus]	DAA14218.1	0.642158	0.316439	0.0426376	0.0158312	1.7077	1.30012	1.44759	1.48514	1.85138	2.34508	2.72933	2.3086	7.62372	7.11694	7.54601	8.0414	8.13915	8.04611
276.1	Group of TPA: annexin A11 [Bos taurus]+1	DAA14218.1 (+1)	0.642158	0.316439	0.0426376	0.0158312	3.41541	2.60024	2.89519	2.97028	3.70275	4.69016	5.45867	4.61719	7.62372	7.11694	7.54601	8.0414	8.13915	8.04611
940.3	TPA: argininosuccinate lyase [Bos taurus]	DAA15386.1	#VALUE!	#VALUE!	0.160261	0.133195	0	0	0	0	0	0.125629	0.255875	0.127168	Missing Value	Missing Value	Missing Value	Missing Value	6.79471	6.9538
469.3.1	TPA: RAB12, member RAS oncogene family, partial [Bos taurus]	DAA15831.1	2.56685	0.271684	0.0631455	0.0382065	1.22955	0.975091	0.675544	0.960061	0.201968	0.703524	0.2047	0.370064	7.24928	6.45785	7.09433	7.66019	7.65848	7.6982
469.3	Group of TPA: RAB12, member RAS oncogene family, partial [Bos taurus]+1	DAA15831.1 (+1)	2.56685	0.271684	0.0631455	0.0382065	2.45909	1.95018	1.35109	1.92012	0.403937	1.40705	0.4094	0.740129	7.24928	6.45785	7.09433	7.66019	7.65848	7.6982
160.3	TPA: isocitrate dehydrogenase [NAD] subunit alpha, mitochondrial precursor [Bos taurus]	DAA17504.1	0.989931	0.162668	0.970244	0.117299	2.25417	7.99574	2.89519	4.3817	4.64527	4.62316	4.094	4.45414	7.74813	8.79727	7.99318	8.77025	8.89281	8.78256
955.142	TPA: AP-2 complex subunit beta-like [Bos taurus]	DAA19090.1	#VALUE!	#VALUE!	0.152048	0.15432	0.00652625	0	0.0122938	0.00627335	0	0	0	0	6.11985	Missing Value	6.39855	Missing Value	Missing Value	Missing Value
791.49	TPA: clathrin heavy chain 1 [Bos taurus]	DAA19159.1	#VALUE!	#VALUE!	7.21004e-07	0.0444263	0.0289987	0.0275969	0.0273131	0.0279696	0	0	0	0	6.28803	7.17633	6.72241	Missing Value	Missing Value	Missing Value
817.2	TPA: eukaryotic translation initiation factor 3, subunit 5 epsilon, 47kDa-like isoform 2 [Bos taurus]	DAA22303.1	2.92817	#VALUE!	0.0181073	0.0413845	0.683081	0.650061	0.643375	0.658839	0.336614	0.335012	0	0.223875	6.51062	6.46344	5.55309	Missing Value	Missing Value	Missing Value
951.2	TPA: beta-lactoglobulin precursor [Bos taurus]	DAA24277.1	#VALUE!	#VALUE!	0.157793	0.125377	0	0	0	0	0.144263	0.287153	0	0.143805	Missing Value	Missing Value	Missing Value	6.60736	6.71634	Missing Value
198.2.2	TPA: trifunctional enzyme subunit alpha, mitochondrial, partial [Bos taurus]	DAA24365.1	1.30044	1.26663	0.315473	0.1049	1.79309	1.95018	2.49308	2.07878	1.51476	2.26133	1.0235	1.59986	7.93168	7.9436	7.92739	7.82891	7.90603	7.71103
246.1.5	TPA: protein disulfide isomerase family A, member 6 [Bos taurus]	DAA24511.1	0.967008	1.21588	0.852316	0.193541	2.00045	1.43942	2.13693	1.85893	1.73116	1.6272	2.41254	1.92363	8.00558	7.91571	8.13702	7.92079	7.83999	7.9562
842.8	TPA: enhancer of rudimentary homolog [Bos taurus]	DAA24616.1	1.30044	1.51257	0.39271	8.99105e-05	0.0853852	0.0812576	0.160844	0.109162	0.0841535	0.0837529	0.0852917	0.0843994	7.65402	7.6573	7.644	7.45784	7.47444	7.49351
246.2	TPA: PDIA6 protein-like [Bos taurus]	DAA24981.1	0.389582	0.291183	0.306805	0.296031	0.292749	0.139299	0.689331	0.373793	0.721315	0.287153	1.90079	0.969752	7.0797	6.35055	7.79669	7.61651	7.37316	7.8082
9.22	TPA: sarcomeric tropomyosin kappa-like [Bos taurus]	DAA25387.1	1.18591	0.623301	0.853724	0.263504	1.1211	7.21821	0.225599	2.85497	2.29509	2.50117	2.47235	2.42287	8.77042	9.02186	7.7644	8.85594	8.9756	9.31714
695.1.3	TPA: cytochrome c oxidase subunit VIc [Bos taurus]	DAA25961.1	0.551335	0.0138882	0.359075	0.446394	0.487915	0	0.137866	0.208594	0.480877	0.311082	0.316798	0.369586	7.70572	Missing Value	Missing Value	7.6494	6.32351	7.5645
387.6	TPA: casein kappa precursor, partial [Bos taurus]	DAA28589.1	0.789494	3.89062	0.101742	0.0622821	0.219562	0.208948	0.172333	0.200281	0.216395	0.287153	0.255875	0.253141	7.26177	7.7637	7.77168	7.21352	7.17376	6.87951
346.9	TPA: glycine cleavage system H protein, mitochondrial-like [Bos taurus]	DAA28915.1	1.57135	1.01593	0.0326108	0.415184	0.853852	0.812576	0.723797	0.796742	0.420767	0.670023	0.426459	0.50575	8.79348	8.71895	8.71319	8.71207	8.81167	8.01989
620.14	TPA: NADH-cytochrome b5 reductase 3, partial [Bos taurus]	DAA29074.1	2.14355	0.476319	0.350887	0.15324	0.320194	0.365659	0	0.228618	0.12623	0.125629	0.0639688	0.105276	7.26798	7.10104	Missing Value	7.42457	7.44692	7.16451
699.15	TPA: HIG1 domain family, member 1D-like [Bos taurus]	DAA30651.1	0.486327	1.10803	0.0410644	0.557631	0.0512311	0.0975091	0.0482532	0.0656645	0.100984	0.150755	0.153525	0.135088	5.93023	6.99432	7.23615	7.09419	6.94963	6.89418
443.2.4	TPA: glutathione S-transferase mu 3, partial [Bos taurus]	DAA31493.1	1.51887	1.25876	0.234086	0.148754	0.914841	0.644257	0.379132	0.646077	0.504921	0.376888	0.383813	0.421874	8.08081	8.12225	8.138	8.02218	8.0476	7.74596
136.1.3	TPA: sodium/potassium-transporting ATPase subunit alpha-1 precursor, partial [Bos taurus]	DAA31562.1	1.26225	1.48761	0.000823377	0.0571786	3.21178	3.10182	3.3419	3.2185	2.5932	2.54939	2.50525	2.54928	8.90514	8.85839	8.79541	8.68588	8.77934	8.58836
421.2	TPA: 4-trimethylaminobutyraldehyde dehydrogenase [Bos taurus]	DAA32031.1	1.95071	3.41054	0.00128534	0.00409216	3.58618	3.41282	3.86025	3.61975	2.01968	1.50755	2.047	1.85808	7.90916	8.0314	8.01867	7.46589	7.48564	7.66911
699.16	TPA: HIG1 domain family, member 1D-like [Bos taurus]	DAA32737.1	0.486327	1.10803	0.0410644	0.557631	0.0512311	0.0975091	0.0482532	0.0656645	0.100984	0.150755	0.153525	0.135088	5.93023	6.99432	7.23615	7.09419	6.94963	6.89418
477.5	TPA: growth and transformation-dependent protein, partial [Bos taurus]	DAA33446.1	3.29436	4.11246	0.0108173	0.00503849	0.890076	0.82735	0.51665	0.744692	0.224409	0.223341	0.227445	0.225065	8.11023	8.12362	7.83793	7.49489	7.48952	7.51981
395	TPA: ferritin light chain-like [Bos taurus]	DAA33642.1	0.411796	1.70409	0.00296125	0.0325678	5.12311	2.92527	2.89519	3.64786	9.08858	9.04532	8.188	8.77396	8.33982	8.08511	8.04308	7.86787	7.85242	7.85348
962	phosphoglycerate dehydrogenase, isoform CRA_a [Homo sapiens]	EAW56707.1	#VALUE!	#VALUE!	0.373901	0.373901	0	0	1.93013	0.643375	0	0	0	0	Missing Value	Missing Value	6.73167	Missing Value	Missing Value	Missing Value
80.3.8	ceruloplasmin (ferroxidase), isoform CRA_b [Homo sapiens]	EAW78883.1	1.21504	3.20428	0.659431	0.029053	0.0890976	0.184544	0.0839185	0.119187	0.147215	0.102817	0.0445	0.0981772	7.67104	7.74367	7.63103	7.16385	7.37774	6.80661
80.3.9	ceruloplasmin (ferroxidase), isoform CRA_c [Homo sapiens]	EAW78884.1	1.21504	3.20428	0.659431	0.029053	0.0890976	0.184544	0.0839185	0.119187	0.147215	0.102817	0.0445	0.0981772	7.67104	7.74367	7.63103	7.16385	7.37774	6.80661
955.144	adaptor-related protein complex 2, beta 1 subunit, isoform CRA_b [Homo sapiens]	EAW80134.1	#VALUE!	#VALUE!	0.152048	0.15432	0.00652625	0	0.0122938	0.00627335	0	0	0	0	6.11985	Missing Value	6.39855	Missing Value	Missing Value	Missing Value
955.145	adaptor-related protein complex 2, beta 1 subunit, isoform CRA_c [Homo sapiens]	EAW80135.1	#VALUE!	#VALUE!	0.152048	0.15432	0.00652625	0	0.0122938	0.00627335	0	0	0	0	6.11985	Missing Value	6.39855	Missing Value	Missing Value	Missing Value
955.147	adaptor-related protein complex 2, beta 1 subunit, isoform CRA_d [Homo sapiens]	EAW80136.1	#VALUE!	#VALUE!	0.152048	0.15432	0.00652625	0	0.0122938	0.00627335	0	0	0	0	6.11985	Missing Value	6.39855	Missing Value	Missing Value	Missing Value
955.148	adaptor-related protein complex 2, beta 1 subunit, isoform CRA_e [Homo sapiens]	EAW80138.1	#VALUE!	#VALUE!	0.152048	0.15432	0.00652625	0	0.0122938	0.00627335	0	0	0	0	6.11985	Missing Value	6.39855	Missing Value	Missing Value	Missing Value
3.49	keratin 1B [Homo sapiens]	EAW96643.1	0.527046	5.1337	8.36454e-05	2.63429e-06	1.11538	1.03078	1.10004	1.08207	2.07735	1.95033	2.1317	2.05313	9.8583	9.82758	9.79559	9.11766	9.11089	9.12033
850.2	statherin, isoform CRA_a [Homo sapiens]	EAX05603.1	#VALUE!	#VALUE!	0.373901	0.373901	0	0	3.37772	1.12591	0	0	0	0	Missing Value	Missing Value	8.0627	Missing Value	Missing Value	Missing Value
611.1.6	eukaryotic translation initiation factor 5A, isoform CRA_c [Mus musculus]	EDL12478.1	1.16797	0.898132	0.64691	0.430395	0.0788171	0.225021	0.217404	0.173747	0.149812	0.149099	0.151838	0.150249	7.11449	7.02877	7.05459	7.14979	7.04863	7.10116
611.1.7	eukaryotic translation initiation factor 5A, isoform CRA_f, partial [Mus musculus]	EDL12482.1	1.16797	0.898132	0.64691	0.430395	0.0788171	0.225021	0.217404	0.173747	0.149812	0.149099	0.151838	0.150249	7.11449	7.02877	7.05459	7.14979	7.04863	7.10116
955.143	adaptor-related protein complex 2, beta 1 subunit [Mus musculus]	EDL15700.1	#VALUE!	#VALUE!	0.152048	0.15432	0.00652625	0	0.0122938	0.00627335	0	0	0	0	6.11985	Missing Value	6.39855	Missing Value	Missing Value	Missing Value
4.25	mCG1047982 [Mus musculus]	EDL18880.1	1.01579	2.05623	0.960521	0.282834	5.12311	2.92527	6.75544	4.93461	3.23149	6.03021	5.3222	4.8613	8.2281	8.27473	8.54147	7.73703	7.96281	8.46539
139.4	ubiquinol-cytochrome c reductase, Rieske iron-sulfur polypeptide 1, isoform CRA_c [Mus musculus]	EDL32387.1	0.65022	13.9288	0.195996	2.54711e-05	4.26926	3.2503	2.41266	3.31074	4.03937	7.03524	4.094	5.0562	8.36418	8.37276	8.31802	7.14857	7.31523	7.21949
21.13.1	ATP synthase, H+ transporting, mitochondrial F1 complex, alpha subunit, isoform 1, isoform CRA_h [Rattus norvegicus]	EDL84701.1	1.39281	1.17121	0.2676	0.696209	0.605458	1.06374	0.570265	0.746486	0.504921	0.502517	0.604796	0.537411	7.45603	7.3138	7.44232	7.31256	7.37355	7.68025
21.13	Group of ATP synthase, H+ transporting, mitochondrial F1 complex, alpha subunit, isoform 1, isoform CRA_h [Rattus norvegicus]+1	EDL84701.1 (+1)	1.39281	1.17121	0.2676	0.696209	1.21092	2.12747	1.14053	1.49297	1.00984	1.00503	1.20959	1.07482	7.45603	7.3138	7.44232	7.31256	7.37355	7.68025
474.3.75	moesin, isoform CRA_a [Rattus norvegicus]	EDL95973.1	2.92817	2.82843	0.0725743	0.00242474	0.0609894	0.0580411	0.0229777	0.0473361	0.0120219	0.0119647	0.0243691	0.0161186	7.79997	7.89697	7.76177	7.40598	7.19831	7.34708
955.146	adaptor-related protein complex 2, beta 1 subunit, isoform CRA_c [Rattus norvegicus]	EDM05480.1	#VALUE!	#VALUE!	0.152048	0.15432	0.00652625	0	0.0122938	0.00627335	0	0	0	0	6.11985	Missing Value	6.39855	Missing Value	Missing Value	Missing Value
212.5.1	aldehyde dehydrogenase family 7, member A1, isoform CRA_c [Rattus norvegicus]	EDM14490.1	1.95071	1.73508	0.350174	0.0712793	0.375695	0.845079	0.160844	0.460539	0.168307	0.368513	0.170583	0.235801	7.18687	7.698	7.17068	6.94747	6.97083	6.6102
212.5	Group of aldehyde dehydrogenase family 7, member A1, isoform CRA_c [Rattus norvegicus]+1	EDM14490.1 (+1)	1.95071	1.73508	0.350174	0.0712793	0.751389	1.69016	0.321688	0.921078	0.336614	0.737026	0.341167	0.471602	7.18687	7.698	7.17068	6.94747	6.97083	6.6102
791.105	hypothetical protein PANDA_012492, partial [Ailuropoda melanoleuca]	EFB14818.1	#VALUE!	#VALUE!	7.21004e-07	0.0444263	0.0289987	0.0275969	0.0273131	0.0279696	0	0	0	0	6.28803	7.17633	6.72241	Missing Value	Missing Value	Missing Value
148.4	hypothetical protein PANDA_009727, partial [Ailuropoda melanoleuca]	EFB15149.1	1.17691	0.392292	0.108206	0.748831	4.55957	4.09538	4.58405	4.413	3.38297	3.56787	4.2987	3.74985	9.49016	8.59063	8.50808	9.00167	8.9983	8.91392
899.49	hypothetical protein PANDA_008635, partial [Ailuropoda melanoleuca]	EFB17983.1	1.46307	1.08373	0.655415	0.799906	0.0209107	0	0.0393903	0.0201003	0.020609	0.0205109	0	0.0137066	6.31056	Missing Value	6.41804	6.27573	6.6439	Missing Value
672.11	hypothetical protein PANDA_016708, partial [Ailuropoda melanoleuca]	EFB18495.1	0.293209	0.00634572	0.0815502	0.0895889	0	0.265934	0	0.0886446	0.275411	0.2741	0.372182	0.307231	Missing Value	6.94325	Missing Value	6.9132	7.14156	7.53554
841.25	hypothetical protein PANDA_004968, partial [Ailuropoda melanoleuca]	EFB19935.1	2.44528	6.23332	0.109616	0.275222	0.0788171	0.0375035	0.0742356	0.0635187	0.0388401	0.0386552	0	0.0258318	6.64895	6.26513	6.49144	5.69595	6.72806	Missing Value
474.3.39	hypothetical protein PANDA_020609, partial [Ailuropoda melanoleuca]	EFB21071.1	2.92817	2.82843	0.0725743	0.00242474	0.0609894	0.0580411	0.0229777	0.0473361	0.0120219	0.0119647	0.0243691	0.0161186	7.79997	7.89697	7.76177	7.40598	7.19831	7.34708
614.1.68	hypothetical protein PANDA_008029, partial [Ailuropoda melanoleuca]	EFB28487.1	0.482968	0.0698304	0.348649	0.0319084	0.0445488	0.0282635	0	0.0242708	0.0886732	0.0293456	0.0298848	0.0493012	7.58198	6.84422	Missing Value	8.05785	7.92633	8.0001
735.2	hypothetical protein PANDA_017913, partial [Ailuropoda melanoleuca]	EFB29390.1	0.812816	0.832199	0.270099	0.205506	0.204924	0.390036	0.386025	0.326995	0.403937	0.402014	0.4094	0.405117	6.66927	7.00552	6.9449	7.02479	7.06619	7.00463
889	Inorganic pyrophosphatase [Cricetulus griseus]	EGV93776.1	#VALUE!	#VALUE!	0.00699706	0.0078671	0	0	0	0	2.01968	2.01007	1.0235	1.68442	Missing Value	Missing Value	Missing Value	7.21563	7.12003	6.8793
791.2	Clathrin heavy chain 1 [Cricetulus griseus]	EGV96630.1	#VALUE!	#VALUE!	7.21004e-07	0.0444263	0.0289987	0.0275969	0.0273131	0.0279696	0	0	0	0	6.28803	7.17633	6.72241	Missing Value	Missing Value	Missing Value
75.9	Pyruvate kinase isozymes M1/M2 [Cricetulus griseus]	EGW09814.1	1.90924	0.649319	0.00778822	0.408334	2.05209	1.86622	1.53606	1.81812	1.00143	1.07204	0.773311	0.948925	8.54827	8.4693	8.44286	8.70822	8.65671	8.38585
899.1	Activated RNA polymerase II transcriptional coactivator p15 [Heterocephalus glaber]	EHA97495.1	1.46307	1.08373	0.655415	0.799906	0.0209107	0	0.0393903	0.0201003	0.020609	0.0205109	0	0.0137066	6.31056	Missing Value	6.41804	6.27573	6.6439	Missing Value
899	Group of Activated RNA polymerase II transcriptional coactivator p15 [Heterocephalus glaber]+48	EHA97495.1 (+48)	1.46307	1.08373	0.655415	0.799906	1.02462	0	1.93013	0.984916	1.00984	1.00503	0	0.671626	6.31056	Missing Value	6.41804	6.27573	6.6439	Missing Value
55.5.1	Endoplasmin, partial [Heterocephalus glaber]	EHA99498.1	0.5544	0.591316	0.00275786	0.0645532	3.39833	5.00547	4.40712	4.27031	7.4055	8.19103	7.59096	7.72916	8.94715	8.95601	8.62319	9.17526	9.39284	9.06535
6.17	PREDICTED: LOW QUALITY PROTEIN: keratin, type I cytoskeletal 14 [Panthera tigris altaica]	XP_007087704.2	1.96837	12.4666	0.000455658	0.000104501	9.21778	8.86243	10.1329	9.40438	5.07911	4.9079	4.34711	4.77804	9.98766	10.1584	10.0228	8.92688	9.0611	8.90776
15.22	Titin [Heterocephalus glaber]	EHB02902.1	1.24401	1.30224	0.091496	0.0129498	5.24983	5.23358	5.76958	5.41766	4.3449	5.13298	3.58001	4.35263	9.0701	9.10146	9.07564	8.97481	8.96092	8.86914
47.10	60 kDa heat shock protein, mitochondrial [Heterocephalus glaber]	EHB03618.1	0.888227	0.493116	0.555628	0.0179332	2.41071	1.95831	2.61908	2.32936	1.99724	2.46234	3.41735	2.62564	8.60068	8.61174	8.5349	8.90654	9.18864	8.86535
955.8	AP-2 complex subunit beta [Heterocephalus glaber]	EHB05111.1	#VALUE!	#VALUE!	0.152048	0.15432	0.00652625	0	0.0122938	0.00627335	0	0	0	0	6.11985	Missing Value	6.39855	Missing Value	Missing Value	Missing Value
129.5.1	Glucose-6-phosphate isomerase [Heterocephalus glaber]	EHB14028.1	0.788947	0.0625	0.460138	0.0062196	0.227694	0.541717	0.214459	0.327957	0.462844	0.390847	0.398028	0.41724	6.95058	7.43062	6.87681	8.1537	7.93593	8.20216
129.5	Group of Glucose-6-phosphate isomerase [Heterocephalus glaber]+2	EHB14028.1 (+2)	0.788947	0.0625	0.460138	0.0062196	0.683081	1.62515	0.643375	0.983869	1.38853	1.17254	1.19408	1.25172	6.95058	7.43062	6.87681	8.1537	7.93593	8.20216
814.11	hypothetical protein EGK_00403, partial [Macaca mulatta]	EHH14473.1	2.92817	1.8609	0.0187291	0.577098	0.107855	0.102641	0.101586	0.104027	0	0.0528966	0.0538684	0.0355883	7.75032	7.34952	7.68711	Missing Value	7.4174	7.84519
622	hypothetical protein EGK_14701 [Macaca mulatta]	EHH18152.1	0.758384	2.28153	0.328538	0.0294123	2.04924	1.95018	2.89519	2.29821	2.01968	3.0151	4.094	3.04293	7.09241	7.27659	7.1795	6.82254	6.77895	7.02501
142.5.1	Actin-depolymerizing factor, partial [Macaca mulatta]	EHH19942.1	#VALUE!	#VALUE!	0.140518	0.175429	0.0602719	0	0.100635	0.0536356	0	0	0	0	6.71668	Missing Value	7.11748	Missing Value	Missing Value	Missing Value
142.5	Group of Actin-depolymerizing factor, partial [Macaca mulatta]+16	EHH19942.1 (+16)	#VALUE!	#VALUE!	0.140518	0.175429	1.02462	0	1.71079	0.911805	0	0	0	0	6.71668	Missing Value	7.11748	Missing Value	Missing Value	Missing Value
6.26	Group of keratin, type I cytoskeletal 16 isoform X1 [Microtus ochrogaster]+1	XP_005368266.1 (+1)	1.96292	11.2356	0.0173583	0.000131376	7.20705	7.47848	10.4224	8.3693	4.55312	3.92902	4.35084	4.27766	9.86024	9.9086	9.68003	8.80877	8.80856	8.80482
272.3.1	Annexin-1, partial [Macaca mulatta]	EHH24177.1	#VALUE!	#VALUE!	0.13498	0.0791821	0.878247	1.9734	0.137866	0.996504	0	0	0	0	6.84784	7.69187	5.82341	Missing Value	Missing Value	Missing Value
272.3	Group of Annexin-1, partial [Macaca mulatta]+5	EHH24177.1 (+5)	#VALUE!	#VALUE!	0.13498	0.0791821	5.26948	11.8404	0.827197	5.97902	0	0	0	0	6.84784	7.69187	5.82341	Missing Value	Missing Value	Missing Value
259.2.3	Profilin I [Macaca mulatta]	EHH24407.1	3.41054	1.9917	0.00578245	1.55967e-05	0.725774	0.771947	1.0857	0.861139	0.25246	0.251259	0.255875	0.253198	8.06408	8.0412	8.0454	7.7461	7.74238	7.77299
421	Group of 4-trimethylaminobutyraldehyde dehydrogenase [Bos taurus]+1	NP_001039888.1 (+1)	1.95071	3.41054	0.00128534	0.00409216	7.17235	6.82564	7.72051	7.2395	4.03937	3.0151	4.094	3.71616	7.90916	8.0314	8.01867	7.46589	7.48564	7.66911
1.35	Myosin heavy chain 3 [Macaca mulatta]	EHH24534.1	0.855002	0.70466	0.0107074	0.000477881	3.8047	3.67312	4.11468	3.86417	4.44352	4.47454	4.65084	4.52297	9.86173	9.90363	9.89736	10.0749	10.044	10.0494
719.2	Carbonic anhydrase 2, partial [Macaca mulatta]	EHH28619.1	#VALUE!	#VALUE!	0.00235393	0.00610896	0.455388	0.541717	0.321688	0.439598	0	0	0	0	7.35292	7.40457	7.1106	Missing Value	Missing Value	Missing Value
892.15	hypothetical protein EGK_10893 [Macaca mulatta]	EHH30269.1	0.243164	0.00903663	0.337783	0.400046	0	0	0.033278	0.0110927	0.104466	0	0.0352931	0.0465865	Missing Value	Missing Value	6.7839	6.89776	Missing Value	6.82891
474.3.2	Membrane-organizing extension spike protein, partial [Macaca mulatta]	EHH30801.1	2.92817	2.82843	0.0725743	0.00242474	0.0609894	0.0580411	0.0229777	0.0473361	0.0120219	0.0119647	0.0243691	0.0161186	7.79997	7.89697	7.76177	7.40598	7.19831	7.34708
788	hypothetical protein EGM_00692 [Macaca fascicularis]	EHH49945.1	1.95071	0.93174	0.159491	0.737418	1.02462	2.92527	1.93013	1.96001	1.00984	1.00503	1.0235	1.01279	6.74893	7.18434	6.84253	6.88862	6.871	6.87335
359.4.1	NADH-ubiquinone oxidoreductase MLRQ subunit [Macaca fascicularis]	EHH52311.1	0.609628	0.0260965	0.101325	0.151056	0.597696	0.32503	0.321688	0.414805	0.589074	0.837529	0.597042	0.674548	9.14074	7.46817	7.40086	9.06795	9.05036	8.92624
359.4	Group of NADH-ubiquinone oxidoreductase MLRQ subunit [Macaca fascicularis]+1	EHH52311.1 (+1)	0.609628	0.0260965	0.101325	0.151056	1.19539	0.650061	0.643375	0.82961	1.17815	1.67506	1.19408	1.3491	9.14074	7.46817	7.40086	9.06795	9.05036	8.92624
899.25	SUB1-like protein [Macaca fascicularis]	EHH54183.1	1.46307	1.08373	0.655415	0.799906	0.0209107	0	0.0393903	0.0201003	0.020609	0.0205109	0	0.0137066	6.31056	Missing Value	6.41804	6.27573	6.6439	Missing Value
265.12	hypothetical protein EGM_06262 [Macaca fascicularis]	EHH56786.1	0.839731	1.37268	0.114573	0.00410868	0.40253	0.383071	0.310199	0.365267	0.468855	0.430729	0.402089	0.433891	7.53406	7.58429	7.51618	7.36184	7.41669	7.39649
955.152	hypothetical protein EGM_07630 [Macaca fascicularis]	EHH57889.1	#VALUE!	#VALUE!	0.152048	0.15432	0.00652625	0	0.0122938	0.00627335	0	0	0	0	6.11985	Missing Value	6.39855	Missing Value	Missing Value	Missing Value
841.1	60S ribosomal protein L17, partial [Macaca fascicularis]	EHH58057.1	2.44528	6.23332	0.109616	0.275222	0.0788171	0.0375035	0.0742356	0.0635187	0.0388401	0.0386552	0	0.0258318	6.64895	6.26513	6.49144	5.69595	6.72806	Missing Value
841	Group of 60S ribosomal protein L17, partial [Macaca fascicularis]+25	EHH58057.1 (+25)	2.44528	6.23332	0.109616	0.275222	2.04924	0.975091	1.93013	1.65149	1.00984	1.00503	0	0.671626	6.64895	6.26513	6.49144	5.69595	6.72806	Missing Value
892.16	hypothetical protein EGM_09982 [Macaca fascicularis]	EHH59790.1	0.243164	0.00903663	0.337783	0.400046	0	0	0.033278	0.0110927	0.104466	0	0.0352931	0.0465865	Missing Value	Missing Value	6.7839	6.89776	Missing Value	6.82891
838.1	Nuclear transport factor 2 [Macaca fascicularis]	EHH60488.1	2.44528	1.9602	0.111686	0.117167	0.0931475	0.0443223	0.087733	0.0750676	0	0.0456834	0.0465227	0.0307354	6.34869	6.4247	6.55764	Missing Value	6.13249	6.36877
838	Group of Nuclear transport factor 2 [Macaca fascicularis]+21	EHH60488.1 (+21)	2.44528	1.9602	0.111686	0.117167	2.04924	0.975091	1.93013	1.65149	0	1.00503	1.0235	0.676178	6.34869	6.4247	6.55764	Missing Value	6.13249	6.36877
195.5.20	Peroxiredoxin-4, partial [Macaca fascicularis]	EHH60765.1	1.1235	1.11419	0.496496	0.0841498	0.289687	0.375693	0.272849	0.312743	0.312765	0.310598	0.21133	0.278231	8.50165	8.54634	8.49133	8.48751	8.45468	8.41958
719.1	Carbonic anhydrase 2 [Macaca fascicularis]	EHH64275.1	#VALUE!	#VALUE!	0.00235393	0.00610896	0.455388	0.541717	0.321688	0.439598	0	0	0	0	7.35292	7.40457	7.1106	Missing Value	Missing Value	Missing Value
719	Group of Carbonic anhydrase 2 [Macaca fascicularis]+8	EHH64275.1 (+8)	#VALUE!	#VALUE!	0.00235392	0.00610896	4.09849	4.87545	2.89519	3.95638	0	0	0	0	7.35292	7.40457	7.1106	Missing Value	Missing Value	Missing Value
445	LOW QUALITY PROTEIN: nidogen-2 [Ovis aries]	XP_004010577.2	1.95071	2.23457	0.00127399	0.071122	6.14773	6.82564	6.75544	6.57627	4.03937	3.0151	3.0705	3.37499	7.73468	7.79935	7.76576	7.44353	6.73575	7.41779
403	Group of vitronectin isoform X1 [Ovis aries]+1	XP_027831040.1 (+1)	1.95071	1.69466	0.0371668	0.0997803	7.17235	8.77582	7.72051	7.88956	2.01968	6.03021	4.094	4.04796	7.68168	7.69949	7.6984	6.96222	7.51433	7.4693
638.1.87	Receptor-type tyrosine-protein phosphatase kappa [Pteropus alecto]	ELK00716.1	0.849685	0.406126	0.638406	0.0120812	0.0182968	0.0116082	0.0114888	0.013798	0.0120219	0.0120735	0.0244798	0.0161917	7.27249	7.4522	7.39915	7.85056	7.62077	7.79061
6.55.1	Keratin, type I cytoskeletal 24 [Pteropus alecto]	ELK01537.1	2.07053	5.31474	0.249158	0.000529741	1.30048	1.27512	0.315501	0.9637	0.27188	0.289914	0.826673	0.462823	8.76643	8.88835	8.71208	7.96427	8.0419	8.14038
6.55	Group of Keratin, type I cytoskeletal 24 [Pteropus alecto]+1	ELK01537.1 (+1)	2.07053	5.31474	0.249158	0.000529741	2.60096	2.55024	0.631003	1.9274	0.543761	0.579828	1.65335	0.925645	8.76643	8.88835	8.71208	7.96427	8.0419	8.14038
841.11	F-box only protein 47 [Pteropus alecto]	ELK01583.1	2.44528	6.23332	0.109616	0.275222	0.0788171	0.0375035	0.0742356	0.0635187	0.0388401	0.0386552	0	0.0258318	6.64895	6.26513	6.49144	5.69595	6.72806	Missing Value
955.11	AP-2 complex subunit beta [Pteropus alecto]	ELK01779.1	#VALUE!	#VALUE!	0.152048	0.15432	0.00652625	0	0.0122938	0.00627335	0	0	0	0	6.11985	Missing Value	6.39855	Missing Value	Missing Value	Missing Value
814.8	Stathmin [Pteropus alecto]	ELK02116.1	2.92817	1.8609	0.0187291	0.577098	0.107855	0.102641	0.101586	0.104027	0	0.0528966	0.0538684	0.0355883	7.75032	7.34952	7.68711	Missing Value	7.4174	7.84519
474.3.4	Moesin [Pteropus alecto]	ELK03275.1	2.92817	2.82843	0.0725743	0.00242474	0.0609894	0.0580411	0.0229777	0.0473361	0.0120219	0.0119647	0.0243691	0.0161186	7.79997	7.89697	7.76177	7.40598	7.19831	7.34708
936.4	26S proteasome non-ATPase regulatory subunit 14 [Pteropus alecto]	ELK04644.1	#VALUE!	#VALUE!	0.373901	0.373901	0.146375	0	0	0.0487915	0	0	0	0	6.81516	Missing Value	Missing Value	Missing Value	Missing Value	Missing Value
271.2.1	10 kDa heat shock protein, mitochondrial [Pteropus alecto]	ELK04812.1	1.37745	2.94854	0.101367	0.00028255	2.25417	2.27521	3.12037	2.54992	2.00285	1.54105	2.02994	1.85795	9.5354	9.52554	9.43064	9.08	9.05477	9.02288
271.2	Group of 10 kDa heat shock protein, mitochondrial [Pteropus alecto]+1	ELK04812.1 (+1)	1.37745	2.94854	0.101367	0.00028255	4.50834	4.55042	6.24074	5.09983	4.00571	3.08211	4.05989	3.7159	9.5354	9.52554	9.43064	9.08	9.05477	9.02288
649	Alpha-centractin [Pteropus alecto]	ELK05000.1	1.95071	5.61778	0.295342	0.238758	2.04924	1.95018	5.79038	3.26327	1.00984	2.01007	2.047	1.68897	7.47698	6.63284	6.99865	6.2402	7.08108	6.24781
423.1.1	Acidic leucine-rich nuclear phosphoprotein 32 family member A [Pteropus alecto]	ELK05292.1	0.667112	0.0142786	0.680104	0.348805	0.326377	0	0	0.108792	0.147658	0.146157	0.178085	0.1573	7.82789	Missing Value	Missing Value	7.73136	7.58148	7.67271
423.1	Group of Acidic leucine-rich nuclear phosphoprotein 32 family member A [Pteropus alecto]+33	ELK05292.1 (+33)	0.667112	0.0142786	0.680104	0.348805	11.0968	0	0	3.69894	5.02036	4.96934	6.0549	5.3482	7.82789	Missing Value	Missing Value	7.73136	7.58148	7.67271
423	Cluster of Acidic leucine-rich nuclear phosphoprotein 32 family member A [Pteropus alecto]+35	ELK05292.1 (+35)	0.585199	0.0143779	0.55375	0.349634	12.2955	0	0	4.09849	7.06889	6.03021	7.1645	6.75453	7.89876	Missing Value	Missing Value	7.78705	7.73959	7.73272
745.2.1	Calpain-1 catalytic subunit [Pteropus alecto]	ELK13357.1	1.95071	0.00537321	0.451144	0.00961651	0.17077	0.32503	0.482532	0.326111	0	0.502517	0	0.167506	7.31455	7.45771	7.31266	Missing Value	7.04432	Missing Value
745.2	Group of Calpain-1 catalytic subunit [Pteropus alecto]+2	ELK13357.1 (+2)	1.95071	0.00537321	0.451144	0.00961651	0.512311	0.975091	1.44759	0.978332	0	1.50755	0	0.502517	7.31455	7.45771	7.31266	Missing Value	7.04432	Missing Value
888.37	Ubiquitin-conjugating enzyme E2 H [Pteropus alecto]	ELK13859.1	#VALUE!	#VALUE!	0.00699706	4.69683e-05	0	0	0	0	0.0288526	0.0287153	0.0146214	0.0240631	Missing Value	Missing Value	Missing Value	7.01634	6.99923	6.95643
100.2.1	cAMP-dependent protein kinase type II-alpha regulatory subunit [Pteropus alecto]	ELK15076.1	1.03951	0.548286	0.787254	0.0119421	3.91918	3.94912	4.48754	4.11861	3.28198	3.74375	4.88721	3.97098	8.44338	8.43549	8.44693	8.56823	8.73939	8.70424
3.37	LOW QUALITY PROTEIN: keratin, type II cytoskeletal 6A-like [Microcebus murinus]	XP_020143027.1	1.92119	9.71356	0.000739092	4.32882e-05	4.7619	4.74764	5.52002	5.00985	2.54885	2.61951	2.66721	2.61186	9.79247	9.75062	9.68337	8.76006	8.87361	8.76251
888.38	Ubiquitin-conjugating enzyme E2 H, partial [Myotis davidii]	ELK24450.1	#VALUE!	#VALUE!	0.00699706	4.69683e-05	0	0	0	0	0.0288526	0.0287153	0.0146214	0.0240631	Missing Value	Missing Value	Missing Value	7.01634	6.99923	6.95643
791.5	Clathrin heavy chain 1 [Myotis davidii]	ELK25263.1	#VALUE!	#VALUE!	7.21004e-07	0.0444263	0.0289987	0.0275969	0.0273131	0.0279696	0	0	0	0	6.28803	7.17633	6.72241	Missing Value	Missing Value	Missing Value
831	Proline synthase co-transcribed bacterial like protein [Myotis davidii]	ELK28865.1	0.731536	0.50874	0.351398	0.104213	1.02462	0.975091	0.965063	0.988259	1.00984	1.00503	2.047	1.35396	5.74347	5.79829	5.72082	6.70326	6.03703	5.98404
15.26	Titin [Myotis davidii]	ELK32702.1	1.57352	1.54221	0.0101436	0.00306811	5.27143	6.61534	6.22384	6.03687	4.02216	4.18202	3.32068	3.84162	9.10966	9.1159	9.09542	8.94264	8.92159	8.83903
955.9	AP-2 complex subunit beta [Myotis davidii]	ELK35744.1	#VALUE!	#VALUE!	0.152048	0.15432	0.00652625	0	0.0122938	0.00627335	0	0	0	0	6.11985	Missing Value	6.39855	Missing Value	Missing Value	Missing Value
115.1.3	NADH dehydrogenase [ubiquinone] flavoprotein 2, mitochondrial, partial [Bos mutus]	ELR44819.1	0.927873	2.62079	0.43242	3.00656e-05	3.84802	3.47783	3.18471	3.50352	3.91594	4.07597	3.30932	3.76708	8.83515	8.87538	8.81648	8.4368	8.41697	8.40174
3.31	keratin, type II cytoskeletal 6A-like [Carlito syrichta]	XP_021569232.1	1.85832	8.75435	0.00874706	1.75928e-05	7.37869	6.44727	8.2202	7.34872	2.98954	4.31197	4.57233	3.95795	9.96865	9.9204	9.85844	9.03698	8.97691	8.97119
532	Ig gamma-1 chain C region, partial [Bos mutus]	ELR45174.1	0.975153	0.64797	0.924679	0.142434	2.04924	4.87545	3.86025	3.59498	5.04921	2.01007	4.094	3.71776	7.83823	8.40097	8.34682	8.59113	8.53531	8.46107
396.1.1	Endoplasmic reticulum resident protein 29, partial [Bos mutus]	ELR46684.1	0.764188	2.32947	0.177111	0.137371	0.456013	0.289313	0.434809	0.393378	0.460532	0.463862	0.618599	0.514331	8.22955	8.24413	8.0669	7.86081	7.75973	8.1679
637.4	Prostaglandin E synthase 2, partial [Bos mutus]	ELR47061.1	1.46307	1.13603	0.466449	0.73554	0.640389	0.243773	0.241266	0.375142	0.378691	0.125629	0.255875	0.253398	7.20075	7.03434	6.98053	7.33283	6.6893	6.97886
810.1	NHL repeat-containing protein 3 [Bos mutus]	ELR47354.1	0.585199	0.00854917	0.526887	0.193371	0	0.365659	0	0.121886	0.25246	0.125629	0.255875	0.211322	Missing Value	7.01502	Missing Value	6.73366	7.08422	7.16114
810	Group of NHL repeat-containing protein 3 [Bos mutus]+7	ELR47354.1 (+7)	0.585199	0.00854917	0.526887	0.193371	0	2.92527	0	0.975091	2.01968	1.00503	2.047	1.69057	Missing Value	7.01502	Missing Value	6.73366	7.08422	7.16114
346.1	Glycine cleavage system H protein, mitochondrial, partial [Bos mutus]	ELR47510.1	1.57135	1.01593	0.0326108	0.415184	0.853852	0.812576	0.723797	0.796742	0.420767	0.670023	0.426459	0.50575	8.79348	8.71895	8.71319	8.71207	8.81167	8.01989
546	Inorganic pyrophosphatase 2, mitochondrial, partial [Bos mutus]	ELR47629.1	1.07252	0.41466	0.747623	0.192041	4.09849	2.92527	3.86025	3.628	4.03937	4.02014	2.047	3.36884	7.10649	6.87287	6.20275	7.25548	7.41273	6.94333
832.1	Neuroplastin, partial [Bos mutus]	ELR48064.1	0.731536	2.62079	0.604001	0.801693	0.0853852	0	0.160844	0.0820763	0.0841535	0.0837529	0.170583	0.11283	7.20859	Missing Value	7.30975	6.79022	6.71312	7.78737
832	Group of Neuroplastin, partial [Bos mutus]+11	ELR48064.1 (+11)	0.731536	2.62079	0.604001	0.801693	1.02462	0	1.93013	0.984916	1.00984	1.00503	2.047	1.35396	7.20859	Missing Value	7.30975	6.79022	6.71312	7.78737
160.1	Isocitrate dehydrogenase [NAD] subunit alpha, mitochondrial, partial [Bos mutus]	ELR48446.1	0.989931	0.162668	0.970244	0.117299	2.25417	7.99574	2.89519	4.3817	4.64527	4.62316	4.094	4.45414	7.74813	8.79727	7.99318	8.77025	8.89281	8.78256
834.6	Protein archease, partial [Bos mutus]	ELR48744.1	0.731536	0.669892	0.342559	0.0357216	0.146375	0.139299	0.137866	0.14118	0.288526	0.143576	0.146214	0.192772	6.88395	6.76622	6.72771	6.99353	6.92454	6.94026
852.4	Proteasome subunit beta type-6, partial [Bos mutus]	ELR48837.1	0.194791	0.0189718	0.0475552	0.477507	0.128078	0	0	0.0426926	0.25246	0.251259	0.127938	0.210552	7.81097	Missing Value	Missing Value	7.53171	7.66751	7.4637
699.18	hypothetical protein M91_12933, partial [Bos mutus]	ELR49635.1	0.486327	1.10803	0.0410644	0.557631	0.0512311	0.0975091	0.0482532	0.0656645	0.100984	0.150755	0.153525	0.135088	5.93023	6.99432	7.23615	7.09419	6.94963	6.89418
589.1	Syntaxin-7, partial [Bos mutus]	ELR50051.1	1.39281	0.323088	0.667421	0.682974	3.58618	0.487545	0.965063	1.6796	1.00984	0.502517	2.047	1.18645	7.64233	6.67905	6.65802	7.16993	6.6756	7.71758
589	Group of Syntaxin-7, partial [Bos mutus]+1	ELR50051.1 (+1)	1.39281	0.323088	0.667421	0.682974	7.17235	0.975091	1.93013	3.35919	2.01968	1.00503	4.094	2.37291	7.64233	6.67905	6.65802	7.16993	6.6756	7.71758
633.1	Chloride intracellular channel protein 1, partial [Bos mutus]	ELR50207.1	0.76631	0.64842	0.648761	0.374285	3.58618	0.975091	0.965063	1.84211	1.51476	2.01007	3.58225	2.36903	7.33384	7.16642	7.08491	7.35467	7.11892	7.53233
633	Cluster of Chloride intracellular channel protein 1, partial [Bos mutus]+1	ELR50207.1 (+1)	0.65022	0.64842	0.519399	0.374285	4.09849	0.975091	0.965063	2.01288	2.01968	2.01007	5.1175	3.04909	7.33384	7.16642	7.08491	7.35467	7.11892	7.53233
926.3	Suppressor of G2 allele of SKP1-like protein [Bos mutus]	ELR50480.1	0.975153	0.0328036	0.977899	0.799899	0	0.487545	0	0.162515	0.25246	0.251259	0	0.167906	Missing Value	6.84994	Missing Value	6.33467	6.84143	Missing Value
158.1.1	Aldehyde dehydrogenase, mitochondrial, partial [Bos mutus]	ELR51433.1	1.34071	0.775931	0.155613	0.185498	3.00271	3.9526	2.41266	3.12266	2.47852	2.23939	2.26632	2.32808	8.17471	8.52008	8.39368	8.5033	8.57951	8.50396
202.1	GDP dissociation inhibitor 1 (predicted) [Sorex araneus]	ACE79066.1	1.76418	1.31768	0.00449259	0.181465	7.68467	8.6133	8.68557	8.32785	4.20767	4.18765	5.79984	4.73172	7.90626	7.95432	7.89425	7.78641	7.75572	7.93301
461.1	Alpha-S2-casein, partial [Bos mutus]	ELR51813.1	0.844986	1.72788	0.525899	0.211433	0.640389	0.487545	0.482532	0.536822	0.504921	0.502517	0.895563	0.634334	7.534	7.54251	7.51398	7.29637	7.16889	7.58092
461	Group of Alpha-S2-casein, partial [Bos mutus]+7	ELR51813.1 (+7)	0.844986	1.72788	0.525899	0.211433	5.12311	3.90036	3.86025	4.29458	4.03937	4.02014	7.1645	5.07467	7.534	7.54251	7.51398	7.29637	7.16889	7.58092
136.1.2	Sodium/potassium-transporting ATPase subunit alpha-1, partial [Bos mutus]	ELR51856.1	1.26225	1.48761	0.000823377	0.0571786	3.21178	3.10182	3.3419	3.2185	2.5932	2.54939	2.50525	2.54928	8.90514	8.85839	8.79541	8.68588	8.77934	8.58836
699.17	hypothetical protein M91_01929, partial [Bos mutus]	ELR52027.1	0.486327	1.10803	0.0410644	0.557631	0.0512311	0.0975091	0.0482532	0.0656645	0.100984	0.150755	0.153525	0.135088	5.93023	6.99432	7.23615	7.09419	6.94963	6.89418
883.9	Secernin-1, partial [Bos mutus]	ELR52315.1	#VALUE!	#VALUE!	0.00786834	0.134909	0	0	0	0	0.168307	0.0837529	0.170583	0.140881	Missing Value	Missing Value	Missing Value	7.0487	Missing Value	7.21797
474.1.1	Ezrin, partial [Bos mutus]	ELR53039.1	1.06385	2.88786	0.831645	0.00486341	0.470838	0.448078	0.21599	0.378302	0.21399	0.413979	0.433769	0.353913	7.86885	7.91573	7.7903	7.46445	7.19831	7.40826
474.1	Group of Ezrin, partial [Bos mutus]+4	ELR53039.1 (+4)	1.06385	2.88786	0.831645	0.00486341	2.35419	2.24039	1.07995	1.89151	1.06995	2.06989	2.16885	1.76956	7.86885	7.91573	7.7903	7.46445	7.19831	7.40826
474	Cluster of Ezrin, partial [Bos mutus]+83	ELR53039.1 (+83)	1.95071	2.88786	0.0739244	0.00486341	7.17235	6.82564	3.86025	5.95275	2.01968	3.0151	4.094	3.04293	7.86885	7.91573	7.7903	7.46445	7.19831	7.40826
955.2	AP-1 complex subunit beta-1, partial [Bos mutus]	ELR53558.1	#VALUE!	#VALUE!	0.152048	0.15432	0.00652625	0	0.0122938	0.00627335	0	0	0	0	6.11985	Missing Value	6.39855	Missing Value	Missing Value	Missing Value
97.2.3	NADH dehydrogenase [ubiquinone] iron-sulfur protein 3, mitochondrial, partial [Bos mutus]	ELR54122.1	1.23799	1.42011	0.0415425	0.00235136	5.60696	4.90254	4.81191	5.10714	3.78691	4.0341	4.53468	4.11856	8.96016	8.98012	8.94858	8.81077	8.80775	8.73671
899.2	Activated RNA polymerase II transcriptional coactivator p15, partial [Bos mutus]	ELR54316.1	1.46307	1.08373	0.655415	0.799906	0.0209107	0	0.0393903	0.0201003	0.020609	0.0205109	0	0.0137066	6.31056	Missing Value	6.41804	6.27573	6.6439	Missing Value
904.1	Copper transport protein ATOX1, partial [Bos mutus]	ELR54639.1	3.89062	0.0213444	0.103616	0.615658	0.0602719	0.0573583	0.113537	0.0770557	0	0	0.0602059	0.0200686	6.65616	6.61504	6.71027	Missing Value	Missing Value	6.98566
904	Group of Copper transport protein ATOX1, partial [Bos mutus]+16	ELR54639.1 (+16)	3.89062	0.0213444	0.103616	0.615658	1.02462	0.975091	1.93013	1.30995	0	0	1.0235	0.341167	6.65616	6.61504	6.71027	Missing Value	Missing Value	6.98566
638.1.88	Receptor-type tyrosine-protein phosphatase kappa, partial [Bos mutus]	ELR55064.1	0.849685	0.406126	0.638406	0.0120812	0.0182968	0.0116082	0.0114888	0.013798	0.0120219	0.0120735	0.0244798	0.0161917	7.27249	7.4522	7.39915	7.85056	7.62077	7.79061
687.7	Protein ETHE1, mitochondrial, partial [Bos mutus]	ELR55270.1	0.609628	1.31951	0.305221	0.983069	0	0.265934	0.175466	0.147133	0.275411	0.2741	0.186091	0.245201	Missing Value	6.97646	6.89897	6.78317	6.695	6.77871
699.19	hypothetical protein M91_18236, partial [Bos mutus]	ELR55789.1	0.486327	1.10803	0.0410644	0.557631	0.0512311	0.0975091	0.0482532	0.0656645	0.100984	0.150755	0.153525	0.135088	5.93023	6.99432	7.23615	7.09419	6.94963	6.89418
808.4	NEDD8-activating enzyme E1 regulatory subunit, partial [Bos mutus]	ELR55848.1	0.585199	0.58927	0.108511	0.5336	0.204924	0.195018	0.193013	0.197652	0.201968	0.402014	0.4094	0.337794	6.53765	6.57938	6.64632	6.35607	6.98712	6.80896
232.2	hypothetical protein M91_15394, partial [Bos mutus]	ELR56598.1	0.842063	1.86865	0.387485	0.0415411	1.77845	1.6089	1.35109	1.57948	1.61575	2.41208	1.57912	1.86898	8.70467	8.53987	8.43815	8.25878	8.26845	8.38179
195.1.2	Peroxiredoxin-1, partial [Bos mutus]	ELR57459.1	0.778085	1.49174	0.0942701	0.104998	0.904461	1.20452	1.09315	1.06738	1.42359	1.16488	1.54188	1.37678	8.63963	8.77178	8.72105	8.67711	8.54745	8.53232
307.2.2	Methylmalonate-semialdehyde dehydrogenase [acylating], mitochondrial, partial [Bos mutus]	ELR57720.1	1.48555	0.65293	0.132659	0.0344419	0.933544	1.0726	0.868557	0.958234	0.403937	0.603021	0.932523	0.646493	8.02926	7.80431	7.99919	8.16091	8.18429	8.33975
477.4	Protein FAM162A, partial [Bos mutus]	ELR58032.1	3.29436	4.11246	0.0108173	0.00503849	0.890076	0.82735	0.51665	0.744692	0.224409	0.223341	0.227445	0.225065	8.11023	8.12362	7.83793	7.49489	7.48952	7.51981
246.1.4	Protein disulfide-isomerase A6, partial [Bos mutus]	ELR58675.1	0.967008	1.21588	0.852316	0.193541	2.00045	1.43942	2.13693	1.85893	1.73116	1.6272	2.41254	1.92363	8.00558	7.91571	8.13702	7.92079	7.83999	7.9562
870.6	CD166 antigen, partial [Bos mutus]	ELR58790.1	0.975153	0.0130482	0.971011	0.393392	0	0.292527	0	0.0975091	0.100984	0.100503	0.10235	0.101279	Missing Value	7.40792	Missing Value	6.63556	7.29221	7.37452
791.6	Clathrin heavy chain 1, partial [Bos mutus]	ELR58835.1	#VALUE!	#VALUE!	7.21004e-07	0.0444263	0.0289987	0.0275969	0.0273131	0.0279696	0	0	0	0	6.28803	7.17633	6.72241	Missing Value	Missing Value	Missing Value
695.1.6	hypothetical protein M91_16221 [Bos mutus]	ELR59139.1	0.551335	0.0138882	0.359075	0.446394	0.487915	0	0.137866	0.208594	0.480877	0.311082	0.316798	0.369586	7.70572	Missing Value	Missing Value	7.6494	6.32351	7.5645
938.8	Tetratricopeptide repeat protein 35, partial [Bos mutus]	ELR59257.1	0.486327	0.423373	0.678259	0.639917	0.128078	0	0	0.0426926	0	0	0.255875	0.0852917	6.21316	Missing Value	Missing Value	Missing Value	Missing Value	6.58619
130.1.5	ATP synthase subunit delta, mitochondrial, partial [Bos mutus]	ELR60215.1	0.875998	0.629815	0.0290458	0.664487	2.72707	2.62525	2.37554	2.57595	2.94408	2.88368	2.9839	2.93722	9.55339	9.68854	9.29938	9.76975	9.28992	9.75428
607.1.3	Pterin-4-alpha-carbinolamine dehydratase 2, partial [Bos mutus]	ELR60249.1	1.264	2.62079	0.380882	0.00109173	0.546465	1.0401	0.707713	0.764758	0.740551	0.536019	0.545867	0.607479	8.14493	8.2289	8.16204	7.81601	7.65881	7.74421
882.1	Heme-binding protein 1 [Bos mutus]	ELR60488.1	0.243164	#VALUE!	0.102937	0.00058085	0.17077	0	0	0.0569234	0.336614	0.167506	0.170583	0.224901	Missing Value	Missing Value	Missing Value	6.92172	6.80373	6.83428
882	Group of Heme-binding protein 1 [Bos mutus]+5	ELR60488.1 (+5)	0.243164	#VALUE!	0.102937	0.00058085	1.02462	0	0	0.341541	2.01968	1.00503	1.0235	1.34941	Missing Value	Missing Value	Missing Value	6.92172	6.80373	6.83428
617.1	Neutral cholesterol ester hydrolase 1, partial [Bos mutus]	ELR60585.1	0.585199	1.05959	0.0127553	0.881987	0.256155	0.243773	0.241266	0.247065	0.378691	0.502517	0.383813	0.421674	7.14952	7.37756	7.2887	7.26357	7.3522	7.15884
617	Group of Neutral cholesterol ester hydrolase 1, partial [Bos mutus]+7	ELR60585.1 (+7)	0.585199	1.05959	0.0127553	0.881987	2.04924	1.95018	1.93013	1.97652	3.02953	4.02014	3.0705	3.37339	7.14952	7.37756	7.2887	7.26357	7.3522	7.15884
940.1	Argininosuccinate lyase, partial [Bos mutus]	ELR60618.1	#VALUE!	#VALUE!	0.160261	0.133195	0	0	0	0	0	0.125629	0.255875	0.127168	Missing Value	Missing Value	Missing Value	Missing Value	6.79471	6.9538
940	Group of Argininosuccinate lyase, partial [Bos mutus]+7	ELR60618.1 (+7)	#VALUE!	#VALUE!	0.160261	0.133195	0	0	0	0	0	1.00503	2.047	1.01735	Missing Value	Missing Value	Missing Value	Missing Value	6.79471	6.9538
699.20	hypothetical protein M91_21441, partial [Bos mutus]	ELR61042.1	0.486327	1.10803	0.0410644	0.557631	0.0512311	0.0975091	0.0482532	0.0656645	0.100984	0.150755	0.153525	0.135088	5.93023	6.99432	7.23615	7.09419	6.94963	6.89418
886.7	Ubiquitin-associated domain-containing protein 1, partial [Bos mutus]	ELR61644.1	0.243164	0.00929068	0.101889	0.121832	0.102462	0	0	0.0341541	0.100984	0.201007	0.10235	0.13478	6.81187	Missing Value	Missing Value	6.8428	7.26832	6.77163
699.6	HIG1 domain family member 1A, partial [Bos mutus]	ELR61660.1	0.486327	1.10803	0.0410644	0.557631	0.0512311	0.0975091	0.0482532	0.0656645	0.100984	0.150755	0.153525	0.135088	5.93023	6.99432	7.23615	7.09419	6.94963	6.89418
828.7	Pantetheinase [Bos mutus]	ELR62240.1	#VALUE!	#VALUE!	0.00210515	0.000978959	0	0	0	0	0.144263	0.0957176	0.0974762	0.112486	Missing Value	Missing Value	Missing Value	7.71276	7.66246	7.56148
667.2	Proteasome subunit alpha type-1, partial [Bos mutus]	ELR62359.1	3.5801	11.3137	0.0186341	0.109724	1.02462	0.731318	0.965063	0.907001	0.504921	0.251259	0	0.25206	8.02593	7.51492	8.05993	7.73285	6.97231	Missing Value
236.3.1	Ferritin heavy chain [Tupaia chinensis]	ELV10266.1	0.50698	0.111878	0.00997387	0.00719161	0.768467	1.21886	1.20633	1.06455	1.76722	2.26133	2.30288	2.11048	7.25722	7.05936	7.16646	8.11861	8.44494	7.81452
236.3	Group of Ferritin heavy chain [Tupaia chinensis]+1	ELV10266.1 (+1)	0.50698	0.111878	0.00997387	0.00719161	1.53693	2.43773	2.41266	2.12911	3.53445	4.52266	4.60575	4.22095	7.25722	7.05936	7.16646	8.11861	8.44494	7.81452
341.3	Myomesin-3 [Tupaia chinensis]	ELW47618.1	#VALUE!	#VALUE!	0.373901	0.373901	0	0	0	0	0	0	1.36467	0.454889	Missing Value	Missing Value	Missing Value	Missing Value	Missing Value	7.12548
406.1.1	Chloride intracellular channel protein 4 [Tupaia chinensis]	ELW47625.1	0.872968	0.395021	0.272751	0.0154537	0.884901	1.24102	1.316	1.14731	1.28525	1.3705	1.30264	1.31946	7.04176	7.01758	6.96287	7.20139	7.42226	7.48698
406.1	Group of Chloride intracellular channel protein 4 [Tupaia chinensis]+1	ELW47625.1 (+1)	0.872968	0.395021	0.272751	0.0154537	1.7698	2.48205	2.63199	2.29461	2.57051	2.741	2.60527	2.63893	7.04176	7.01758	6.96287	7.20139	7.42226	7.48698
26.17	14-3-3 protein theta [Tupaia chinensis]	ELW49509.1	1.46917	1.04312	0.245892	0.270447	0.273233	0.422539	0.503977	0.399916	0.168307	0.268009	0.386656	0.274324	7.85799	7.84426	7.8484	7.70877	7.8454	7.83007
955.14	AP-2 complex subunit beta [Tupaia chinensis]	ELW61738.1	#VALUE!	#VALUE!	0.152048	0.15432	0.00652625	0	0.0122938	0.00627335	0	0	0	0	6.11985	Missing Value	6.39855	Missing Value	Missing Value	Missing Value
474.2	Radixin [Tupaia chinensis]	ELW64231.1	23.4254	2.82843	0.317874	0.00242474	0.0609894	0.0580411	0.988041	0.369024	0.0120219	0.0119647	0.0243691	0.0161186	7.79997	7.89697	7.76177	7.40598	7.19831	7.34708
53.3	Malate dehydrogenase, cytoplasmic, partial [Tupaia chinensis]	ELW65399.1	0.851454	0.121582	0.246072	0.00463849	5.37927	3.90036	4.34279	4.5408	5.80659	5.52769	4.60575	5.31334	7.91582	7.52316	7.46902	8.43852	8.49136	8.41956
55.7.2	Putative heat shock protein HSP 90-beta-3 [Tupaia chinensis]	ELW68013.1	0.843816	0.557483	0.162108	0.0204907	5.80619	4.63168	4.42321	4.95369	6.39566	5.36019	5.79984	5.8519	8.27625	8.31656	8.04817	8.53008	8.54938	8.50485
857	Reversion-inducing cysteine-rich protein with Kazal motif [Tupaia chinensis]	ELW69875.1	0.975153	1.1704	0.989834	0.907805	2.04924	0	0.965063	1.00477	1.00984	1.00503	1.0235	1.01279	6.67245	Missing Value	6.47749	6.40923	6.39927	6.50323
122.5	Citrate synthase, mitochondrial [Tupaia chinensis]	ELW70189.1	0.886382	1.24574	0.841027	0.393682	0.204924	1.17011	0.579038	0.651357	0.403937	0.402014	1.4329	0.746284	6.79629	7.17963	6.83601	6.74061	Missing Value	7.03104
594.1.1	Guanine nucleotide-binding protein G(s) subunit alpha isoforms XLas [Tupaia chinensis]	ELW71180.1	0.525222	0.348686	0.00883061	0.129757	0.512311	0.812576	0.965063	0.763317	1.51476	1.34005	1.53525	1.46335	6.79341	7.43769	7.01351	7.46973	7.47836	7.38838
594.1	Group of Guanine nucleotide-binding protein G(s) subunit alpha isoforms XLas [Tupaia chinensis]+1	ELW71180.1 (+1)	0.525222	0.348686	0.00883061	0.129757	1.02462	1.62515	1.93013	1.52663	3.02953	2.68009	3.0705	2.92671	6.79341	7.43769	7.01351	7.46973	7.47836	7.38838
594	Cluster of Guanine nucleotide-binding protein G(s) subunit alpha isoforms XLas [Tupaia chinensis]+2	ELW71180.1 (+2)	0.531816	0.348686	0.0543315	0.278831	1.02462	2.92527	1.93013	1.96001	4.03937	3.0151	4.094	3.71616	6.79341	7.6087	7.01351	7.46973	7.47836	7.38838
99.6	Activating signal cointegrator 1 [Tupaia chinensis]	ELW71302.1	2.88786	20.1122	0.030445	0.0966695	2.45909	2.66525	2.477	2.53378	0.403937	1.87607	0.341167	0.873723	8.84843	8.46378	8.72979	7.42539	8.41698	6.45779
791.4	Clathrin heavy chain 1 [Myotis brandtii]	EPQ02934.1	#VALUE!	#VALUE!	7.21004e-07	0.0444263	0.0289987	0.0275969	0.0273131	0.0279696	0	0	0	0	6.28803	7.17633	6.72241	Missing Value	Missing Value	Missing Value
569	Centrosomal protein of 112 kDa [Myotis brandtii]	EPQ02997.1	0.568803	0.551717	0.292356	0.105247	2.04924	0.975091	3.86025	2.29486	4.03937	2.01007	6.141	4.06348	7.3012	7.33287	7.48629	7.47567	7.59107	7.8713
739	Elongation factor 2 [Myotis brandtii]	EPQ03090.1	#VALUE!	#VALUE!	0.0167947	0.0282834	5.12311	1.95018	3.86025	3.64451	0	0	0	0	7.29585	6.91739	6.77678	Missing Value	Missing Value	Missing Value
955.72	AP-2 complex subunit beta, partial [Myotis brandtii]	EPQ03945.1	#VALUE!	#VALUE!	0.152048	0.15432	0.00652625	0	0.0122938	0.00627335	0	0	0	0	6.11985	Missing Value	6.39855	Missing Value	Missing Value	Missing Value
511.1	Calcium-binding protein p22 [Myotis brandtii]	EPQ03985.1	0.893785	0.559806	0.613785	0.582556	0.853852	0.487545	0.482532	0.607976	0.673228	0.670023	0.682334	0.675195	7.82912	7.41165	7.37727	7.53955	7.68782	7.66354
511	Group of Calcium-binding protein p22 [Myotis brandtii]+5	EPQ03985.1 (+5)	0.893785	0.559806	0.613785	0.582556	5.12311	2.92527	2.89519	3.64786	4.03937	4.02014	4.094	4.05117	7.82912	7.41165	7.37727	7.53955	7.68782	7.66354
296.2	Catenin beta-1 [Myotis brandtii]	EPQ04054.1	1.03254	1.46815	0.942867	0.372558	2.04924	4.87545	1.93013	2.95161	3.53445	3.51762	1.53525	2.86244	6.93835	7.19999	7.29181	7.09642	7.03311	6.96087
402.2	Rho-associated protein kinase 1 [Myotis brandtii]	EPQ04882.1	2.92817	0.566049	0.0838817	0.891011	2.04924	0.975091	1.44759	1.49064	0	0.502517	1.0235	0.508673	6.86828	6.47467	6.70866	Missing Value	6.95592	7.05389
841.5	60S ribosomal protein L23, partial [Myotis brandtii]	EPQ05063.1	2.44528	6.23332	0.109616	0.275222	0.0788171	0.0375035	0.0742356	0.0635187	0.0388401	0.0386552	0	0.0258318	6.64895	6.26513	6.49144	5.69595	6.72806	Missing Value
878	40S ribosomal protein S4 [Myotis brandtii]	EPQ06046.1	4.89056	0.00430432	0.0460531	0.00620571	1.02462	1.95018	1.93013	1.63498	1.00984	0	0	0.336614	7.30378	7.12946	7.1135	6.76406	Missing Value	Missing Value
799.8	COP9 signalosome complex subunit 8, partial [Myotis brandtii]	EPQ06162.1	0.139661	0.013139	0.0133602	0.206485	0.0426926	0	0	0.0142309	0.12623	0.0837529	0.0852917	0.0984249	7.19896	Missing Value	Missing Value	7.35438	7.07662	7.08029
130.2	ATP synthase subunit delta, mitochondrial [Myotis brandtii]	EPQ08078.1	0.705149	0.400535	0.268392	0.927888	1.49752	1.65015	0.445414	1.1977	1.63128	1.77814	1.65335	1.68759	9.21331	9.46284	8.5957	9.65074	8.17048	9.6098
888.36	Ubiquitin-conjugating enzyme E2 H [Myotis brandtii]	EPQ09410.1	#VALUE!	#VALUE!	0.00699706	4.69683e-05	0	0	0	0	0.0288526	0.0287153	0.0146214	0.0240631	Missing Value	Missing Value	Missing Value	7.01634	6.99923	6.95643
814.9	Stathmin, partial [Myotis brandtii]	EPQ13284.1	2.92817	1.8609	0.0187291	0.577098	0.107855	0.102641	0.101586	0.104027	0	0.0528966	0.0538684	0.0355883	7.75032	7.34952	7.68711	Missing Value	7.4174	7.84519
474.3.3	Moesin [Myotis brandtii]	EPQ13914.1	2.92817	2.82843	0.0725743	0.00242474	0.0609894	0.0580411	0.0229777	0.0473361	0.0120219	0.0119647	0.0243691	0.0161186	7.79997	7.89697	7.76177	7.40598	7.19831	7.34708
75.7	Pyruvate kinase isozyme M1 [Myotis brandtii]	EPQ18048.1	3.78423	0.929161	5.56248e-06	0.907326	5.22232	5.44968	5.183	5.285	1.44864	1.51712	1.22658	1.39745	8.70425	8.69863	8.61117	8.80454	8.51339	8.73048
2.18	serum albumin [Otolemur garnettii]	XP_003790137.1	1.6529	2.86791	0.0292511	0.0178019	6.84545	5.69731	8.1341	6.89229	3.77488	3.75213	5.0054	4.17747	9.24607	9.12213	9.23545	8.77342	9.01482	8.77753
341.2	myomesin-3 [Camelus ferus]	EPY72769.1	1.62563	2.28153	0.424487	0.027167	4.09849	1.30012	1.28675	2.22845	1.68307	1.67506	0.682334	1.34682	7.63497	7.74447	7.41612	7.29005	7.27556	7.22109
474.3.41	moesin [Camelus ferus]	EPY75984.1	2.92817	2.82843	0.0725743	0.00242474	0.0609894	0.0580411	0.0229777	0.0473361	0.0120219	0.0119647	0.0243691	0.0161186	7.79997	7.89697	7.76177	7.40598	7.19831	7.34708
814.19	stathmin-like protein [Camelus ferus]	EPY77534.1	2.92817	1.8609	0.0187291	0.577098	0.107855	0.102641	0.101586	0.104027	0	0.0528966	0.0538684	0.0355883	7.75032	7.34952	7.68711	Missing Value	7.4174	7.84519
899.40	activated RNA polymerase II transcriptional coactivator p15 isoform 2 [Camelus ferus]	EPY78746.1	1.46307	1.08373	0.655415	0.799906	0.0209107	0	0.0393903	0.0201003	0.020609	0.0205109	0	0.0137066	6.31056	Missing Value	6.41804	6.27573	6.6439	Missing Value
354.1	AT-rich interactive domain-containing protein 4A isoform 2, partial [Camelus ferus]	EPY80380.1	3.68075	5.89708	0.0056364	0.000761634	6.66004	5.85055	4.34279	5.61779	2.18799	1.17254	1.19408	1.51821	8.36129	8.46686	8.3743	7.70682	7.60444	7.42451
354	Cluster of AT-rich interactive domain-containing protein 4A isoform 2, partial [Camelus ferus]+2	EPY80380.1 (+2)	3.01049	5.89708	0.00198277	0.000759524	12.2955	11.7011	9.65063	11.2157	5.04921	3.0151	3.0705	3.7116	8.36129	8.46686	8.37505	7.70682	7.60444	7.42451
33.6.7	isocitrate dehydrogenase [NADP] cytoplasmic [Camelus ferus]	EPY83160.1	0.845572	0.213159	0.744757	0.0728162	0.256155	0.243773	1.20633	0.568752	0.703283	0.574306	0.767625	0.681738	7.06797	7.39858	7.35948	8.15553	8.03147	7.43086
99.3	LOW QUALITY PROTEIN: phosphoglycerate mutase 4 [Aotus nancymaae]	XP_021531865.1	1.60993	4.46915	0.000330592	0.0213557	6.89912	6.72813	6.25683	6.62803	3.93838	4.3049	4.094	4.11243	8.95483	8.86354	8.74598	8.21417	8.57267	8.1209
955.5	AP-2 complex subunit beta [Camelus ferus]	EPY88423.1	#VALUE!	#VALUE!	0.152048	0.15432	0.00652625	0	0.0122938	0.00627335	0	0	0	0	6.11985	Missing Value	6.39855	Missing Value	Missing Value	Missing Value
904.6	copper transport protein ATOX1 [Camelus ferus]	EPY88611.1	3.89062	0.0213444	0.103616	0.615658	0.0602719	0.0573583	0.113537	0.0770557	0	0	0.0602059	0.0200686	6.65616	6.61504	6.71027	Missing Value	Missing Value	6.98566
676	inverted formin-2 [Camelus ferus]	EPY89541.1	1.13761	6.02099	0.762951	0.0977783	3.07387	0.975091	2.89519	2.31472	3.02953	1.00503	2.047	2.02719	7.08837	6.47027	7.05538	6.6134	6.15066	6.27691
856.38	hypothetical protein CB1_000072015 [Camelus ferus]	EPY89856.1	0.975153	4.31691	0.989834	0.352483	0.0499816	0	0.0235381	0.0245066	0.0246303	0.024513	0.0249634	0.0247023	7.32983	Missing Value	6.80056	6.16413	6.28736	6.14549
639.1	hypothetical protein CB1_000365027 [Camelus ferus]	EQB77437.1	1.82893	0.435275	0.279293	0.933882	4.09849	0.975091	2.41266	2.49541	1.51476	1.50755	1.0235	1.34861	7.72558	6.77596	6.86346	7.29387	7.22434	6.93227
639	Cluster of hypothetical protein CB1_000365027 [Camelus ferus]+1	EQB77437.1 (+1)	1.95071	0.705149	0.267788	0.897934	5.12311	0.975091	3.86025	3.31948	2.01968	2.01007	1.0235	1.68442	7.72558	6.77596	7.07253	7.29387	7.22434	6.93227
247.1.6	hypoxanthine-guaninephosphoribosyltransferase-like protein [Cricetulus griseus]	ERE63373.1	1.27103	2.65737	0.0721258	0.0322967	2.07364	1.71802	1.67737	1.82301	1.32241	1.34005	1.63273	1.43173	8.39953	8.34054	8.33062	7.36338	7.91466	7.94875
474.3.44	moesin [Cricetulus griseus]	ERE65153.1	2.92817	2.82843	0.0725743	0.00242474	0.0609894	0.0580411	0.0229777	0.0473361	0.0120219	0.0119647	0.0243691	0.0161186	7.79997	7.89697	7.76177	7.40598	7.19831	7.34708
6.32	LOW QUALITY PROTEIN: keratin, type I cytoskeletal 16 [Loxodonta africana]	XP_023409186.1	1.60325	11.4716	0.00251304	0.000148868	4.87931	5.87458	5.25724	5.33704	3.24277	3.45674	3.29624	3.33192	9.82177	9.8573	9.62696	8.75783	8.76558	8.76312
842.12	putative enhancer of rudimentary like protein [Cricetulus griseus]	ERE67251.1	1.30044	1.51257	0.39271	8.99105e-05	0.0853852	0.0812576	0.160844	0.109162	0.0841535	0.0837529	0.0852917	0.0843994	7.65402	7.6573	7.644	7.45784	7.47444	7.49351
955.3	AP-1 complex subunit beta-1-like isoform 1 [Cricetulus griseus]	ERE67494.1	#VALUE!	#VALUE!	0.152048	0.15432	0.00652625	0	0.0122938	0.00627335	0	0	0	0	6.11985	Missing Value	6.39855	Missing Value	Missing Value	Missing Value
260.1	importin subunit beta-1 [Cricetulus griseus]	ERE67573.1	1.20664	3.50642	0.247604	0.000467711	4.26926	4.06288	3.69941	4.01052	2.69291	3.0151	4.26459	3.3242	7.69212	7.72158	7.62414	7.14873	7.11357	7.24472
841.10	60S ribosomal protein L23-like protein [Cricetulus griseus]	ERE67619.1	2.44528	6.23332	0.109616	0.275222	0.0788171	0.0375035	0.0742356	0.0635187	0.0388401	0.0386552	0	0.0258318	6.64895	6.26513	6.49144	5.69595	6.72806	Missing Value
791.101	clathrin heavy chain 1-like protein [Cricetulus griseus]	ERE68070.1	#VALUE!	#VALUE!	7.21004e-07	0.0444263	0.0289987	0.0275969	0.0273131	0.0279696	0	0	0	0	6.28803	7.17633	6.72241	Missing Value	Missing Value	Missing Value
136.3	sodium/potassium-transporting ATPase subunit alpha-2-like isoform 1 [Cricetulus griseus]	ERE72876.1	1.14711	1.73388	0.740694	0.240643	1.00599	1.43604	2.65831	1.70012	2.10231	1.27914	1.09794	1.49313	8.45967	8.5123	8.37808	8.22055	8.5052	8.13341
34.10	nuclear factor related to kappa-B-binding protein [Cricetulus griseus]	ERE77035.1	2.31338	1.62113	0.000228523	0.0352357	2.0899	1.84958	1.93013	1.95654	0.793447	0.78967	0.950393	0.844504	8.76158	8.79009	8.75568	8.55167	8.38676	8.64746
3.27	keratin, type II cytoskeletal 6A [Cricetulus griseus]	ERE83602.1	3.29436	9.38268	0.013826	2.27734e-05	11.9265	8.76589	15.7513	12.1479	3.52351	3.83082	3.68958	3.6813	10.0121	9.95746	9.90143	9.00094	8.98546	8.90339
888.66	ubiquitin-conjugating enzyme E2 H-like protein [Cricetulus griseus]	ERE89526.1	#VALUE!	#VALUE!	0.00699706	4.69683e-05	0	0	0	0	0.0288526	0.0287153	0.0146214	0.0240631	Missing Value	Missing Value	Missing Value	7.01634	6.99923	6.95643
888.67	ubiquitin-conjugating enzyme E2 H-like protein [Cricetulus griseus]	ERE89527.1	#VALUE!	#VALUE!	0.00699706	4.69683e-05	0	0	0	0	0.0288526	0.0287153	0.0146214	0.0240631	Missing Value	Missing Value	Missing Value	7.01634	6.99923	6.95643
565.2	60S acidic ribosomal protein P1-like protein [Cricetulus griseus]	ERE92191.1	7.31065	2.39496	0.0122494	0.0103883	1.53693	2.92527	2.89519	2.45247	0.504921	0.502517	0	0.335813	7.38732	7.37692	7.37427	6.99729	7.0196	Missing Value
508.1.1	26S protease regulatory subunit 6B [Fukomys damarensis]	KFO19028.1	1.29415	3.31728	0.340642	0.000482564	0.263918	0.494932	0.328999	0.362616	0.25246	0.251259	0.341167	0.281629	7.37289	7.51934	7.36563	6.85269	6.78676	6.8693
508.1	Group of 26S protease regulatory subunit 6B [Fukomys damarensis]+10	KFO19028.1 (+10)	1.29415	3.31728	0.340642	0.000482564	2.9031	5.44426	3.61899	3.98878	2.77706	2.76385	3.75284	3.09792	7.37289	7.51934	7.36563	6.85269	6.78676	6.8693
508	Cluster of 26S protease regulatory subunit 6B [Fukomys damarensis]+11	KFO19028.1 (+11)	1.36509	3.31728	0.165419	0.000482564	4.09849	5.85055	3.86025	4.6031	3.02953	3.0151	4.094	3.37954	7.37289	7.51934	7.36563	6.85269	6.78676	6.8693
856.39	hypothetical protein H920_19268 [Fukomys damarensis]	KFO19337.1	0.975153	4.31691	0.989834	0.352483	0.0499816	0	0.0235381	0.0245066	0.0246303	0.024513	0.0249634	0.0247023	7.32983	Missing Value	6.80056	6.16413	6.28736	6.14549
81.5.1	Calsequestrin-2 [Fukomys damarensis]	KFO30327.1	0.549808	0.291183	0.00332125	0.00758809	2.79331	2.97364	2.84349	2.87015	5.05522	4.68219	5.93793	5.22511	8.73006	9.10746	9.12648	9.64461	9.6705	9.60145
454	LOW QUALITY PROTEIN: proteasome subunit alpha type-5-like [Carlito syrichta]	XP_021569814.1	1.59549	49.5221	0.0217992	0.00514667	5.12311	6.82564	5.79038	5.91304	3.02953	4.02014	4.094	3.71456	7.57248	8.38112	8.20373	6.51017	6.41233	6.77225
791.3	Clathrin heavy chain 1 [Fukomys damarensis]	KFO32165.1	#VALUE!	#VALUE!	7.21004e-07	0.0444263	0.0289987	0.0275969	0.0273131	0.0279696	0	0	0	0	6.28803	7.17633	6.72241	Missing Value	Missing Value	Missing Value
248.2.1	Desmoplakin [Fukomys damarensis]	KFO33769.1	19.4271	0.000740096	0.00100224	0.000314809	2.54448	2.34022	3.2973	2.72733	0	0.167506	0.255875	0.141127	7.86245	7.99035	7.78967	Missing Value	Missing Value	6.73241
248.2	Group of Desmoplakin [Fukomys damarensis]+2	KFO33769.1 (+2)	19.4271	0.000740096	0.00100224	0.000314809	7.63343	7.02065	9.8919	8.182	0	0.502517	0.767625	0.423381	7.86245	7.99035	7.78967	Missing Value	Missing Value	6.73241
955.1	AP-1 complex subunit beta-1 [Fukomys damarensis]	KFO34358.1	#VALUE!	#VALUE!	0.152048	0.15432	0.00652625	0	0.0122938	0.00627335	0	0	0	0	6.11985	Missing Value	6.39855	Missing Value	Missing Value	Missing Value
955	Group of AP-1 complex subunit beta-1 [Fukomys damarensis]+156	KFO34358.1 (+156)	#VALUE!	#VALUE!	0.152048	0.15432	1.02462	0	1.93013	0.984916	0	0	0	0	6.11985	Missing Value	6.39855	Missing Value	Missing Value	Missing Value
856.6	RecName: Full=SLC35A4 upstream open reading frame protein	L0R6Q1.1	0.975153	4.31691	0.989834	0.352483	0.0499816	0	0.0235381	0.0245066	0.0246303	0.024513	0.0249634	0.0247023	7.32983	Missing Value	6.80056	6.16413	6.28736	6.14549
64.2.1	apolipoprotein A-I isoform 1 preproprotein [Homo sapiens]	NP_000030.1	15.2422	0.000560888	0.00553601	0.00513259	1.53693	1.46264	0.884641	1.29474	0	0.251259	0	0.0837529	7.81047	7.82894	7.21801	Missing Value	6.57319	Missing Value
64.2	Group of apolipoprotein A-I isoform 1 preproprotein [Homo sapiens]+2	NP_000030.1 (+2)	15.2422	0.000560888	0.00553601	0.00513259	4.6108	4.38791	2.65392	3.88421	0	0.753776	0	0.251259	7.81047	7.82894	7.21801	Missing Value	6.57319	Missing Value
36.5	complement C3 preproprotein [Homo sapiens]	NP_000055.2	2.78949	0.743807	0.0339889	0.221118	6.76251	6.58186	11.3877	8.24404	3.02953	2.01007	3.8893	2.9763	8.03109	8.25479	8.10494	8.23342	8.23361	8.21149
719.9	carbonic anhydrase 2 isoform 1 [Homo sapiens]	NP_000058.1	#VALUE!	#VALUE!	0.00235393	0.00610896	0.455388	0.541717	0.321688	0.439598	0	0	0	0	7.35292	7.40457	7.1106	Missing Value	Missing Value	Missing Value
57.11	heat shock protein 70kDa protein 8 [Capra hircus]	AET85554.1	1.57789	1.23971	0.00623346	0.806029	5.32803	5.83429	5.24351	5.46861	3.53445	2.86435	4.00871	3.46917	8.06141	8.92271	8.53225	8.43906	7.99651	8.81111
15.26	Titin [Myotis davidii]	ELK32702.1	1.57352	1.54221	0.0101436	0.00306811	5.27143	6.61534	6.22384	6.03687	4.02216	4.18202	3.32068	3.84162	9.10966	9.1159	9.09542	8.94264	8.92159	8.83903
825.1	purine nucleoside phosphorylase [Homo sapiens]	NP_000261.2	#VALUE!	#VALUE!	0.373901	0.373901	3.58618	0	0	1.19539	0	0	0	0	7.42038	Missing Value	Missing Value	Missing Value	Missing Value	Missing Value
825	Group of purine nucleoside phosphorylase [Homo sapiens]+1	NP_000261.2 (+1)	#VALUE!	#VALUE!	0.373901	0.373901	7.17235	0	0	2.39078	0	0	0	0	7.42038	Missing Value	Missing Value	Missing Value	Missing Value	Missing Value
368.1	PREDICTED: vesicle-associated membrane protein-associated protein B/C isoform X2 [Ovis aries musimon]	XP_011964314.1	1.57243	0.84792	0.017344	0.989314	7.31873	7.94003	5.92825	7.06233	5.04921	4.16372	4.24022	4.48438	8.16233	8.13856	8.12416	8.29874	7.92085	8.21035
71.5	RecName: Full=Tubulin alpha-1A chain; AltName: Full=Alpha-tubulin 1; AltName: Full=Tubulin alpha-1 chain; Contains: RecName: Full=Detyrosinated tubulin alpha-1A chain	P02550.1	1.56049	0.547526	0.00114382	0.297769	6.37465	7.02386	6.51289	6.63713	4.61748	3.89882	4.2527	4.25633	8.53159	8.93222	8.602	8.88091	8.77871	8.86351
520.3	fibrinogen alpha chain isoform alpha-E preproprotein [Homo sapiens]	NP_000499.1	#VALUE!	#VALUE!	0.0163117	0.014656	2.04924	0.780073	1.73711	1.52214	0	0	0	0	7.07756	6.9354	7.33525	Missing Value	Missing Value	Missing Value
272.3.5	annexin A1 [Homo sapiens]	NP_000691.1	#VALUE!	#VALUE!	0.13498	0.0791821	0.878247	1.9734	0.137866	0.996504	0	0	0	0	6.84784	7.69187	5.82341	Missing Value	Missing Value	Missing Value
499.1	glutathione S-transferase P [Homo sapiens]	NP_000843.1	7.1602	20.6776	0.00144212	2.46578e-05	3.07387	4.38791	3.37772	3.61317	0.504921	0.502517	0.51175	0.506396	7.61035	7.61616	7.57817	6.45228	6.27712	6.29464
499	Group of glutathione S-transferase P [Homo sapiens]+1	NP_000843.1 (+1)	7.1602	20.6776	0.00144212	2.46578e-05	6.14773	8.77582	6.75544	7.22633	1.00984	1.00503	1.0235	1.01279	7.61035	7.61616	7.57817	6.45228	6.27712	6.29464
846.1	F-box only protein 50 [Homo sapiens]	NP_001001414.1	#VALUE!	#VALUE!	0.00183841	0.0024832	0.409849	0.585055	0.386025	0.46031	0	0	0	0	7.54462	7.36518	7.39955	Missing Value	Missing Value	Missing Value
846	Group of F-box only protein 50 [Homo sapiens]+4	NP_001001414.1 (+4)	#VALUE!	#VALUE!	0.00183841	0.0024832	2.04924	2.92527	1.93013	2.30155	0	0	0	0	7.54462	7.36518	7.39955	Missing Value	Missing Value	Missing Value
659.19	caveolin-1 [Canis lupus familiaris]	NP_001003296.1	0.975153	1.9917	0.889307	0.602566	0.0426926	0.0406288	0.0603165	0.0478793	0.0420767	0.0418765	0.0639688	0.0493073	6.63259	6.83582	7.04578	6.48333	6.53657	7.10261
233.2	glycogen phosphorylase, muscle form [Ovis aries]	NP_001009192.1	1.11419	2.20381	0.150249	0.0970923	5.63542	5.363	4.82532	5.27458	4.54429	4.52266	5.1175	4.72815	7.8321	7.97868	8.04721	7.88833	7.63678	7.52486
709.4	beta-2-microglobulin precursor [Ovis aries]	NP_001009284.1	1.36509	0.593368	0.253081	0.829955	0.512311	0.487545	0.723797	0.574551	0.504921	0.251259	0.51175	0.422643	6.67155	7.04769	7.68121	7.27431	6.4778	7.36776
580	galectin-1 [Ovis aries]	NP_001009287.1	0.376312	0.469761	0.0430532	0.724772	1.02462	1.95018	1.93013	1.63498	6.05905	3.0151	4.094	4.38939	6.46221	7.3632	6.43775	6.79167	6.73451	7.10609
136.1.7	sodium/potassium-transporting ATPase subunit alpha-1 precursor [Ovis aries]	NP_001009360.1	1.26225	1.48761	0.000823377	0.0571786	3.21178	3.10182	3.3419	3.2185	2.5932	2.54939	2.50525	2.54928	8.90514	8.85839	8.79541	8.68588	8.77934	8.58836
904.8	copper transport protein ATOX1 [Ovis aries]	NP_001009429.1	3.89062	0.0213444	0.103616	0.615658	0.0602719	0.0573583	0.113537	0.0770557	0	0	0.0602059	0.0200686	6.65616	6.61504	6.71027	Missing Value	Missing Value	6.98566
650.2	elongation factor 1-delta [Ovis aries]	NP_001009449.1	0.975153	0.0100965	0.992263	0.241866	3.58618	0	0	1.19539	0.504921	1.50755	1.53525	1.18257	7.91538	Missing Value	Missing Value	7.49556	7.91159	8.18701
946	secreted phosphoprotein 24 precursor [Ovis aries]	NP_001009453.1	#VALUE!	#VALUE!	0.156369	0.116198	0	0	0	0	0	2.01007	1.0235	1.01119	Missing Value	Missing Value	Missing Value	Missing Value	7.26375	7.27251
678.1	6-phosphogluconate dehydrogenase, decarboxylating [Ovis aries]	NP_001009467.1	0.609628	0.0836205	0.317514	0.0396968	0.512311	1.46264	0.482532	0.81916	2.01968	1.00503	1.0235	1.34941	6.27865	7.03333	6.27674	7.57461	7.1665	7.35585
678	Group of 6-phosphogluconate dehydrogenase, decarboxylating [Ovis aries]+1	NP_001009467.1 (+1)	0.609628	0.0836205	0.317514	0.0396968	1.02462	2.92527	0.965063	1.63832	4.03937	2.01007	2.047	2.69881	6.27865	7.03333	6.27674	7.57461	7.1665	7.35585
343.1.4	retinal dehydrogenase 1 [Ovis aries]	NP_001009778.1	0.901875	0.735094	0.441778	0.241519	1.43447	1.46264	1.93013	1.60908	1.51476	1.90957	1.94465	1.78966	8.25392	7.74154	8.10547	8.21051	8.28496	8.23903
236.1	ferritin heavy chain [Ovis aries]	NP_001009786.2	0.466516	0.143587	0.00497434	0.108717	3.33002	2.19395	3.13646	2.88681	5.30167	6.28147	6.90863	6.16392	8.6325	7.71687	7.79851	8.64034	8.78863	8.56873
945.5	cathelicidin-2 precursor [Ovis aries]	NP_001009787.1	#VALUE!	#VALUE!	0.156369	0.12917	0	0	0	0	0	0.402014	0.2047	0.202238	Missing Value	Missing Value	Missing Value	Missing Value	6.26787	6.13361
267.4	sodium/potassium-transporting ATPase subunit beta-1 [Ovis aries]	NP_001009796.1	0.863938	0.745872	0.47229	0.236097	2.81771	3.16905	1.68886	2.55854	2.5246	3.26636	3.0705	2.95382	8.40316	8.47167	7.84572	8.65152	8.53056	8.41463
166.1.2	PREDICTED: MICOS complex subunit MIC60 isoform X2 [Capra hircus]	XP_017910853.1	1.53581	1.51257	0.0198014	0.0406547	6.18676	7.43546	6.60839	6.74354	4.57154	3.45541	5.17599	4.40098	8.17735	8.2443	8.3028	8.15419	8.06467	8.01116
166.1.1	PREDICTED: MICOS complex subunit MIC60 isoform X1 [Capra hircus]	XP_005686759.2	1.53581	1.51257	0.0198014	0.0406547	6.18676	7.43546	6.60839	6.74354	4.57154	3.45541	5.17599	4.40098	8.17735	8.2443	8.3028	8.15419	8.06467	8.01116
166.1.3	PREDICTED: MICOS complex subunit MIC60 isoform X3 [Capra hircus]	XP_017910854.1	1.53581	1.51257	0.0198014	0.0406547	6.18676	7.43546	6.60839	6.74354	4.57154	3.45541	5.17599	4.40098	8.17735	8.2443	8.3028	8.15419	8.06467	8.01116
453.57	sodium/calcium exchanger 1 precursor [Felis catus]	NP_001009848.1	1.59549	2.54912	0.181194	0.101994	0.107855	0.102641	0.101586	0.104027	0.0885826	0.0176322	0.0897807	0.0653318	7.86721	7.82432	7.73473	7.57008	6.68139	7.41724
417.1.1	60S acidic ribosomal protein P0 [Bos taurus]	NP_001012700.1	1.21167	0.0890031	0.838445	0.271157	0.439124	2.43773	0	0.95895	0.793447	0.78967	0.804179	0.795765	6.58079	7.99619	Missing Value	7.63091	7.64155	7.6095
417.1	Group of 60S acidic ribosomal protein P0 [Bos taurus]+2	NP_001012700.1 (+2)	1.21167	0.0890031	0.838445	0.271157	1.31737	7.31318	0	2.87685	2.38034	2.36901	2.41254	2.3873	6.58079	7.99619	Missing Value	7.63091	7.64155	7.6095
417	Cluster of 60S acidic ribosomal protein P0 [Bos taurus]+6	NP_001012700.1 (+6)	1.78757	0.0890031	0.612	0.31014	3.07387	18.5267	0	7.2002	4.03937	4.02014	4.094	4.05117	6.58079	8.0808	Missing Value	7.63091	7.64155	7.6095
185.2.1	F-actin-capping protein subunit alpha-2 [Bos taurus]	NP_001013016.1	1.01642	0.125	0.979086	0.168154	1.41584	3.45714	0	1.62433	1.39542	1.68115	1.71204	1.5962	7.64553	8.62017	Missing Value	8.55751	8.45277	8.54817
280.1.2	transgelin-2 [Bos taurus]	NP_001013617.1	0.611744	0.885768	0.00404871	0.229161	1.58351	1.32967	1.40373	1.43897	2.15739	2.60395	2.27961	2.34699	7.97684	7.92759	7.88637	7.94293	8.11027	7.98032
636.1	filaggrin-2 [Homo sapiens]	NP_001014364.1	0.149685	#VALUE!	0.00647557	0.000166778	0	0	0.965063	0.321688	2.01968	2.51259	2.047	2.19309	Missing Value	Missing Value	Missing Value	6.71453	6.7608	6.67363
636	Group of filaggrin-2 [Homo sapiens]+1	NP_001014364.1 (+1)	0.149685	#VALUE!	0.00647557	0.000166778	0	0	1.93013	0.643375	4.03937	5.02517	4.094	4.38618	Missing Value	Missing Value	Missing Value	6.71453	6.7608	6.67363
803.1	PRA1 family protein 3 [Bos taurus]	NP_001014891.1	0.139661	0.00335377	0.0116783	0.00318144	0	0	0.241266	0.0804219	0.757381	0.502517	0.51175	0.59055	Missing Value	Missing Value	6.73567	7.21019	7.22886	7.14022
803	Group of PRA1 family protein 3 [Bos taurus]+3	NP_001014891.1 (+3)	0.139661	0.00335377	0.0116783	0.00318144	0	0	0.965063	0.321688	3.02953	2.01007	2.047	2.3622	Missing Value	Missing Value	6.73567	7.21019	7.22886	7.14022
333.2	elongation factor 1-beta [Bos taurus]	NP_001014936.1	1.05995	0.544121	0.767365	8.96176e-05	1.87847	1.30012	0.965063	1.38122	1.34646	1.17254	1.36467	1.29455	7.73491	7.71527	7.69695	7.98087	7.97971	7.946
876.1	40S ribosomal protein S21 [Homo sapiens]	NP_001015.1	#VALUE!	#VALUE!	7.21004e-07	0.00935639	0.512311	0.487545	0.482532	0.494129	0	0	0	0	6.45324	6.80402	6.62515	Missing Value	Missing Value	Missing Value
876	Group of 40S ribosomal protein S21 [Homo sapiens]+3	NP_001015.1 (+3)	#VALUE!	#VALUE!	7.21004e-07	0.00935639	2.04924	1.95018	1.93013	1.97652	0	0	0	0	6.45324	6.80402	6.62515	Missing Value	Missing Value	Missing Value
259.1.2	profilin-1 [Bos taurus]	NP_001015592.1	1.23628	1.49174	0.00475926	0.00726204	4.48272	4.5098	4.46342	4.48531	3.78691	3.76888	3.32638	3.62739	8.23195	8.16697	8.16557	7.96158	8.05995	7.9932
659.22	caveolin-1 [Felis catus]	NP_001019334.1	0.975153	1.9917	0.889307	0.602566	0.0426926	0.0406288	0.0603165	0.0478793	0.0420767	0.0418765	0.0639688	0.0493073	6.63259	6.83582	7.04578	6.48333	6.53657	7.10261
15.10	PREDICTED: titin [Ceratotherium simum simum]	XP_014640143.1	1.52732	1.51572	0.00626495	0.00382302	7.20511	8.12497	7.11528	7.48179	4.85758	5.55798	4.27443	4.89666	9.16935	9.17864	9.14752	9.02898	8.98869	8.92947
412.2	T-complex protein 1 subunit alpha [Monodelphis domestica]	NP_001028144.1	1.02933	0.283221	0.951945	0.00660769	2.22001	0.812576	3.21688	2.08316	1.34646	1.84256	2.89992	2.02965	7.16104	7.20586	7.37767	7.60346	7.75225	7.82168
429.1	macrophage migration inhibitory factor [Bos taurus]	NP_001028780.1	1.25353	1.76908	0.410258	0.000911127	2.56155	2.92527	3.37772	2.95485	3.53445	2.01007	1.53525	2.35992	8.64305	8.67915	8.59301	8.38796	8.42071	8.39527
429	Group of macrophage migration inhibitory factor [Bos taurus]+1	NP_001028780.1 (+1)	1.25353	1.76908	0.410258	0.000911127	5.12311	5.85055	6.75544	5.9097	7.06889	4.02014	3.0705	4.71984	8.64305	8.67915	8.59301	8.38796	8.42071	8.39527
652.1	NADH dehydrogenase [ubiquinone] 1 beta subcomplex subunit 11, mitochondrial precursor [Bos taurus]	NP_001028792.1	0.0748424	6.54159e-05	0.00110047	0.000174741	0	0	0.482532	0.160844	2.01968	2.01007	2.55875	2.19617	Missing Value	Missing Value	6.74399	8.98655	8.551	8.92178
652	Group of NADH dehydrogenase [ubiquinone] 1 beta subcomplex subunit 11, mitochondrial precursor [Bos taurus]+1	NP_001028792.1 (+1)	0.0748424	6.54159e-05	0.00110047	0.000174741	0	0	0.965063	0.321688	4.03937	4.02014	5.1175	4.39234	Missing Value	Missing Value	6.74399	8.98655	8.551	8.92178
214.6	transitional endoplasmic reticulum ATPase [Bos taurus]	NP_001029466.1	1.18921	1.11111	0.159185	0.55697	0.862839	0.975091	0.761892	0.866607	0.744094	0.634759	0.808027	0.72896	8.15583	8.30918	8.06662	8.10997	8.19238	8.07847
628.4	asporin precursor [Bos taurus]	NP_001029481.1	0.758384	1.11651	0.544598	0.646819	0	0.975091	0.723797	0.566296	0.757381	0.753776	0.767625	0.759594	Missing Value	7.15583	7.14791	7.02068	7.12112	7.10015
687.11	persulfide dioxygenase ETHE1, mitochondrial precursor [Bos taurus]	NP_001029516.1	0.609628	1.31951	0.305221	0.983069	0	0.265934	0.175466	0.147133	0.275411	0.2741	0.186091	0.245201	Missing Value	6.97646	6.89897	6.78317	6.695	6.77871
852.8	proteasome subunit beta type-6 precursor [Bos taurus]	NP_001029541.1	0.194791	0.0189718	0.0475552	0.477507	0.128078	0	0	0.0426926	0.25246	0.251259	0.127938	0.210552	7.81097	Missing Value	Missing Value	7.53171	7.66751	7.4637
663.3	plasminogen receptor (KT) [Bos taurus]	NP_001029598.1	1.30044	8.11168	0.10603	0.170763	0.409849	0.585055	0.579038	0.524647	0.403937	0.402014	0.4094	0.405117	5.96666	7.03844	7.07226	6.13023	5.91585	6.1724
940.4	argininosuccinate lyase [Bos taurus]	NP_001029600.1	#VALUE!	#VALUE!	0.160261	0.133195	0	0	0	0	0	0.125629	0.255875	0.127168	Missing Value	Missing Value	Missing Value	Missing Value	6.79471	6.9538
586	tax1-binding protein 3 [Bos taurus]	NP_001029646.1	1.95071	1.91986	1.32374e-05	0.000788897	4.09849	3.90036	3.86025	3.95303	2.01968	2.01007	2.047	2.02558	8.03343	7.95784	8.00459	7.72119	7.68899	7.75975
171.1.8	complement component 1 Q subcomponent-binding protein, mitochondrial precursor [Bos taurus]	NP_001029699.1	0.868742	0.273573	0.293797	0.00548655	2.44771	1.70641	1.8229	1.99234	2.4124	2.16362	2.27445	2.28349	8.2121	8.16362	8.1916	8.75328	8.77728	8.50102
815.4	peptidyl-prolyl cis-trans isomerase NIMA-interacting 1 [Bos taurus]	NP_001029804.1	1.62563	1.29056	0.386214	0.270835	0.146375	0.417896	0.137866	0.234046	0.144263	0.143576	0.146214	0.144685	6.17427	7.48301	6.06124	5.78796	6.08232	6.06337
197.2.4	calumenin precursor [Bos taurus]	NP_001029837.1	0.803851	0.579548	0.179168	0.11897	2.03461	1.32682	2.06799	1.80981	2.39837	2.01007	2.33943	2.24929	8.65061	8.53251	8.76919	9.28121	8.77768	8.88742
574.2	COP9 signalosome complex subunit 4 [Bos taurus]	NP_001029866.1	1.34071	0.0507658	0.82763	0.74478	0	0	0.312226	0.104075	0.0891037	0.118239	0.030103	0.0791487	Missing Value	Missing Value	7.65418	6.94878	7.35716	6.8252
735.3	ragulator complex protein LAMTOR1 [Bos taurus]	NP_001029941.1	0.812816	0.832199	0.270099	0.205506	0.204924	0.390036	0.386025	0.326995	0.403937	0.402014	0.4094	0.405117	6.66927	7.00552	6.9449	7.02479	7.06619	7.00463
841.2	60S ribosomal protein L23 [Bos taurus]	NP_001030186.1	2.44528	6.23332	0.109616	0.275222	0.0788171	0.0375035	0.0742356	0.0635187	0.0388401	0.0386552	0	0.0258318	6.64895	6.26513	6.49144	5.69595	6.72806	Missing Value
667.3	proteasome subunit alpha type-1 [Bos taurus]	NP_001030387.1	3.5801	11.3137	0.0186341	0.109724	1.02462	0.731318	0.965063	0.907001	0.504921	0.251259	0	0.25206	8.02593	7.51492	8.05993	7.73285	6.97231	Missing Value
359.4.2	cytochrome c oxidase subunit NDUFA4 [Macaca mulatta]	NP_001030601.1	0.609628	0.0260965	0.101325	0.151056	0.597696	0.32503	0.321688	0.414805	0.589074	0.837529	0.597042	0.674548	9.14074	7.46817	7.40086	9.06795	9.05036	8.92624
955.69	AP-2 complex subunit beta isoform a [Mus musculus]	NP_001030931.1	#VALUE!	#VALUE!	0.152048	0.15432	0.00652625	0	0.0122938	0.00627335	0	0	0	0	6.11985	Missing Value	6.39855	Missing Value	Missing Value	Missing Value
806.4	caveolin-3 [Sus scrofa]	NP_001032226.1	0.585199	0.64842	0.467378	0.785298	0.256155	0	0.482532	0.246229	0.25246	0.251259	0.767625	0.423781	7.49927	Missing Value	7.53199	7.72259	6.11228	7.68729
689.12	iron-sulfur cluster assembly 2 homolog, mitochondrial precursor [Bos taurus]	NP_001033772.1	3.24901	2.88786	0.00182165	0.000626024	0.256155	0.32503	0.241266	0.274151	0.0841535	0.0837529	0.0852917	0.0843994	7.22963	7.3071	7.22152	6.87418	6.76977	6.75331
129.2	glucose-6-phosphate isomerase [Bos taurus]	NP_001035561.1	0.927231	0.334482	0.747845	0.00294515	3.25033	3.58075	3.0614	3.29749	4.90615	2.35066	3.41735	3.55806	7.82195	7.9232	7.86498	8.34433	8.171	8.34015
626.2	musculoskeletal embryonic nuclear protein 1 [Bos taurus]	NP_001035679.1	1.25353	1.10573	0.536679	0.333761	1.02462	0.650061	1.28675	0.987145	1.00984	0.335012	1.0235	0.789451	7.4171	7.18198	7.10705	7.23786	6.2425	7.13845
279.1	vesicle-associated membrane protein 3 [Bos taurus]	NP_001039380.1	1.65405	1.264	0.00398779	0.00762391	4.78157	4.22539	3.86025	4.28907	2.69291	2.68009	2.38817	2.58706	7.99146	7.92237	7.93328	7.80245	7.84407	7.83147
504.4	serpin H1 precursor [Bos taurus]	NP_001039528.1	0.585199	0.87904	0.0203603	0.431075	0.768467	0.731318	0.723797	0.741194	1.2623	1.50755	1.0235	1.26445	7.83928	6.74965	7.80505	7.86096	7.63088	7.86215
283.1	prohibitin-2 [Bos taurus]	NP_001039663.1	0.768438	0.00101803	0.769803	0.125729	11.7832	0.975091	0.482532	4.41359	5.04921	5.52769	6.141	5.57263	8.64747	5.582	5.41338	8.53613	8.57404	8.62185
203.3	afamin [Ovis aries]	XP_004009953.1	1.47529	2.46229	0.00516286	0.00322892	6.14773	6.82564	6.43376	6.46904	4.03937	5.02517	4.094	4.38618	8.46291	8.3842	8.29599	7.9943	7.97564	8.07926
323.5	tetranectin precursor [Bos taurus]	NP_001039677.1	1.01579	1.84548	0.869647	0.000167807	1.84432	1.56015	1.5441	1.64952	1.61575	1.40705	1.8423	1.6217	7.49601	7.51351	7.48086	7.22978	7.27415	7.22257
892.28	reticulocalbin-3 precursor [Bos taurus]	NP_001039725.1	0.243164	0.00903663	0.337783	0.400046	0	0	0.033278	0.0110927	0.104466	0	0.0352931	0.0465865	Missing Value	Missing Value	6.7839	6.89776	Missing Value	6.82891
421.1	4-trimethylaminobutyraldehyde dehydrogenase [Bos taurus]	NP_001039888.1	1.95071	3.41054	0.00128534	0.00409216	3.58618	3.41282	3.86025	3.61975	2.01968	1.50755	2.047	1.85808	7.90916	8.0314	8.01867	7.46589	7.48564	7.66911
421	Group of 4-trimethylaminobutyraldehyde dehydrogenase [Bos taurus]+1	NP_001039888.1 (+1)	1.95071	3.41054	0.00128534	0.00409216	7.17235	6.82564	7.72051	7.2395	4.03937	3.0151	4.094	3.71616	7.90916	8.0314	8.01867	7.46589	7.48564	7.66911
443.2.5	glutathione S-transferase Mu 3 [Bos taurus]	NP_001040025.1	1.51887	1.25876	0.234086	0.148754	0.914841	0.644257	0.379132	0.646077	0.504921	0.376888	0.383813	0.421874	8.08081	8.12225	8.138	8.02218	8.0476	7.74596
477.6	protein FAM162A [Bos taurus]	NP_001040057.1	3.29436	4.11246	0.0108173	0.00503849	0.890076	0.82735	0.51665	0.744692	0.224409	0.223341	0.227445	0.225065	8.11023	8.12362	7.83793	7.49489	7.48952	7.51981
955.4	AP-2 complex subunit beta [Bos taurus]	NP_001068593.1	#VALUE!	#VALUE!	0.152048	0.15432	0.00652625	0	0.0122938	0.00627335	0	0	0	0	6.11985	Missing Value	6.39855	Missing Value	Missing Value	Missing Value
614.1.46	acidic leucine-rich nuclear phosphoprotein 32 family member E [Bos taurus]	NP_001068774.1	0.482968	0.0698304	0.348649	0.0319084	0.0445488	0.0282635	0	0.0242708	0.0886732	0.0293456	0.0298848	0.0493012	7.58198	6.84422	Missing Value	8.05785	7.92633	8.0001
158.1.7	aldehyde dehydrogenase, mitochondrial precursor [Bos taurus]	NP_001068835.1	1.34071	0.775931	0.155613	0.185498	3.00271	3.9526	2.41266	3.12266	2.47852	2.23939	2.26632	2.32808	8.17471	8.52008	8.39368	8.5033	8.57951	8.50396
511.3	calcineurin B homologous protein 1 [Bos taurus]	NP_001069044.1	0.893785	0.559806	0.613785	0.582556	0.853852	0.487545	0.482532	0.607976	0.673228	0.670023	0.682334	0.675195	7.82912	7.41165	7.37727	7.53955	7.68782	7.66354
203.1	PREDICTED: afamin isoform X1 [Ovis aries musimon]	XP_011990895.1	1.47529	2.46229	0.00516286	0.00322892	6.14773	6.82564	6.43376	6.46904	4.03937	5.02517	4.094	4.38618	8.46291	8.3842	8.29599	7.9943	7.97564	8.07926
203.2	PREDICTED: afamin isoform X2 [Ovis aries musimon]	XP_011990896.1	1.47529	2.46229	0.00516286	0.00322892	6.14773	6.82564	6.43376	6.46904	4.03937	5.02517	4.094	4.38618	8.46291	8.3842	8.29599	7.9943	7.97564	8.07926
744.1.1	synaptosomal-associated protein 23 [Bos taurus]	NP_001069299.1	1.70645	2.25012	0.260761	0.0202506	0.146375	0.417896	0.413599	0.325956	0.288526	0.143576	0.146214	0.192772	6.50306	6.7934	6.56273	6.33638	6.20947	6.15826
744.1	Group of synaptosomal-associated protein 23 [Bos taurus]+3	NP_001069299.1 (+3)	1.70645	2.25012	0.260761	0.0202506	0.585498	1.67158	1.65439	1.30383	1.1541	0.574306	0.584857	0.771089	6.50306	6.7934	6.56273	6.33638	6.20947	6.15826
744	Cluster of synaptosomal-associated protein 23 [Bos taurus]+6	NP_001069299.1 (+6)	1.70645	4.11246	0.260761	0.000876611	1.02462	2.92527	2.89519	2.28169	2.01968	1.00503	1.0235	1.34941	6.80409	6.94982	6.82236	6.33638	6.20947	6.15826
882.4	heme-binding protein 1 [Bos taurus]	NP_001069453.1	0.243164	#VALUE!	0.102937	0.00058085	0.17077	0	0	0.0569234	0.336614	0.167506	0.170583	0.224901	Missing Value	Missing Value	Missing Value	6.92172	6.80373	6.83428
396.1.11	endoplasmic reticulum resident protein 29 precursor [Bos taurus]	NP_001069739.1	0.764188	2.32947	0.177111	0.137371	0.456013	0.289313	0.434809	0.393378	0.460532	0.463862	0.618599	0.514331	8.22955	8.24413	8.0669	7.86081	7.75973	8.1679
886.8	ubiquitin-associated domain-containing protein 1 [Bos taurus]	NP_001069749.1	0.243164	0.00929068	0.101889	0.121832	0.102462	0	0	0.0341541	0.100984	0.201007	0.10235	0.13478	6.81187	Missing Value	Missing Value	6.8428	7.26832	6.77163
613.14	isocitrate dehydrogenase [NAD] subunit gamma, mitochondrial precursor [Bos taurus]	NP_001069781.1	2.34567	0.216134	0.211841	0.129521	0.146375	0.487545	0.206799	0.28024	0.144263	0.143576	0.0731072	0.120316	7.14681	7.82608	7.03026	7.78456	7.82684	7.81148
356	cAMP-dependent protein kinase type I-alpha regulatory subunit [Bos taurus]	NP_001069826.1	0.504526	0.198884	0.00533199	0.000327945	5.12311	5.85055	3.86025	4.94464	11.1083	9.04532	9.2115	9.78836	7.29252	7.44737	7.30279	8.00359	8.01939	7.93908
136.1.4	sodium/potassium-transporting ATPase subunit alpha-1 [Bos taurus]	NP_001070266.1	1.26225	1.48761	0.000823377	0.0571786	3.21178	3.10182	3.3419	3.2185	2.5932	2.54939	2.50525	2.54928	8.90514	8.85839	8.79541	8.68588	8.77934	8.58836
15.16	LOW QUALITY PROTEIN: titin [Dasypus novemcinctus]	XP_023439927.1	1.47325	1.42701	0.00249276	0.0016107	7.02472	6.3292	6.14276	6.49889	4.49204	4.61611	4.10229	4.40348	9.13972	9.1204	9.11741	8.98193	8.96605	8.91042
699.2	HIG1 domain family member 1A, mitochondrial [Bos taurus]	NP_001070582.1	0.486327	1.10803	0.0410644	0.557631	0.0512311	0.0975091	0.0482532	0.0656645	0.100984	0.150755	0.153525	0.135088	5.93023	6.99432	7.23615	7.09419	6.94963	6.89418
561.2	monocyte differentiation antigen CD14 precursor [Ovis aries]	NP_001070677.1	1.19168	1.36699	0.438148	0.0884963	1.53693	1.95018	1.93013	1.80575	1.51476	1.00503	2.047	1.52227	7.14785	7.34062	7.20257	7.08252	6.78411	7.06689
589.2	syntaxin-7 [Bos taurus]	NP_001071332.1	1.39281	0.323088	0.667421	0.682974	3.58618	0.487545	0.965063	1.6796	1.00984	0.502517	2.047	1.18645	7.64233	6.67905	6.65802	7.16993	6.6756	7.71758
869.2	mitochondrial carnitine/acylcarnitine carrier protein [Bos taurus]	NP_001071404.1	0.486327	0.320856	0.502143	0.290655	0	0.32503	0.321688	0.215573	0.336614	1.00503	0	0.447216	Missing Value	6.45758	6.50967	6.95045	7.43338	Missing Value
751.3	prefoldin subunit 1 [Bos taurus]	NP_001071530.1	0.975153	0.780245	0.969925	0.821836	0.341541	0.32503	0.160844	0.275805	0	0.335012	0.51175	0.282254	6.87893	6.89487	6.87426	Missing Value	6.98683	7.22548
249.2	bcl-2-like protein 13 [Bos taurus]	NP_001071550.1	0.783497	0.222211	0.255543	0.277961	2.39078	3.57533	3.21688	3.061	3.84702	3.0151	4.92255	3.92822	7.67498	7.25318	7.25515	7.9104	7.297	7.90774
266.5	pigment epithelium-derived factor precursor [Sus scrofa]	NP_001072130.1	0.76313	1.30949	0.748583	0.149605	0.292749	1.11439	0.275732	0.560957	0.288526	0.287153	1.6571	0.744258	7.9559	7.86006	7.98799	7.83893	7.64305	7.88041
634.2	cysteine-rich protein 2 [Bos taurus]	NP_001073117.1	0.243164	#VALUE!	0.0207908	0.0493948	0.146375	0.278597	0	0.141657	0.577052	0.430729	0.731072	0.579618	Missing Value	Missing Value	Missing Value	7.34097	6.62304	7.74376
350.2.1	acyl-CoA-binding protein isoform 3 [Homo sapiens]	NP_001073331.1	#VALUE!	#VALUE!	0.00463454	0.0889925	0.512311	0.812576	0.482532	0.602473	0	0	0	0	6.92482	7.70582	6.84703	Missing Value	Missing Value	Missing Value
350.2	Group of acyl-CoA-binding protein isoform 3 [Homo sapiens]+1	NP_001073331.1 (+1)	#VALUE!	#VALUE!	0.00463454	0.0889925	1.02462	1.62515	0.965063	1.20495	0	0	0	0	6.92482	7.70582	6.84703	Missing Value	Missing Value	Missing Value
938.1	ER membrane protein complex subunit 2 [Bos taurus]	NP_001073796.1	0.486327	0.423373	0.678259	0.639917	0.128078	0	0	0.0426926	0	0	0.255875	0.0852917	6.21316	Missing Value	Missing Value	Missing Value	Missing Value	6.58619
938	Group of ER membrane protein complex subunit 2 [Bos taurus]+7	NP_001073796.1 (+7)	0.486327	0.423373	0.678259	0.639917	1.02462	0	0	0.341541	0	0	2.047	0.682334	6.21316	Missing Value	Missing Value	Missing Value	Missing Value	6.58619
406.2.6	chloride intracellular channel protein 2 [Bos taurus]	NP_001075196.1	0.957736	0.41466	0.801174	0.00786199	0.37259	0.374277	0.350932	0.365933	0.275411	0.477138	0.392859	0.381803	6.90357	6.91595	6.70052	7.17034	7.28704	7.34475
747.2	annexin A8 [Oryctolagus cuniculus]	NP_001075488.1	10.7034	0.813943	0.415814	0.865093	2.25417	0	0	0.751389	0.201968	0	0	0.0673228	6.3134	Missing Value	Missing Value	6.22413	Missing Value	Missing Value
2.19	serum albumin precursor [Oryctolagus cuniculus]	NP_001075813.1	2.04202	0.7884	0.0540511	0.857544	1.50881	1.80296	2.75408	2.02195	1.10093	0.969563	0.919144	0.996544	8.85728	9.84329	9.1056	9.26473	9.2088	9.16178
2.20.2	serum albumin precursor [Equus caballus]	NP_001075972.1	0.663883	0.883315	0.0324048	0.733228	1.38195	1.54294	1.54086	1.48858	2.3464	2.57762	1.80618	2.2434	8.90125	9.83574	9.1279	9.23491	9.1818	9.13804
671.9	histidine triad nucleotide-binding protein 1 [Oryctolagus cuniculus]	NP_001076092.1	0.835667	0.526681	0.626307	0.12365	0.279442	0.177289	0.087733	0.181488	0.275411	0.182734	0.186091	0.214745	7.67563	7.45936	Missing Value	7.80133	7.7377	7.66101
185.3	F-actin-capping protein subunit alpha-1 [Bos taurus]	NP_001076949.1	0.710546	0.0883883	0.583524	0.218095	0.596144	2.96495	0.193013	1.25137	1.56372	1.95873	1.79002	1.77082	7.44739	8.60077	5.6478	8.42489	8.5021	8.53484
799.1	COP9 signalosome complex subunit 8 [Bos taurus]	NP_001076966.1	0.139661	0.013139	0.0133602	0.206485	0.0426926	0	0	0.0142309	0.12623	0.0837529	0.0852917	0.0984249	7.19896	Missing Value	Missing Value	7.35438	7.07662	7.08029
799	Group of COP9 signalosome complex subunit 8 [Bos taurus]+23	NP_001076966.1 (+23)	0.139661	0.013139	0.0133602	0.206485	1.02462	0	0	0.341541	3.02953	2.01007	2.047	2.3622	7.19896	Missing Value	Missing Value	7.35438	7.07662	7.08029
192.3	protein S100-A1 [Bos taurus]	NP_001092512.1	1.35191	1.76663	0.17324	0.0261859	2.73233	4.06288	3.21688	3.33736	3.02953	1.84256	2.55875	2.47695	7.16197	7.28169	7.07528	6.99504	6.9148	6.84423
562	D-dopachrome decarboxylase [Bos taurus]	NP_001092620.1	2.28153	7.46426	0.02192	0.0014594	5.12311	4.87545	3.86025	4.61961	2.01968	1.00503	3.0705	2.03174	8.03584	8.01978	7.88993	7.11747	7.14805	7.3903
342.3	thyroxine-binding globulin precursor [Ovis aries]	NP_001094390.1	1.10803	0.707107	0.565959	0.0178119	2.73232	2.92527	2.5735	2.7437	1.68307	2.68009	3.0705	2.47789	7.49174	7.4436	7.4419	7.59423	7.59826	7.52398
238.1.1	calcium-binding mitochondrial carrier protein Aralar1 [Bos taurus]	NP_001094664.1	1.78633	1.21167	0.00696752	0.385927	3.48372	2.86027	3.02387	3.12262	1.75039	2.07707	1.39878	1.74208	8.35744	8.40027	8.47419	8.3169	8.45475	8.27091
73.3	3-ketoacyl-CoA thiolase, mitochondrial isoform X1 [Dasypus novemcinctus]	XP_004461425.1	1.44293	1.16878	0.0180621	0.158893	5.09384	5.57195	6.61758	5.76112	3.8951	3.99143	4.12324	4.00326	8.63122	8.60354	8.85012	8.52614	8.58198	8.5634
269.1.1	N(G),N(G)-dimethylarginine dimethylaminohydrolase 1 [Bos taurus]	NP_001095671.1	0.910039	0.059954	0.822394	0.119426	1.02462	5.00547	1.93013	2.65341	3.06319	2.71359	3.05344	2.94341	7.32693	8.68413	7.45788	8.67927	8.58643	8.78788
469.3.2	ras-related protein Rab-12 [Bos taurus]	NP_001095762.1	2.56685	0.271684	0.0631455	0.0382065	1.22955	0.975091	0.675544	0.960061	0.201968	0.703524	0.2047	0.370064	7.24928	6.45785	7.09433	7.66019	7.65848	7.6982
620.2	NADH-cytochrome b5 reductase 3 [Bos taurus]	NP_001096720.1	2.14355	0.476319	0.350887	0.15324	0.320194	0.365659	0	0.228618	0.12623	0.125629	0.0639688	0.105276	7.26798	7.10104	Missing Value	7.42457	7.44692	7.16451
408.1	cardiac phospholamban [Bos taurus]	NP_001096789.1	0.531816	15.0324	0.284562	0.953995	4.09849	0.975091	0.965063	2.01288	4.03937	2.01007	5.1175	3.72231	9.75945	9.72375	6.45002	9.37619	8.54615	7.79195
408	Group of cardiac phospholamban [Bos taurus]+1	NP_001096789.1 (+1)	0.531816	15.0324	0.284562	0.953995	8.19698	1.95018	1.93013	4.02576	8.07873	4.02014	10.235	7.44463	9.75945	9.72375	6.45002	9.37619	8.54615	7.79195
899.27	activated RNA polymerase II transcriptional coactivator p15 [Bos taurus]	NP_001098877.1	1.46307	1.08373	0.655415	0.799906	0.0209107	0	0.0393903	0.0201003	0.020609	0.0205109	0	0.0137066	6.31056	Missing Value	6.41804	6.27573	6.6439	Missing Value
883.10	secernin-1 [Bos taurus]	NP_001104273.2	#VALUE!	#VALUE!	0.00786834	0.134909	0	0	0	0	0.168307	0.0837529	0.170583	0.140881	Missing Value	Missing Value	Missing Value	7.0487	Missing Value	7.21797
659.25	caveolin-1 [Oryctolagus cuniculus]	NP_001104542.1	0.975153	1.9917	0.889307	0.602566	0.0426926	0.0406288	0.0603165	0.0478793	0.0420767	0.0418765	0.0639688	0.0493073	6.63259	6.83582	7.04578	6.48333	6.53657	7.10261
934.5	guanine nucleotide-binding protein G(I)/G(S)/G(O) subunit gamma-7 precursor [Bos taurus]	NP_001106785.1	2.92817	0.00529924	0.38674	0.239315	0	0.162515	0.321688	0.161401	0.168307	0	0	0.0561023	Missing Value	6.63657	7.10957	6.36164	Missing Value	Missing Value
518	integrin alpha-V precursor [Ovis aries]	NP_001107243.1	2.23457	3.29436	0.0305748	0.011748	4.09849	6.82564	4.82532	5.24981	3.02953	2.01007	2.047	2.3622	7.25898	7.69113	7.40281	6.88595	6.91514	6.75373
659.21	caveolin-1 [Equus caballus]	NP_001107615.1	0.975153	1.9917	0.889307	0.602566	0.0426926	0.0406288	0.0603165	0.0478793	0.0420767	0.0418765	0.0639688	0.0493073	6.63259	6.83582	7.04578	6.48333	6.53657	7.10261
618.1	GTP cyclohydrolase 1 feedback regulatory protein [Bos taurus]	NP_001107998.1	1.25353	1.71238	0.538939	0.0553778	1.02462	0.731318	0.482532	0.746157	0.25246	0.753776	0.767625	0.591287	7.97021	7.92947	7.83012	7.40083	7.72984	7.69589
618	Group of GTP cyclohydrolase 1 feedback regulatory protein [Bos taurus]+3	NP_001107998.1 (+3)	1.25353	1.71238	0.538939	0.0553778	4.09849	2.92527	1.93013	2.98463	1.00984	3.0151	3.0705	2.36515	7.97021	7.92947	7.83012	7.40083	7.72984	7.69589
206.1.3	fatty acid-binding protein, adipocyte [Ovis aries]	NP_001108139.1	1.08298	1.5305	0.492151	0.029417	3.24464	4.34148	4.06705	3.88439	3.53445	3.96032	3.28982	3.59486	8.47856	8.62833	8.54871	8.20376	8.3806	8.36385
617.6	neutral cholesterol ester hydrolase 1 [Bos taurus]	NP_001116506.1	0.585199	1.05959	0.0127553	0.881987	0.256155	0.243773	0.241266	0.247065	0.378691	0.502517	0.383813	0.421674	7.14952	7.37756	7.2887	7.26357	7.3522	7.15884
396.1.12	endoplasmic reticulum resident protein 29 precursor [Ovis aries]	NP_001119826.1	0.764188	2.32947	0.177111	0.137371	0.456013	0.289313	0.434809	0.393378	0.460532	0.463862	0.618599	0.514331	8.22955	8.24413	8.0669	7.86081	7.75973	8.1679
745.1.2	calpain-1 catalytic subunit [Ovis aries]	NP_001120739.1	3.24901	0.00537321	0.0955344	0.0112392	0.512311	0.650061	0.482532	0.548301	0	0.502517	0	0.167506	7.31455	7.51449	7.31266	Missing Value	7.04432	Missing Value
15.17	LOW QUALITY PROTEIN: titin [Phyllostomus discolor]	XP_028366509.1	1.40153	1.45902	0.0172112	0.00652597	7.03472	6.61207	5.76315	6.46998	4.83692	4.95723	4.023	4.60571	9.11056	9.13589	9.0941	8.97235	8.94638	8.86016
529.19	flotillin-1 [Sus scrofa]	NP_001121955.1	0.975153	1.54756	0.895357	0.0824778	0.122955	0.195018	0.115808	0.144593	0.161575	0.120604	0.16376	0.148646	7.34339	7.56502	7.42588	7.23618	6.9187	7.27728
838.16	nuclear transport factor 2 [Pongo abelii]	NP_001126129.1	2.44528	1.9602	0.111686	0.117167	0.0931475	0.0443223	0.087733	0.0750676	0	0.0456834	0.0465227	0.0307354	6.34869	6.4247	6.55764	Missing Value	6.13249	6.36877
899.37	activated RNA polymerase II transcriptional coactivator p15 [Pongo abelii]	NP_001126574.1	1.46307	1.08373	0.655415	0.799906	0.0209107	0	0.0393903	0.0201003	0.020609	0.0205109	0	0.0137066	6.31056	Missing Value	6.41804	6.27573	6.6439	Missing Value
717	guanine nucleotide-binding protein G(I)/G(S)/G(T) subunit beta-1 [Pongo abelii]	NP_001126664.1	1.95071	0.51943	0.48637	0.869153	1.02462	5.85055	0.965063	2.61341	1.00984	2.01007	1.0235	1.3478	6.917	7.86158	6.90171	7.17659	7.47698	7.20145
533.1	NADP-dependent malic enzyme [Ovis aries]	NP_001128692.1	2.08493	1.51362	0.0192176	0.948917	1.28078	1.46264	0.965063	1.23616	0.504921	0.502517	0.767625	0.591688	7.57639	7.57609	6.95554	7.39738	7.3571	7.39594
533	Group of NADP-dependent malic enzyme [Ovis aries]+3	NP_001128692.1 (+3)	2.08493	1.51362	0.0192176	0.948917	5.12311	5.85055	3.86025	4.94464	2.01968	2.01007	3.0705	2.36675	7.57639	7.57609	6.95554	7.39738	7.3571	7.39594
266.1.2	pigment epithelium-derived factor precursor [Ovis aries]	NP_001132919.1	0.855002	0.989588	0.375146	0.32277	2.8543	2.08948	2.52755	2.49044	2.89728	2.29722	3.53351	2.90934	8.4283	8.27583	8.27998	8.28452	7.98859	8.31837
853.1	26S proteasome non-ATPase regulatory subunit 4 [Equus caballus]	NP_001135872.1	#VALUE!	#VALUE!	5.33552e-09	0.0129689	0	0	0	0	0.504921	0.502517	0.51175	0.506396	Missing Value	Missing Value	Missing Value	6.79427	6.36769	6.71418
853	Group of 26S proteasome non-ATPase regulatory subunit 4 [Equus caballus]+3	NP_001135872.1 (+3)	#VALUE!	#VALUE!	5.33552e-09	0.0129689	0	0	0	0	2.01968	2.01007	2.047	2.02558	Missing Value	Missing Value	Missing Value	6.79427	6.36769	6.71418
15.18	titin, partial [Meriones unguiculatus]	XP_021505160.1	1.39185	1.55725	0.0193803	0.00310611	5.93536	6.07081	6.20837	6.07152	5.11848	4.3864	3.57638	4.36042	9.09159	9.13909	9.12462	8.95525	8.9322	8.86069
301.2	phosphate carrier protein, mitochondrial [Ovis aries]	NP_001136367.1	0.773246	0.192109	0.498092	2.39406e-05	4.44003	1.62515	1.60844	2.55787	3.02952	3.35012	3.41167	3.26377	8.00237	7.95212	7.89598	8.65848	8.69353	8.6687
704.20	importin subunit alpha-3 [Bos taurus]	NP_001152788.1	0.975153	1.27987	0.963263	0.545975	0.0499816	0.0713481	0.0235381	0.0482893	0.0492606	0.0735391	0.0249634	0.0492544	6.13396	6.56874	5.87491	6.02692	6.21915	5.88891
712.2.13	ubiquitin-conjugating enzyme E2 variant 2 isoform 2 [Mus musculus]	NP_001152823.1	0.958068	1.47939	0.915481	0.944166	0	0.0541717	0.104407	0.0528597	0.0561023	0.0558353	0.0568611	0.0562662	Missing Value	7.22253	7.22048	7.13366	7.05047	6.97411
15.24	PREDICTED: LOW QUALITY PROTEIN: titin-like [Orycteropus afer afer]	XP_007949668.1	1.38415	1.52098	0.0100952	0.00243853	5.72712	5.63612	5.5603	5.64118	4.349	4.46518	3.39573	4.06997	9.08963	9.08388	9.06202	8.95264	8.90178	8.87229
15.19	LOW QUALITY PROTEIN: titin [Loxodonta africana]	XP_023398816.1	1.38223	1.50733	0.00468557	0.000852803	6.95977	6.82554	6.8451	6.8768	4.89202	5.58211	4.44167	4.97193	9.15464	9.12915	9.1269	8.99074	8.92943	8.95098
933.4	carboxypeptidase A4 isoform 2 precursor [Homo sapiens]	NP_001156918.1	#VALUE!	#VALUE!	0.198034	0.211351	0.204924	0	0.579038	0.261321	0	0	0	0	6.46993	Missing Value	7.12139	Missing Value	Missing Value	Missing Value
10.7.2	myoglobin [Equus caballus]	NP_001157488.1	0.496546	2.41162	0.00319542	0.272322	1.68331	1.95018	1.40164	1.67838	3.07761	3.80477	3.26545	3.38261	10.1851	10.0483	10.284	9.72073	10.2794	9.80394
25.14	L-lactate dehydrogenase A chain isoform 4 [Homo sapiens]	NP_001158887.1	3.43426	1.00184	0.065701	0.973445	11.7832	5.85055	4.98616	7.53995	2.10384	2.26133	2.13229	2.16582	8.8263	7.89524	7.82086	8.83564	7.86062	7.89444
500.2	suprabasin isoform 1 precursor [Homo sapiens]	NP_001159506.1	23.4254	#VALUE!	0.000310595	0.00219836	1.36616	1.13761	1.44759	1.31712	0	0.167506	0	0.0558353	6.48663	6.3291	6.33861	Missing Value	Missing Value	Missing Value
658.2	cytochrome b5 [Ovis aries]	NP_001159663.1	0.731536	1.13918	0.327376	0.502531	1.02462	0.487545	1.44759	0.986587	1.51476	1.00503	1.53525	1.35168	8.05094	6.41174	8.00222	7.75037	7.94565	7.96762
637.5	prostaglandin E synthase 2 [Bos taurus]	NP_001160026.1	1.46307	1.13603	0.466449	0.73554	0.640389	0.243773	0.241266	0.375142	0.378691	0.125629	0.255875	0.253398	7.20075	7.03434	6.98053	7.33283	6.6893	6.97886
904.11	copper transport protein ATOX1 [Sus scrofa]	NP_001161113.1	3.89062	0.0213444	0.103616	0.615658	0.0602719	0.0573583	0.113537	0.0770557	0	0	0.0602059	0.0200686	6.65616	6.61504	6.71027	Missing Value	Missing Value	6.98566
659.29	caveolin-1 [Pongo abelii]	NP_001162005.1	0.975153	1.9917	0.889307	0.602566	0.0426926	0.0406288	0.0603165	0.0478793	0.0420767	0.0418765	0.0639688	0.0493073	6.63259	6.83582	7.04578	6.48333	6.53657	7.10261
659.27	caveolin-1 [Papio anubis]	NP_001162182.1	0.975153	1.9917	0.889307	0.602566	0.0426926	0.0406288	0.0603165	0.0478793	0.0420767	0.0418765	0.0639688	0.0493073	6.63259	6.83582	7.04578	6.48333	6.53657	7.10261
161.2.11	troponin T, cardiac muscle isoform embryonic 1 [Cavia porcellus]	NP_001166334.1	1.07923	0.70125	0.866967	0.475551	0.341541	1.30012	1.4476	1.02975	1.06594	1.08879	0.739195	0.964642	7.34881	8.45811	9.04846	8.42649	8.6121	9.07817
161.2.12	troponin T, cardiac muscle isoform embryonic 2 [Cavia porcellus]	NP_001166335.1	1.07923	0.70125	0.866967	0.475551	0.341541	1.30012	1.4476	1.02975	1.06594	1.08879	0.739195	0.964642	7.34881	8.45811	9.04846	8.42649	8.6121	9.07817
161.2.9	troponin T, cardiac muscle isoform adult 1 [Cavia porcellus]	NP_001166336.1	1.07923	0.70125	0.866967	0.475551	0.341541	1.30012	1.4476	1.02975	1.06594	1.08879	0.739195	0.964642	7.34881	8.45811	9.04846	8.42649	8.6121	9.07817
161.2.10	troponin T, cardiac muscle isoform adult 2 [Cavia porcellus]	NP_001166337.1	1.07923	0.70125	0.866967	0.475551	0.341541	1.30012	1.4476	1.02975	1.06594	1.08879	0.739195	0.964642	7.34881	8.45811	9.04846	8.42649	8.6121	9.07817
161.2.1	troponin T, cardiac muscle isoform 5 [Cavia porcellus]	NP_001166338.1	1.07923	0.70125	0.866967	0.475551	0.341541	1.30012	1.4476	1.02975	1.06594	1.08879	0.739195	0.964642	7.34881	8.45811	9.04846	8.42649	8.6121	9.07817
161.2.2	troponin T, cardiac muscle isoform 6 [Cavia porcellus]	NP_001166339.1	1.07923	0.70125	0.866967	0.475551	0.341541	1.30012	1.4476	1.02975	1.06594	1.08879	0.739195	0.964642	7.34881	8.45811	9.04846	8.42649	8.6121	9.07817
49.4	alpha-macroglobulin precursor [Cavia porcellus]	NP_001166523.1	1.10496	0.949342	0.424923	0.746913	3.24464	2.43773	2.73435	2.80557	2.86122	2.17758	2.55875	2.53251	8.03998	7.96385	7.90255	7.98641	7.97277	7.98876
34.7	alpha-enolase [Cavia porcellus]	NP_001166544.1	1.24747	1.69937	0.0927936	0.00511197	4.87025	5.0157	5.89836	5.26144	4.22961	3.63409	4.82175	4.22848	9.44905	9.50936	9.4384	9.2528	9.10803	9.21873
44.7	alpha-crystallin B chain [Cavia porcellus]	NP_001166547.1	1.05753	0.469761	0.244373	0.000675484	3.55202	3.10404	3.39381	3.34996	3.12209	3.14073	3.23256	3.16513	9.09991	9.05376	9.00072	9.42644	9.35538	9.38332
413	plasminogen activator inhibitor 2 [Ovis aries]	NP_001167586.1	0.531816	0.343885	0.0389791	0.0202946	3.07387	2.92527	5.79038	3.92984	6.05905	8.04028	8.188	7.42911	7.16442	6.82781	7.15705	7.41421	7.7285	7.62184
638.1.165	receptor-type tyrosine-protein phosphatase kappa precursor [Bos taurus]	NP_001178466.1	0.849685	0.406126	0.638406	0.0120812	0.0182968	0.0116082	0.0114888	0.013798	0.0120219	0.0120735	0.0244798	0.0161917	7.27249	7.4522	7.39915	7.85056	7.62077	7.79061
84.3.2	filamin-C [Rattus norvegicus]	NP_001178791.1	1.28432	1.06607	0.0396978	0.133561	3.98671	3.55908	3.42597	3.65725	2.49018	3.22296	2.8123	2.84181	8.37084	8.44831	8.38123	8.36555	8.35343	8.28582
810.2	NHL repeat-containing protein 3 [Bos taurus]	NP_001179029.1	0.585199	0.00854917	0.526887	0.193371	0	0.365659	0	0.121886	0.25246	0.125629	0.255875	0.211322	Missing Value	7.01502	Missing Value	6.73366	7.08422	7.16114
740.1.5	glycogen debranching enzyme [Bos taurus]	NP_001179400.1	2.2974	1.25788	0.121527	0.307225	0.274452	0.261185	0.379132	0.304923	0	0.125629	0.274152	0.13326	6.56195	6.63344	6.61101	Missing Value	6.51141	6.63562
808.1	NEDD8-activating enzyme E1 regulatory subunit [Bos taurus]	NP_001179962.1	0.585199	0.58927	0.108511	0.5336	0.204924	0.195018	0.193013	0.197652	0.201968	0.402014	0.4094	0.337794	6.53765	6.57938	6.64632	6.35607	6.98712	6.80896
808	Group of NEDD8-activating enzyme E1 regulatory subunit [Bos taurus]+4	NP_001179962.1 (+4)	0.585199	0.58927	0.108511	0.5336	1.02462	0.975091	0.965063	0.988259	1.00984	2.01007	2.047	1.68897	6.53765	6.57938	6.64632	6.35607	6.98712	6.80896
615.1	mitochondrial pyruvate carrier 2 [Bos taurus]	NP_001180050.1	0.758384	5.38893	0.543065	0.307104	1.53693	0.975091	0.965063	1.15903	1.00984	1.00503	2.55875	1.52454	7.98917	7.81753	7.05452	7.08669	5.71605	7.73769
615	Group of mitochondrial pyruvate carrier 2 [Bos taurus]+1	NP_001180050.1 (+1)	0.758384	5.38893	0.543065	0.307104	3.07387	1.95018	1.93013	2.31806	2.01968	2.01007	5.1175	3.04909	7.98917	7.81753	7.05452	7.08669	5.71605	7.73769
195.5.26	peroxiredoxin-4 precursor [Macaca mulatta]	NP_001180740.1	1.1235	1.11419	0.496496	0.0841498	0.289687	0.375693	0.272849	0.312743	0.312765	0.310598	0.21133	0.278231	8.50165	8.54634	8.49133	8.48751	8.45468	8.41958
423.1.16	acidic leucine-rich nuclear phosphoprotein 32 family member A [Bos taurus]	NP_001181948.1	0.667112	0.0142786	0.680104	0.348805	0.326377	0	0	0.108792	0.147658	0.146157	0.178085	0.1573	7.82789	Missing Value	Missing Value	7.73136	7.58148	7.67271
719.7	carbonic anhydrase 2 [Macaca mulatta]	NP_001182346.1	#VALUE!	#VALUE!	0.00235393	0.00610896	0.455388	0.541717	0.321688	0.439598	0	0	0	0	7.35292	7.40457	7.1106	Missing Value	Missing Value	Missing Value
221.1	myozenin-2 [Ovis aries]	NP_001186151.1	0.5	0.029977	0.113626	0.0538888	6.66004	2.43773	1.93013	3.67597	8.07873	8.29154	5.37338	7.24788	8.57364	7.34716	7.28301	8.84193	8.90171	8.86909
263.1.4	rho GDP-dissociation inhibitor 1 [Sus scrofa]	NP_001188313.1	1.73267	2.49666	0.0213528	0.00298504	3.58618	2.6815	3.57073	3.27947	1.66624	1.65831	2.35405	1.89287	8.58537	8.59598	8.58762	8.19044	8.04407	8.26729
442.5	ubiquilin-2 [Bos taurus]	NP_001192611.1	0.65022	0.885154	0.271149	0.912484	0.585498	0.417896	0.689331	0.564242	0.721315	0.574306	1.31593	0.870517	8.13641	7.74821	8.2249	7.79081	8.19918	8.18932
246.1.6	protein disulfide-isomerase A6 precursor [Bos taurus]	NP_001193274.1	0.967008	1.21588	0.852316	0.193541	2.00045	1.43942	2.13693	1.85893	1.73116	1.6272	2.41254	1.92363	8.00558	7.91571	8.13702	7.92079	7.83999	7.9562
582.1.1	NAD-dependent protein deacetylase sirtuin-3, mitochondrial [Bos taurus]	NP_001193598.1	1.21926	1.39185	0.6213	0.420603	0.37259	0.354579	0.175466	0.300878	0.367215	0.0913668	0.279136	0.245906	7.60614	7.57801	7.51949	7.6457	7.43439	7.41172
582	Cluster of NAD-dependent protein deacetylase sirtuin-3, mitochondrial [Bos taurus]+10	NP_001193598.1 (+10)	1.21926	1.39571	0.6213	0.416626	4.09849	3.90036	1.93013	3.30966	4.03937	1.00503	3.0705	2.70497	7.60726	7.5792	7.51949	7.6457	7.43439	7.41172
582.1	Group of NAD-dependent protein deacetylase sirtuin-3, mitochondrial [Bos taurus]+9	NP_001193598.1 (+9)	1.21926	1.39185	0.6213	0.420603	3.7259	3.54579	1.75466	3.00878	3.67215	0.913668	2.79136	2.45906	7.60614	7.57801	7.51949	7.6457	7.43439	7.41172
955.13	AP-2 complex subunit beta [Sus scrofa]	NP_001230112.1	#VALUE!	#VALUE!	0.152048	0.15432	0.00652625	0	0.0122938	0.00627335	0	0	0	0	6.11985	Missing Value	6.39855	Missing Value	Missing Value	Missing Value
712.2.11	ubiquitin-conjugating enzyme E2 variant 2 [Sus scrofa]	NP_001230320.1	0.958068	1.47939	0.915481	0.944166	0	0.0541717	0.104407	0.0528597	0.0561023	0.0558353	0.0568611	0.0562662	Missing Value	7.22253	7.22048	7.13366	7.05047	6.97411
333.5	elongation factor 1-beta [Sus scrofa]	NP_001230453.1	1.05995	0.544121	0.767365	8.96176e-05	1.87847	1.30012	0.965063	1.38122	1.34646	1.17254	1.36467	1.29455	7.73491	7.71527	7.69695	7.98087	7.97971	7.946
283.2	prohibitin-2 [Sus scrofa]	NP_001230485.1	0.768438	0.00101803	0.769803	0.125729	11.7832	0.975091	0.482532	4.41359	5.04921	5.52769	6.141	5.57263	8.64747	5.582	5.41338	8.53613	8.57404	8.62185
695.1.4	cytochrome c oxidase subunit 6C [Bos taurus]	NP_001231040.1	0.551335	0.0138882	0.359075	0.446394	0.487915	0	0.137866	0.208594	0.480877	0.311082	0.316798	0.369586	7.70572	Missing Value	Missing Value	7.6494	6.32351	7.5645
220.1.1	gelsolin [Ovis aries]	NP_001232935.1	1.09733	1.73388	0.686029	0.00613113	2.01509	2.1452	3.47423	2.54484	2.17116	2.17758	2.64404	2.33093	8.31175	8.40105	8.43358	8.16216	8.16883	8.07958
182.3.1	single-stranded DNA-binding protein, mitochondrial [Canis lupus familiaris]	NP_001239208.1	0.913831	1.89474	0.732824	0.677797	1.17588	0.794003	0.510105	0.826661	0.887218	0.894162	0.91059	0.897324	8.64616	8.51555	7.92141	8.15369	8.2379	8.37946
182.3	Group of single-stranded DNA-binding protein, mitochondrial [Canis lupus familiaris]+3	NP_001239208.1 (+3)	0.913831	1.89474	0.732824	0.677797	4.7035	3.17601	2.04042	3.30664	3.54887	3.57665	3.64236	3.58929	8.64616	8.51555	7.92141	8.15369	8.2379	8.37946
26.13.2	14-3-3 protein sigma [Macaca mulatta]	NP_001245060.1	6.49802	2.51403	3.66898e-05	0.00126316	2.32636	2.09201	2.10267	2.17368	0.294537	0.435515	0.272933	0.334329	8.21909	8.34477	8.19525	7.75357	7.85329	7.81951
212.5.2	alpha-aminoadipic semialdehyde dehydrogenase [Rattus norvegicus]	NP_001258034.1	1.95071	1.73508	0.350174	0.0712793	0.375695	0.845079	0.160844	0.460539	0.168307	0.368513	0.170583	0.235801	7.18687	7.698	7.17068	6.94747	6.97083	6.6102
242.2	cytochrome c-1 [Rattus norvegicus]	NP_001264123.1	0.941544	1.00828	0.769441	0.787675	3.07387	3.2503	2.89519	3.07312	3.02952	4.35515	2.38817	3.25761	7.81783	8.37576	7.03231	7.81425	8.18419	7.59538
574.4	COP9 signalosome complex subunit 4 [Pan troglodytes]	NP_001267229.1	1.34071	0.0507658	0.82763	0.74478	0	0	0.312226	0.104075	0.0891037	0.118239	0.030103	0.0791487	Missing Value	Missing Value	7.65418	6.94878	7.35716	6.8252
214.9	transitional endoplasmic reticulum ATPase [Pan troglodytes]	NP_001267410.1	1.18921	1.11111	0.159185	0.55697	0.862839	0.975091	0.761892	0.866607	0.744094	0.634759	0.808027	0.72896	8.15583	8.30918	8.06662	8.10997	8.19238	8.07847
230.1.1	leukocyte elastase inhibitor [Ovis aries]	NP_001267636.1	0.895025	0.309927	0.827832	0.0482582	0	7.31318	3.53857	3.61725	4.20767	3.85263	4.26459	4.1083	Missing Value	8.10479	7.78951	8.29769	8.29911	8.28692
719.6	carbonic anhydrase 2 [Macaca fascicularis]	NP_001270614.1	#VALUE!	#VALUE!	0.00235393	0.00610896	0.455388	0.541717	0.321688	0.439598	0	0	0	0	7.35292	7.40457	7.1106	Missing Value	Missing Value	Missing Value
815.6	peptidyl-prolyl cis-trans isomerase NIMA-interacting 1 [Macaca fascicularis]	NP_001270625.1	1.62563	1.29056	0.386214	0.270835	0.146375	0.417896	0.137866	0.234046	0.144263	0.143576	0.146214	0.144685	6.17427	7.48301	6.06124	5.78796	6.08232	6.06337
903.11	proteasome subunit beta type-7 [Canis lupus familiaris]	NP_001271382.1	#VALUE!	#VALUE!	0.00829039	0.0151935	0.113847	0.0541717	0.107229	0.0917493	0	0	0	0	7.67853	7.38865	7.34158	Missing Value	Missing Value	Missing Value
16.15.1	aspartate aminotransferase, cytoplasmic [Macaca fascicularis]	NP_001271859.1	1.29415	0.565657	0.431551	0.89465	1.9324	1.4744	2.61477	2.00719	0.964812	1.40286	2.304	1.55722	9.35354	9.27822	10.0261	9.55048	9.60089	9.60736
16.15	Group of aspartate aminotransferase, cytoplasmic [Macaca fascicularis]+2	NP_001271859.1 (+2)	1.29415	0.565657	0.431551	0.89465	5.7972	4.42319	7.84431	6.02157	2.89444	4.20858	6.91199	4.67167	9.35354	9.27822	10.0261	9.55048	9.60089	9.60736
542	ras-related protein Rab-11B [Macaca fascicularis]	NP_001272060.1	0.731536	2.44528	5.29151e-05	0.00176122	3.07387	2.92527	2.89519	2.96478	4.03937	4.02014	4.094	4.05117	8.04803	8.09822	8.00211	7.52314	7.68507	7.6603
945.4	cathelicidin-2 precursor [Capra hircus]	NP_001272506.1	#VALUE!	#VALUE!	0.156369	0.12917	0	0	0	0	0	0.402014	0.2047	0.202238	Missing Value	Missing Value	Missing Value	Missing Value	6.26787	6.13361
206.1.2	adipocyte fatty acid-binding protein [Capra hircus]	NP_001272552.1	1.08298	1.5305	0.49215	0.029417	3.24464	4.34148	4.06705	3.88439	3.53445	3.96032	3.28982	3.59486	8.47856	8.62833	8.54871	8.20376	8.3806	8.36385
745.1.1	calpain-1 catalytic subunit [Capra hircus]	NP_001272592.1	3.24901	0.00537321	0.0955344	0.0112392	0.512311	0.650061	0.482532	0.548301	0	0.502517	0	0.167506	7.31455	7.51449	7.31266	Missing Value	7.04432	Missing Value
745.1	Group of calpain-1 catalytic subunit [Capra hircus]+2	NP_001272592.1 (+2)	3.24901	0.00537321	0.0955344	0.0112392	1.53693	1.95018	1.44759	1.6449	0	1.50755	0	0.502517	7.31455	7.51449	7.31266	Missing Value	7.04432	Missing Value
745	Cluster of calpain-1 catalytic subunit [Capra hircus]+5	NP_001272592.1 (+5)	2.60268	0.00537321	0.196502	0.0112392	2.04924	2.92527	2.89519	2.62324	0	3.0151	0	1.00503	7.31455	7.51449	7.31266	Missing Value	7.04432	Missing Value
15.27	PREDICTED: titin-like [Chrysochloris asiatica]	XP_006866764.1	1.35004	1.53368	0.0305391	0.00201939	5.1141	5.70975	5.82653	5.55013	3.99702	4.81977	3.52411	4.11363	9.00338	8.9906	8.9961	8.81044	8.81107	8.72092
955.70	AP-2 complex subunit beta isoform b [Homo sapiens]	NP_001273.1	#VALUE!	#VALUE!	0.152048	0.15432	0.00652625	0	0.0122938	0.00627335	0	0	0	0	6.11985	Missing Value	6.39855	Missing Value	Missing Value	Missing Value
791.58	clathrin heavy chain 1 isoform 2 [Homo sapiens]	NP_001275582.1	#VALUE!	#VALUE!	7.21004e-07	0.0444263	0.0289987	0.0275969	0.0273131	0.0279696	0	0	0	0	6.28803	7.17633	6.72241	Missing Value	Missing Value	Missing Value
195.1.3	peroxiredoxin-1 [Bubalus bubalis]	NP_001277875.1	0.778085	1.49174	0.0942701	0.104998	0.904461	1.20452	1.09315	1.06738	1.42359	1.16488	1.54188	1.37678	8.63963	8.77178	8.72105	8.67711	8.54745	8.53232
411.1	dermcidin isoform 2 preproprotein [Homo sapiens]	NP_001287783.1	0.351111	0.279322	0.0189144	0.0242517	1.02462	1.95018	1.44759	1.47413	5.55413	3.51762	3.58225	4.218	6.31659	6.58582	6.85918	7.27988	7.09895	7.13964
411	Group of dermcidin isoform 2 preproprotein [Homo sapiens]+1	NP_001287783.1 (+1)	0.351111	0.279322	0.0189144	0.0242517	2.04924	3.90036	2.89519	2.94827	11.1083	7.03524	7.1645	8.436	6.31659	6.58582	6.85918	7.27988	7.09895	7.13964
16.13	aspartate aminotransferase, cytoplasmic [Castor canadensis]	XP_020036781.1	1.34257	0.541863	0.0149763	0.887385	5.66089	6.67488	6.87713	6.4043	4.66756	4.64131	5.03333	4.78073	9.41737	9.3865	10.1262	9.66544	9.68353	9.69051
495.1.4	elongation factor 1-gamma [Pan troglodytes]	NP_001289353.1	2.77022	2.92817	0.0205147	0.000408103	1.4857	1.0726	0.820304	1.1262	0.403937	0.402014	0.4094	0.405117	7.71726	7.688	7.65927	7.2228	7.14899	7.28667
684.3	RNA-binding protein 3 isoform 1 [Bos taurus]	NP_001290392.1	0.609628	0.378929	0.306435	0.0361836	0	0.265934	0.175466	0.147133	0.275411	0.182734	0.279136	0.24576	Missing Value	7.20273	6.99087	7.4136	7.38524	7.52305
684.4	RNA-binding protein 3 isoform 2 [Bos taurus]	NP_001290409.1	0.609628	0.378929	0.306435	0.0361836	0	0.265934	0.175466	0.147133	0.275411	0.182734	0.279136	0.24576	Missing Value	7.20273	6.99087	7.4136	7.38524	7.52305
453.56	sodium/calcium exchanger 1 precursor [Canis lupus familiaris]	NP_001291891.1	1.59549	2.54912	0.181194	0.101994	0.107855	0.102641	0.101586	0.104027	0.0885826	0.0176322	0.0897807	0.0653318	7.86721	7.82432	7.73473	7.57008	6.68139	7.41724
482	acyl-protein thioesterase 1 [Ovis aries]	NP_001293032.1	0.835667	0.0927827	0.507597	0.00215355	4.09849	4.87545	2.89519	3.95638	3.02953	6.03021	5.1175	4.72575	6.95148	7.05804	6.70448	7.8489	8.26032	7.98318
715.1.3	serpin B12 isoform 1 [Homo sapiens]	NP_001294857.1	#VALUE!	#VALUE!	0.0235542	0.0148527	0.829456	0.464329	0.321688	0.538491	0	0	0	0	6.78069	6.85044	6.39393	Missing Value	Missing Value	Missing Value
782	membrane-associated progesterone receptor component 1 [Ovis aries]	NP_001295509.1	1.95071	1.73147	1.32374e-05	0.0255562	2.04924	1.95018	1.93013	1.97652	1.00984	1.00503	1.0235	1.01279	7.62682	7.56807	7.42025	7.32963	7.30523	7.33369
129.5.2	glucose-6-phosphate isomerase [Heterocephalus glaber]	NP_001297201.1	0.788947	0.0625	0.460138	0.0062196	0.227694	0.541717	0.214459	0.327957	0.462844	0.390847	0.398028	0.41724	6.95058	7.43062	6.87681	8.1537	7.93593	8.20216
161.1.6	troponin T, cardiac muscle [Capra hircus]	NP_001301119.1	1.38415	0.570382	0.507061	0.37432	0.512311	2.60024	2.5735	1.89535	1.57086	1.34005	1.25095	1.38729	7.48995	8.51168	9.08119	8.65578	8.75554	9.13303
15.11	PREDICTED: LOW QUALITY PROTEIN: titin isoform X1 [Rattus norvegicus]	XP_017447817.1	1.34164	1.50316	0.00950695	0.00211807	5.67467	5.96434	6.07949	5.90617	4.56896	4.81665	3.82386	4.40316	9.15989	9.17963	9.17231	9.03069	8.99534	8.94501
365.2	aldose reductase [Capra hircus]	NP_001301216.1	1.15829	0.10083	0.861761	0.299742	1.53693	7.31318	0.482532	3.11088	1.51476	3.51762	3.0705	2.70096	7.14121	8.61145	6.87783	8.13646	8.31404	8.11882
333.3	elongation factor 1-beta [Capra hircus]	NP_001301243.1	1.05995	0.544121	0.767365	8.96176e-05	1.87847	1.30012	0.965063	1.38122	1.34646	1.17254	1.36467	1.29455	7.73491	7.71527	7.69695	7.98087	7.97971	7.946
694.2	haptoglobin isoform 3 preproprotein [Homo sapiens]	NP_001305067.1	#VALUE!	#VALUE!	0.00680824	0.00905003	2.04924	1.46264	2.89519	2.13569	0	0	0	0	7.43295	7.31785	7.64018	Missing Value	Missing Value	Missing Value
488.1	protein S100-A8 isoform a [Homo sapiens]	NP_001306125.1	3.24901	16.3362	0.041014	2.48823e-05	2.39078	1.30012	2.89519	2.19537	0.336614	0.670023	1.0235	0.676713	8.96535	8.88116	8.80029	7.61981	7.66892	7.71485
488	Group of protein S100-A8 isoform a [Homo sapiens]+2	NP_001306125.1 (+2)	3.24901	16.3362	0.041014	2.48823e-05	7.17235	3.90036	8.68557	6.5861	1.00984	2.01007	3.0705	2.03014	8.96535	8.88116	8.80029	7.61981	7.66892	7.71485
488.2	protein S100-A8 isoform b [Homo sapiens]	NP_001306126.1	3.24901	16.3362	0.041014	2.48823e-05	2.39078	1.30012	2.89519	2.19537	0.336614	0.670023	1.0235	0.676713	8.96535	8.88116	8.80029	7.61981	7.66892	7.71485
488.3	protein S100-A8 isoform c [Homo sapiens]	NP_001306127.1	3.24901	16.3362	0.041014	2.48823e-05	2.39078	1.30012	2.89519	2.19537	0.336614	0.670023	1.0235	0.676713	8.96535	8.88116	8.80029	7.61981	7.66892	7.71485
229.3.4	2,4-dienoyl-CoA reductase, mitochondrial isoform 2 [Homo sapiens]	NP_001317504.1	1.35472	0.169576	0.664424	0.203495	1.12708	0.552551	0	0.559879	0.504921	0.30151	0.4094	0.405277	8.52351	7.51372	Missing Value	8.52594	8.28148	8.28553
574.6	COP9 signalosome complex subunit 4 isoform 3 [Homo sapiens]	NP_001317656.1	1.34071	0.0507658	0.82763	0.74478	0	0	0.312226	0.104075	0.0891037	0.118239	0.030103	0.0791487	Missing Value	Missing Value	7.65418	6.94878	7.35716	6.8252
659.45	caveolin-1 isoform a [Sus scrofa]	NP_001335864.1	0.975153	1.9917	0.889307	0.602566	0.0426926	0.0406288	0.0603165	0.0478793	0.0420767	0.0418765	0.0639688	0.0493073	6.63259	6.83582	7.04578	6.48333	6.53657	7.10261
216.1.1	myosin light chain, regulatory B-like isoform 2 [Mus musculus]	NP_001344749.1	0.742776	1.1607	0.0278538	0.101179	4.44003	4.06288	4.66447	4.38913	5.21751	5.8627	6.65275	5.91099	8.20106	8.12858	8.08677	8.08467	8.03983	8.06399
15.23	PREDICTED: titin [Hipposideros armiger]	XP_019509560.1	1.33886	1.33145	0.0415639	0.0395017	5.1448	5.40376	4.84051	5.12969	4.12228	4.33954	3.01832	3.82671	9.07396	9.10703	9.03838	8.98259	8.94978	8.82917
192.4	protein S100-A1 [Canis lupus familiaris]	NP_001349530.1	1.35191	1.76663	0.17324	0.0261859	2.73233	4.06288	3.21688	3.33736	3.02953	1.84256	2.55875	2.47695	7.16197	7.28169	7.07528	6.99504	6.9148	6.84423
229.3.3	2,4-dienoyl-CoA reductase, mitochondrial isoform 1 precursor [Homo sapiens]	NP_001350.1	1.35472	0.169576	0.664424	0.203495	1.12708	0.552551	0	0.559879	0.504921	0.30151	0.4094	0.405277	8.52351	7.51372	Missing Value	8.52594	8.28148	8.28553
495.1.3	elongation factor 1-gamma [Homo sapiens]	NP_001395.1	2.77022	2.92817	0.0205147	0.000408103	1.4857	1.0726	0.820304	1.1262	0.403937	0.402014	0.4094	0.405117	7.71726	7.688	7.65927	7.2228	7.14899	7.28667
130.3.1	ATP synthase subunit delta, mitochondrial precursor [Homo sapiens]	NP_001678.1	1.0314	0.400535	0.876741	0.928881	0.985213	0.675063	0.445414	0.701897	0.621441	0.773104	0.629846	0.674797	9.21293	9.46256	8.5957	9.65066	8.168	9.60969
130.3	Group of ATP synthase subunit delta, mitochondrial precursor [Homo sapiens]+1	NP_001678.1 (+1)	1.0314	0.400535	0.876741	0.928881	1.97043	1.35013	0.890828	1.40379	1.24288	1.54621	1.25969	1.34959	9.21293	9.46256	8.5957	9.65066	8.168	9.60969
659.46	caveolin-1 isoform alpha [Homo sapiens]	NP_001744.2	0.975153	1.9917	0.889307	0.602566	0.0426926	0.0406288	0.0603165	0.0478793	0.0420767	0.0418765	0.0639688	0.0493073	6.63259	6.83582	7.04578	6.48333	6.53657	7.10261
476.2.2	cathepsin D preproprotein [Homo sapiens]	NP_001900.1	5.54044	0.000345267	0.0181314	0.000461938	0.853852	1.13761	0.804219	0.931892	0.504921	0	0	0.168307	7.1651	7.24829	6.87603	5.70908	Missing Value	Missing Value
611.1.9	eukaryotic translation initiation factor 5A-1 isoform B [Homo sapiens]	NP_001961.1	1.16797	0.898132	0.64691	0.430395	0.0788171	0.225021	0.217404	0.173747	0.149812	0.149099	0.151838	0.150249	7.11449	7.02877	7.05459	7.14979	7.04863	7.10116
440.1	filaggrin [Homo sapiens]	NP_002007.1	6.58873	7.01285	0.0011881	0.000196496	3.58618	4.87545	4.82532	4.42898	0.504921	0.502517	1.0235	0.67698	7.32177	7.47077	7.2818	6.47601	6.37844	6.50532
440	Group of filaggrin [Homo sapiens]+1	NP_002007.1 (+1)	6.58873	7.01285	0.0011881	0.000196496	7.17235	9.75091	9.65063	8.85797	1.00984	1.00503	2.047	1.35396	7.32177	7.47077	7.2818	6.47601	6.37844	6.50532
865.3	heme oxygenase 1 [Homo sapiens]	NP_002124.1	#VALUE!	#VALUE!	0.0305854	0.0638751	0.614773	0.390036	0.193013	0.399274	0	0	0	0	7.02198	6.36463	5.81846	Missing Value	Missing Value	Missing Value
704.25	importin subunit alpha-3 [Homo sapiens]	NP_002259.1	0.975153	1.27987	0.963263	0.545975	0.0499816	0.0713481	0.0235381	0.0482893	0.0492606	0.0735391	0.0249634	0.0492544	6.13396	6.56874	5.87491	6.02692	6.21915	5.88891
288.2	galectin-7 [Homo sapiens]	NP_002298.1	8.63383	25.2813	0.000694927	2.37479e-06	8.70929	7.31318	10.1332	8.71854	1.00984	1.00503	1.0235	1.01279	8.85893	8.87221	8.76763	7.45628	7.47269	7.43532
474.3.50	moesin [Homo sapiens]	NP_002435.1	2.92817	2.82843	0.0725743	0.00242474	0.0609894	0.0580411	0.0229777	0.0473361	0.0120219	0.0119647	0.0243691	0.0161186	7.79997	7.89697	7.76177	7.40598	7.19831	7.34708
265.24	platelet-activating factor acetylhydrolase IB subunit beta isoform a [Homo sapiens]	NP_002563.1	0.839731	1.37268	0.114573	0.00410868	0.40253	0.383071	0.310199	0.365267	0.468855	0.430729	0.402089	0.433891	7.53406	7.58429	7.51618	7.36184	7.41669	7.39649
501.3	serpin B5 [Homo sapiens]	NP_002630.2	#VALUE!	#VALUE!	0.126609	0.151086	0.768467	4.14414	1.20633	2.03964	0	0	0	0	5.86768	7.75392	6.18079	Missing Value	Missing Value	Missing Value
893.2	prolactin-inducible protein precursor [Homo sapiens]	NP_002643.1	0.65022	0.223756	0.634215	0.342224	0.512311	0	0.482532	0.331614	1.00984	0.502517	0	0.50412	5.66731	Missing Value	5.33232	6.63151	5.98204	Missing Value
317.1.1	protein S100-A9 [Homo sapiens]	NP_002956.1	3.05252	5.89708	0.00560934	0.038909	5.63542	4.06288	5.30785	5.00205	0.841535	2.01007	2.047	1.63287	8.52763	8.5029	8.54217	6.67221	7.79602	7.75781
317.1	Group of protein S100-A9 [Homo sapiens]+1	NP_002956.1 (+1)	3.05252	5.89708	0.00560934	0.038909	11.2708	8.12576	10.6157	10.0041	1.68307	4.02014	4.094	3.26574	8.52763	8.5029	8.54217	6.67221	7.79602	7.75781
317	Cluster of protein S100-A9 [Homo sapiens]+2	NP_002956.1 (+2)	3.09513	5.89708	0.00434494	0.0386164	14.3447	10.726	12.5458	12.5388	2.01968	5.02517	5.1175	4.05412	8.52763	8.5108	8.54217	6.67221	7.79602	7.75781
918.4	alpha-1-syntrophin [Homo sapiens]	NP_003089.1	#VALUE!	#VALUE!	0.0152231	0.00168063	0	0	0	0	0.0841535	0.167506	0.0852917	0.112317	Missing Value	Missing Value	Missing Value	6.9511	7.07223	6.90723
850.1	statherin isoform a precursor [Homo sapiens]	NP_003145.1	#VALUE!	#VALUE!	0.373901	0.373901	0	0	3.37772	1.12591	0	0	0	0	Missing Value	Missing Value	8.0627	Missing Value	Missing Value	Missing Value
850	Group of statherin isoform a precursor [Homo sapiens]+1	NP_003145.1 (+1)	#VALUE!	#VALUE!	0.373901	0.373901	0	0	6.75544	2.25181	0	0	0	0	Missing Value	Missing Value	8.0627	Missing Value	Missing Value	Missing Value
888.41	ubiquitin-conjugating enzyme E2 H isoform 1 [Homo sapiens]	NP_003335.1	#VALUE!	#VALUE!	0.00699706	4.69683e-05	0	0	0	0	0.0288526	0.0287153	0.0146214	0.0240631	Missing Value	Missing Value	Missing Value	7.01634	6.99923	6.95643
712.2.9	ubiquitin-conjugating enzyme E2 variant 2 [Homo sapiens]	NP_003341.1	0.958068	1.47939	0.915481	0.944166	0	0.0541717	0.104407	0.0528597	0.0561023	0.0558353	0.0568611	0.0562662	Missing Value	7.22253	7.22048	7.13366	7.05047	6.97411
842.10	enhancer of rudimentary homolog [Homo sapiens]	NP_004441.1	1.30044	1.51257	0.39271	8.99105e-05	0.0853852	0.0812576	0.160844	0.109162	0.0841535	0.0837529	0.0852917	0.0843994	7.65402	7.6573	7.644	7.45784	7.47444	7.49351
791.56	clathrin heavy chain 1 isoform 1 [Homo sapiens]	NP_004850.1	#VALUE!	#VALUE!	7.21004e-07	0.0444263	0.0289987	0.0275969	0.0273131	0.0279696	0	0	0	0	6.28803	7.17633	6.72241	Missing Value	Missing Value	Missing Value
952.5	desmocollin-1 isoform Dsc1b precursor [Homo sapiens]	NP_004939.1	#VALUE!	#VALUE!	0.153106	0.170736	0.204924	0.390036	0	0.19832	0	0	0	0	7.24768	7.62033	Missing Value	Missing Value	Missing Value	Missing Value
259.2.4	profilin-1 [Homo sapiens]	NP_005013.1	3.41054	1.9917	0.00578245	1.55967e-05	0.725774	0.771947	1.0857	0.861139	0.25246	0.251259	0.255875	0.253198	8.06408	8.0412	8.0454	7.7461	7.74238	7.77299
694.1	haptoglobin isoform 1 preproprotein [Homo sapiens]	NP_005134.1	#VALUE!	#VALUE!	0.00680824	0.00905003	2.04924	1.46264	2.89519	2.13569	0	0	0	0	7.43295	7.31785	7.64018	Missing Value	Missing Value	Missing Value
694	Group of haptoglobin isoform 1 preproprotein [Homo sapiens]+1	NP_005134.1 (+1)	#VALUE!	#VALUE!	0.00680824	0.00905003	4.09849	2.92527	5.79038	4.27138	0	0	0	0	7.43295	7.31785	7.64018	Missing Value	Missing Value	Missing Value
145.9	calmodulin-like protein 3 [Homo sapiens]	NP_005176.1	#VALUE!	#VALUE!	0.00198384	0.00148015	1.53693	2.43773	2.41266	2.12911	0	0	0	0	7.03921	7.15494	6.99615	Missing Value	Missing Value	Missing Value
707.2	cystatin-A [Homo sapiens]	NP_005204.1	2.92817	6.27667	0.0339744	0.138488	2.04924	0.975091	1.44759	1.49064	0.504921	0.502517	0.51175	0.506396	7.51389	6.6422	7.46135	6.65193	6.66403	6.73177
814.18	stathmin isoform a [Homo sapiens]	NP_005554.1	2.92817	1.8609	0.0187291	0.577098	0.107855	0.102641	0.101586	0.104027	0	0.0528966	0.0538684	0.0355883	7.75032	7.34952	7.68711	Missing Value	7.4174	7.84519
838.13	nuclear transport factor 2 [Homo sapiens]	NP_005787.1	2.44528	1.9602	0.111686	0.117167	0.0931475	0.0443223	0.087733	0.0750676	0	0.0456834	0.0465227	0.0307354	6.34869	6.4247	6.55764	Missing Value	6.13249	6.36877
936.1	26S proteasome non-ATPase regulatory subunit 14 [Homo sapiens]	NP_005796.1	#VALUE!	#VALUE!	0.373901	0.373901	0.146375	0	0	0.0487915	0	0	0	0	6.81516	Missing Value	Missing Value	Missing Value	Missing Value	Missing Value
936	Group of 26S proteasome non-ATPase regulatory subunit 14 [Homo sapiens]+20	NP_005796.1 (+20)	#VALUE!	#VALUE!	0.373901	0.373901	3.07387	0	0	1.02462	0	0	0	0	6.81516	Missing Value	Missing Value	Missing Value	Missing Value	Missing Value
26.13.1	14-3-3 protein sigma [Homo sapiens]	NP_006133.1	6.49802	2.51403	3.66898e-05	0.00126316	2.32636	2.09201	2.10267	2.17368	0.294537	0.435515	0.272933	0.334329	8.21909	8.34477	8.19525	7.75357	7.85329	7.81951
26.13	Group of 14-3-3 protein sigma [Homo sapiens]+5	NP_006133.1 (+5)	6.49802	2.51403	3.669e-05	0.00126316	13.9581	12.5521	12.616	13.0421	1.76722	2.61309	1.6376	2.00597	8.21909	8.34477	8.19525	7.75357	7.85329	7.81951
815.5	peptidyl-prolyl cis-trans isomerase NIMA-interacting 1 [Homo sapiens]	NP_006212.1	1.62563	1.29056	0.386214	0.270835	0.146375	0.417896	0.137866	0.234046	0.144263	0.143576	0.146214	0.144685	6.17427	7.48301	6.06124	5.78796	6.08232	6.06337
208.2.2	membrane-associated progesterone receptor component 2 [Homo sapiens]	NP_006311.3	1.59549	0.90689	0.0699582	0.798932	2.39078	2.1127	1.44759	1.98369	1.34646	1.00503	1.36467	1.23872	8.21999	7.28714	8.08399	8.18539	7.56643	8.12632
953.4	adenylyl cyclase-associated protein 1 isoform a [Homo sapiens]	NP_006358.1	#VALUE!	#VALUE!	0.153106	0.194119	0.17077	0.32503	0	0.165267	0	0	0	0	6.64616	6.12426	Missing Value	Missing Value	Missing Value	Missing Value
195.5.25	peroxiredoxin-4 precursor [Homo sapiens]	NP_006397.1	1.1235	1.11419	0.496496	0.0841498	0.289687	0.375693	0.272849	0.312743	0.312765	0.310598	0.21133	0.278231	8.50165	8.54634	8.49133	8.48751	8.45468	8.41958
508.1.2	26S proteasome regulatory subunit 6B isoform 1 [Homo sapiens]	NP_006494.1	1.29415	3.31728	0.340642	0.000482564	0.263918	0.494932	0.328999	0.362616	0.25246	0.251259	0.341167	0.281629	7.37289	7.51934	7.36563	6.85269	6.78676	6.8693
142.5.16	destrin isoform a [Homo sapiens]	NP_006861.1	#VALUE!	#VALUE!	0.140518	0.175429	0.0602719	0	0.100635	0.0536356	0	0	0	0	6.71668	Missing Value	7.11748	Missing Value	Missing Value	Missing Value
118.1.1	serpin B3 [Homo sapiens]	NP_008850.1	5.65685	1.32134	0.223937	0.363808	3.61179	3.87599	18.6499	8.71254	1.5905	1.20604	1.89348	1.56334	8.04173	7.98863	9.36921	7.90782	7.92077	8.16106
15.12	LOW QUALITY PROTEIN: titin [Cavia porcellus]	XP_023416909.1	1.32777	1.48041	0.0139017	0.00588416	6.55993	6.00114	6.02351	6.19486	4.94027	5.0104	4.01934	4.65667	9.16202	9.18795	9.18285	9.03573	9.01255	8.92413
214.11	transitional endoplasmic reticulum ATPase isoform 1 [Homo sapiens]	NP_009057.1	1.18921	1.11111	0.159185	0.55697	0.862839	0.975091	0.761892	0.866607	0.744094	0.634759	0.808027	0.72896	8.15583	8.30918	8.06662	8.10997	8.19238	8.07847
511.4	calcineurin B homologous protein 1 [Homo sapiens]	NP_009167.1	0.893785	0.559806	0.613785	0.582556	0.853852	0.487545	0.482532	0.607976	0.673228	0.670023	0.682334	0.675195	7.82912	7.41165	7.37727	7.53955	7.68782	7.66354
659.31	caveolin-1 isoform 1 [Mus musculus]	NP_031642.1	0.975153	1.9917	0.889307	0.602566	0.0426926	0.0406288	0.0603165	0.0478793	0.0420767	0.0418765	0.0639688	0.0493073	6.63259	6.83582	7.04578	6.48333	6.53657	7.10261
704.26	importin subunit alpha-3 [Mus musculus]	NP_032493.1	0.975153	1.27987	0.963263	0.545975	0.0499816	0.0713481	0.0235381	0.0482893	0.0492606	0.0735391	0.0249634	0.0492544	6.13396	6.56874	5.87491	6.02692	6.21915	5.88891
95.4.2	myomesin-2 [Mus musculus]	NP_032690.2	1.17283	1.00201	0.599331	0.858086	1.29785	1.46264	0.579038	1.11318	0.740551	0.971534	1.12585	0.945978	7.92392	7.92113	7.74577	7.70939	7.92026	8.02391
474.3.54	moesin [Mus musculus]	NP_034963.2	2.92817	2.82843	0.0725743	0.00242474	0.0609894	0.0580411	0.0229777	0.0473361	0.0120219	0.0119647	0.0243691	0.0161186	7.79997	7.89697	7.76177	7.40598	7.19831	7.34708
874	caspase-14 precursor [Homo sapiens]	NP_036246.1	1.95071	0.00909948	0.527659	0.328739	1.02462	0	2.89519	1.3066	0	1.00503	1.0235	0.676178	6.32813	Missing Value	7.34494	Missing Value	Missing Value	6.28624
13.7.3	alpha-actinin-3 [Mus musculus]	NP_038484.1	0.602904	0.651122	0.000182669	0.0122396	3.17109	3.46656	3.43802	3.35855	5.32002	5.78867	5.62132	5.57667	8.77641	8.90208	8.84623	9.03268	9.10033	9.0006
574.5	COP9 signalosome complex subunit 4 isoform 1 [Homo sapiens]	NP_057213.2	1.34071	0.0507658	0.82763	0.74478	0	0	0.312226	0.104075	0.0891037	0.118239	0.030103	0.0791487	Missing Value	Missing Value	7.65418	6.94878	7.35716	6.8252
933.3	carboxypeptidase A4 isoform 1 preproprotein [Homo sapiens]	NP_057436.2	#VALUE!	#VALUE!	0.198034	0.211351	0.204924	0	0.579038	0.261321	0	0	0	0	6.46993	Missing Value	7.12139	Missing Value	Missing Value	Missing Value
114.4.1	3-hydroxyacyl-CoA dehydrogenase type-2 [Mus musculus]	NP_058043.3	0.835667	2.2974	0.263479	0.000645942	2.45909	1.95018	2.12314	2.17747	2.22165	2.41208	3.17285	2.6022	8.10472	8.15313	8.04681	7.79268	7.73346	7.74359
114.4	Group of 3-hydroxyacyl-CoA dehydrogenase type-2 [Mus musculus]+1	NP_058043.3 (+1)	0.835667	2.2974	0.263479	0.000645942	4.91819	3.90036	4.24628	4.35494	4.4433	4.82417	6.3457	5.20439	8.10472	8.15313	8.04681	7.79268	7.73346	7.74359
814.15	stathmin [Rattus norvegicus]	NP_058862.1	2.92817	1.8609	0.0187291	0.577098	0.107855	0.102641	0.101586	0.104027	0	0.0528966	0.0538684	0.0355883	7.75032	7.34952	7.68711	Missing Value	7.4174	7.84519
770.2	calmodulin-like protein 5 [Homo sapiens]	NP_059118.2	#VALUE!	#VALUE!	0.00586005	0.00345603	0.512311	0.975091	0.965063	0.817488	0	0	0	0	7.35513	7.54287	7.37377	Missing Value	Missing Value	Missing Value
930	protein mago nashi homolog 2 isoform 1 [Homo sapiens]	NP_060518.1	2.92817	0.627636	0.392351	0.74744	0	1.95018	0.965063	0.971748	0	0	1.0235	0.341167	Missing Value	6.5196	Missing Value	Missing Value	Missing Value	6.31721
26.5.2	14-3-3 protein gamma [Rattus norvegicus]	NP_062249.1	1.09657	0.844401	0.0809109	0.699596	2.99159	3.33919	3.16278	3.16452	2.9622	2.76308	2.94179	2.88903	8.47636	8.68949	8.53719	8.55324	8.61053	8.62251
892.29	reticulocalbin-3 precursor [Homo sapiens]	NP_065701.2	0.243164	0.00903663	0.337783	0.400046	0	0	0.033278	0.0110927	0.104466	0	0.0352931	0.0465865	Missing Value	Missing Value	6.7839	6.89776	Missing Value	6.82891
821.1	protein S100-A14 [Homo sapiens]	NP_065723.1	#VALUE!	#VALUE!	0.00163088	0.00654065	1.53693	0.975091	1.44759	1.31987	0	0	0	0	6.65406	6.96102	6.89036	Missing Value	Missing Value	Missing Value
821	Group of protein S100-A14 [Homo sapiens]+1	NP_065723.1 (+1)	#VALUE!	#VALUE!	0.00163088	0.00654065	3.07387	1.95018	2.89519	2.63975	0	0	0	0	6.65406	6.96102	6.89036	Missing Value	Missing Value	Missing Value
520.2	fibrinogen alpha chain isoform alpha precursor [Homo sapiens]	NP_068657.1	#VALUE!	#VALUE!	0.0163117	0.014656	2.04924	0.780073	1.73711	1.52214	0	0	0	0	7.07756	6.9354	7.33525	Missing Value	Missing Value	Missing Value
265.16	platelet-activating factor acetylhydrolase IB subunit beta [Rattus norvegicus]	NP_071782.1	0.839731	1.37268	0.114573	0.00410868	0.40253	0.383071	0.310199	0.365267	0.468855	0.430729	0.402089	0.433891	7.53406	7.58429	7.51618	7.36184	7.41669	7.39649
712.2.12	ubiquitin-conjugating enzyme E2 variant 2 isoform 1 [Mus musculus]	NP_076074.2	0.958068	1.47939	0.915481	0.944166	0	0.0541717	0.104407	0.0528597	0.0561023	0.0558353	0.0568611	0.0562662	Missing Value	7.22253	7.22048	7.13366	7.05047	6.97411
952.4	desmocollin-1 isoform Dsc1a preproprotein [Homo sapiens]	NP_077739.1	#VALUE!	#VALUE!	0.153106	0.170736	0.204924	0.390036	0	0.19832	0	0	0	0	7.24768	7.62033	Missing Value	Missing Value	Missing Value	Missing Value
955.71	AP-2 complex subunit beta isoform b [Mus musculus]	NP_082191.1	#VALUE!	#VALUE!	0.152048	0.15432	0.00652625	0	0.0122938	0.00627335	0	0	0	0	6.11985	Missing Value	6.39855	Missing Value	Missing Value	Missing Value
474.3.59	moesin [Rattus norvegicus]	NP_110490.1	2.92817	2.82843	0.0725743	0.00242474	0.0609894	0.0580411	0.0229777	0.0473361	0.0120219	0.0119647	0.0243691	0.0161186	7.79997	7.89697	7.76177	7.40598	7.19831	7.34708
566.1	epiplakin [Homo sapiens]	NP_112598.3	#VALUE!	#VALUE!	0.00034602	0.0119102	2.04924	1.95018	2.5735	2.19098	0	0	0	0	7.05008	7.11229	6.70826	Missing Value	Missing Value	Missing Value
566	Group of epiplakin [Homo sapiens]+2	NP_112598.3 (+2)	#VALUE!	#VALUE!	0.00034602	0.0119102	6.14773	5.85055	7.72051	6.57293	0	0	0	0	7.05008	7.11229	6.70826	Missing Value	Missing Value	Missing Value
659.47	caveolin-1 isoform alpha [Rattus norvegicus]	NP_113744.2	0.975153	1.9917	0.889307	0.602566	0.0426926	0.0406288	0.0603165	0.0478793	0.0420767	0.0418765	0.0639688	0.0493073	6.63259	6.83582	7.04578	6.48333	6.53657	7.10261
934.6	guanine nucleotide-binding protein G(I)/G(S)/G(O) subunit gamma-7 precursor [Homo sapiens]	NP_443079.1	2.92817	0.00529924	0.38674	0.239315	0	0.162515	0.321688	0.161401	0.168307	0	0	0.0561023	Missing Value	6.63657	7.10957	6.36164	Missing Value	Missing Value
214.10	transitional endoplasmic reticulum ATPase [Rattus norvegicus]	NP_446316.1	1.18921	1.11111	0.159185	0.55697	0.862839	0.975091	0.761892	0.866607	0.744094	0.634759	0.808027	0.72896	8.15583	8.30918	8.06662	8.10997	8.19238	8.07847
955.12	AP-2 complex subunit beta [Rattus norvegicus]	NP_542150.1	#VALUE!	#VALUE!	0.152048	0.15432	0.00652625	0	0.0122938	0.00627335	0	0	0	0	6.11985	Missing Value	6.39855	Missing Value	Missing Value	Missing Value
790.5	three prime repair exonuclease 2 [Homo sapiens]	NP_542432.2	#VALUE!	#VALUE!	7.21007e-07	0.00851874	0.614773	0.585055	0.579038	0.592955	0	0	0	0	7.28278	7.25109	7.51382	Missing Value	Missing Value	Missing Value
13.7.4	alpha-actinin-3 [Rattus norvegicus]	NP_596915.1	0.602904	0.651122	0.000182669	0.0122396	3.17109	3.46656	3.43802	3.35855	5.32002	5.78867	5.62132	5.57667	8.77641	8.90208	8.84623	9.03268	9.10033	9.0006
2.16.2	serum albumin precursor [Rattus norvegicus]	NP_599153.2	0.723969	0.757858	0.0723541	0.894003	0.996495	1.31542	1.04454	1.11882	1.60585	1.27107	1.77206	1.54966	8.8384	9.83933	9.08835	9.26479	9.20886	9.16377
627.2.1	leucyl-cystinyl aminopeptidase [Mus musculus]	NP_766415.1	4.37717	0.0192366	0.126782	0.526667	0.341541	0.812576	0.321688	0.491935	0	0	0.341167	0.113722	6.62738	6.68271	6.46517	Missing Value	Missing Value	6.91173
627.2	Group of leucyl-cystinyl aminopeptidase [Mus musculus]+1	NP_766415.1 (+1)	4.37717	0.0192366	0.126782	0.526667	0.683081	1.62515	0.643375	0.983869	0	0	0.682334	0.227445	6.62738	6.68271	6.46517	Missing Value	Missing Value	6.91173
3.64.2	keratin, type II cytoskeletal 78 isoform 1 [Homo sapiens]	NP_775487.2	4.72397	88.647	0.00218943	1.98832e-05	1.98167	1.85458	2.53566	2.12397	0.336614	0.335012	0.682334	0.45132	8.12693	7.96633	7.96312	6.01898	5.91423	6.14256
951.5	beta-lactoglobulin precursor [Bos taurus]	NP_776354.2	#VALUE!	#VALUE!	0.157793	0.125377	0	0	0	0	0.144263	0.287153	0	0.143805	Missing Value	Missing Value	Missing Value	6.60736	6.71634	Missing Value
199.2	PREDICTED: NAD(P) transhydrogenase, mitochondrial [Sorex araneus]	XP_004608472.1	1.31951	0.866337	0.0358496	0.114377	5.12311	4.55042	5.46869	5.04741	3.36614	4.35515	3.75283	3.82471	8.05502	8.15069	8.11748	8.16195	8.30969	8.17981
659.18	caveolin-1 [Bos taurus]	NP_776429.1	0.975153	1.9917	0.889307	0.602566	0.0426926	0.0406288	0.0603165	0.0478793	0.0420767	0.0418765	0.0639688	0.0493073	6.63259	6.83582	7.04578	6.48333	6.53657	7.10261
791.51	clathrin heavy chain 1 [Bos taurus]	NP_776448.1	#VALUE!	#VALUE!	7.21004e-07	0.0444263	0.0289987	0.0275969	0.0273131	0.0279696	0	0	0	0	6.28803	7.17633	6.72241	Missing Value	Missing Value	Missing Value
474.1.3	ezrin [Bos taurus]	NP_776642.1	1.06385	2.88786	0.831645	0.00486341	0.470838	0.448078	0.21599	0.378302	0.21399	0.413979	0.433769	0.353913	7.86885	7.91573	7.7903	7.46445	7.19831	7.40826
868.10	tryptophan--tRNA ligase, cytoplasmic [Bos taurus]	NP_776643.1	1.95071	0.960195	0.242342	0.354105	0.0640389	0.121886	0.0603165	0.0820806	0	0.0628147	0.0639688	0.0422612	6.21084	6.52803	6.22642	Missing Value	6.30654	6.24407
255.1	GTP:AMP phosphotransferase AK3, mitochondrial [Bos taurus]	NP_776662.1	0.707107	1.14314	0.00607158	0.318329	3.41541	2.92527	3.21688	3.18585	4.71259	4.69016	4.094	4.49892	8.53317	8.35445	8.30799	8.38846	8.22714	8.2963
343.1.3	retinal dehydrogenase 1 [Bos taurus]	NP_776664.1	0.901875	0.735094	0.441778	0.241519	1.43447	1.46264	1.93013	1.60908	1.51476	1.90957	1.94465	1.78966	8.25392	7.74154	8.10547	8.21051	8.28496	8.23903
747.1.4	annexin A8 [Bos taurus]	NP_776666.1	0.975153	0.00808801	0.991075	0.0644492	0.973391	0	0	0.324464	0.454429	0.251259	0.255875	0.320521	6.23863	Missing Value	Missing Value	6.60346	6.26935	6.33156
805.14	clathrin light chain B [Bos taurus]	NP_776702.1	0.585199	0.957603	0.362248	0.580674	0.0512311	0.0487545	0.0482532	0.0494129	0.0504921	0.0502517	0.153525	0.0847563	6.78453	6.78569	7.00264	6.60844	6.80449	7.88863
387.16	kappa-casein precursor [Bos taurus]	NP_776719.1	0.789494	3.89062	0.101742	0.0622821	0.219562	0.208948	0.172333	0.200281	0.216395	0.287153	0.255875	0.253141	7.26177	7.7637	7.77168	7.21352	7.17376	6.87951
465.1	NADH dehydrogenase [ubiquinone] 1 alpha subcomplex subunit 12 [Bos taurus]	NP_776731.1	0.615999	0.329877	0.137543	0.0412615	2.04924	1.95018	1.93013	1.97652	2.5246	4.52266	2.55875	3.202	7.43225	7.06389	7.00518	7.54447	7.63447	7.54235
465	Cluster of NADH dehydrogenase [ubiquinone] 1 alpha subcomplex subunit 12 [Bos taurus]+1	NP_776731.1 (+1)	0.731536	0.329877	0.376771	0.0412615	4.09849	4.87545	2.89519	3.95638	4.03937	8.04028	4.094	5.39122	7.43225	7.06389	7.00518	7.54447	7.63447	7.54235
198.2.3	trifunctional enzyme subunit alpha, mitochondrial precursor [Bos taurus]	NP_776760.1	1.30044	1.26663	0.315473	0.1049	1.79309	1.95018	2.49308	2.07878	1.51476	2.26133	1.0235	1.59986	7.93168	7.9436	7.92739	7.82891	7.90603	7.71103
276.1.2	annexin A11 [Bos taurus]	NP_776927.1	0.642158	0.316439	0.0426376	0.0158312	1.7077	1.30012	1.44759	1.48514	1.85138	2.34508	2.72933	2.3086	7.62372	7.11694	7.54601	8.0414	8.13915	8.04611
461.7	alpha-S2-casein precursor [Bos taurus]	NP_776953.1	0.844986	1.72788	0.525899	0.211433	0.640389	0.487545	0.482532	0.536822	0.504921	0.502517	0.895563	0.634334	7.534	7.54251	7.51398	7.29637	7.16889	7.58092
863.1	39S ribosomal protein L43, mitochondrial [Bos taurus]	NP_776988.2	0.486327	#VALUE!	0.393029	0.00205176	0	0.487545	0	0.162515	0.25246	0.502517	0.255875	0.336951	Missing Value	Missing Value	Missing Value	6.3518	6.5231	6.38908
863	Group of 39S ribosomal protein L43, mitochondrial [Bos taurus]+3	NP_776988.2 (+3)	0.486327	#VALUE!	0.393029	0.00205176	0	1.95018	0	0.650061	1.00984	2.01007	1.0235	1.3478	Missing Value	Missing Value	Missing Value	6.3518	6.5231	6.38908
369.4	ATP synthase-coupling factor 6, mitochondrial precursor [Bos taurus]	NP_777142.1	0.886382	0.31864	0.362187	0.0229098	0.853852	1.13761	1.28675	1.09274	1.17815	1.17254	1.36467	1.23845	7.08894	7.19777	7.43139	7.69422	7.57916	7.87476
544.2	prefoldin subunit 5 [Bos taurus]	NP_777157.1	0.886382	2.34567	0.602849	0.0142694	1.53693	1.95018	1.44759	1.6449	1.51476	1.50755	2.55875	1.86036	6.91803	6.88786	6.76307	6.49517	6.51612	6.66575
97.2.2	NADH dehydrogenase [ubiquinone] iron-sulfur protein 3, mitochondrial precursor [Bos taurus]	NP_777244.1	1.23799	1.42011	0.0415425	0.00235136	5.60696	4.90254	4.81191	5.10714	3.78691	4.0341	4.53468	4.11856	8.96016	8.98012	8.94858	8.81077	8.80775	8.73671
346.12	glycine cleavage system H protein, mitochondrial precursor [Bos taurus]	NP_777269.1	1.57135	1.01593	0.0326108	0.415184	0.853852	0.812576	0.723797	0.796742	0.420767	0.670023	0.426459	0.50575	8.79348	8.71895	8.71319	8.71207	8.81167	8.01989
671.7	histidine triad nucleotide-binding protein 1 [Bos taurus]	NP_787006.1	0.835667	0.526681	0.626307	0.12365	0.279442	0.177289	0.087733	0.181488	0.275411	0.182734	0.186091	0.214745	7.67563	7.45936	Missing Value	7.80133	7.7377	7.66101
232.1.1	NADH dehydrogenase [ubiquinone] 1 alpha subcomplex subunit 2 [Bos taurus]	NP_787009.1	0.863938	1.73508	0.42376	0.0478994	3.14461	2.58399	2.63784	2.78881	2.9622	4.08714	2.60262	3.21732	8.97674	8.90907	8.77816	8.68103	8.66987	8.40506
6.22.1	keratin, type I cytoskeletal 10 isoform X1 [Neomonachus schauinslandi]	XP_021559583.1	1.30767	5.65685	0.00885307	5.43508e-06	5.69732	4.94882	5.7643	5.47015	4.07646	4.3121	4.15376	4.18078	9.84493	9.82601	9.77321	9.066	9.0919	9.07394
453.55	sodium/calcium exchanger 1 precursor [Bos taurus]	NP_788805.1	1.59549	2.54912	0.181194	0.101994	0.107855	0.102641	0.101586	0.104027	0.0885826	0.0176322	0.0897807	0.0653318	7.86721	7.82432	7.73473	7.57008	6.68139	7.41724
263.1.1	rho GDP-dissociation inhibitor 1 [Bos taurus]	NP_788823.1	1.73267	2.49666	0.0213527	0.00298504	3.58618	2.6815	3.57073	3.27947	1.66624	1.65831	2.35405	1.89287	8.58537	8.59598	8.58762	8.19044	8.04407	8.26729
6.22.2	keratin, type I cytoskeletal 10 isoform X2 [Neomonachus schauinslandi]	XP_021559584.1	1.30767	5.65685	0.00885307	5.43508e-06	5.69732	4.94882	5.7643	5.47015	4.07646	4.3121	4.15376	4.18078	9.84493	9.82601	9.77321	9.066	9.0919	9.07394
600.1.2	NADH dehydrogenase [ubiquinone] 1 beta subcomplex subunit 3 [Bos taurus]	NP_788840.1	1.78757	600.491	0.0816327	0.0451019	0.341541	0.32503	0.241266	0.302612	0.25246	0.0837529	0.170583	0.168932	8.78195	8.76041	8.72737	8.10634	5.98146	5.82022
130.1.4	ATP synthase subunit delta, mitochondrial precursor [Bos taurus]	NP_788843.1	0.875998	0.629815	0.0290458	0.664487	2.72707	2.62525	2.37554	2.57595	2.94408	2.88368	2.9839	2.93722	9.55339	9.68854	9.29938	9.76975	9.28992	9.75428
875	gasdermin-A [Homo sapiens]	NP_835465.2	#VALUE!	#VALUE!	0.0250711	0.00574855	2.04924	2.92527	0.965063	1.97986	0	0	0	0	6.39725	6.39888	6.1313	Missing Value	Missing Value	Missing Value
33.6.6	isocitrate dehydrogenase [NADP] cytoplasmic [Bos taurus]	NP_851355.2	0.845572	0.213159	0.744757	0.0728162	0.256155	0.243773	1.20633	0.568752	0.703283	0.574306	0.767625	0.681738	7.06797	7.39858	7.35948	8.15553	8.03147	7.43086
191.14	alpha-S1-casein precursor [Bos taurus]	NP_851372.1	0.777007	0.774319	0.200859	0.498213	1.31737	1.11439	0.89613	1.1093	1.22624	1.29219	1.75457	1.42433	8.09622	8.20754	8.13946	8.00004	8.25058	8.5635
888.42	ubiquitin-conjugating enzyme E2 H isoform 2 [Homo sapiens]	NP_874356.1	#VALUE!	#VALUE!	0.00699706	4.69683e-05	0	0	0	0	0.0288526	0.0287153	0.0146214	0.0240631	Missing Value	Missing Value	Missing Value	7.01634	6.99923	6.95643
712.2.10	ubiquitin-conjugating enzyme E2 variant 2 [Rattus norvegicus]	NP_898875.1	0.958068	1.47939	0.915481	0.944166	0	0.0541717	0.104407	0.0528597	0.0561023	0.0558353	0.0568611	0.0562662	Missing Value	7.22253	7.22048	7.13366	7.05047	6.97411
772.3	NAD(P)H-hydrate epimerase precursor [Bos taurus]	NP_991365.1	0.486327	2.60268	1.09963e-06	0.00937841	0.146375	0.139299	0.137866	0.14118	0.288526	0.287153	0.292429	0.289369	7.98516	7.8244	7.78047	7.47041	7.17543	7.40787
15.21	PREDICTED: titin [Manis javanica]	XP_017517110.1	1.30315	1.35472	0.0148817	0.0138147	5.81914	5.65323	6.619	6.03046	4.56641	4.94605	4.37847	4.63031	9.04989	9.07281	9.06008	8.95264	8.92831	8.83217
408.2	cardiac phospholamban [Sus scrofa]	NP_999378.1	0.531816	15.0324	0.284562	0.953995	4.09849	0.975091	0.965063	2.01288	4.03937	2.01007	5.1175	3.72231	9.75945	9.72375	6.45002	9.37619	8.54615	7.79195
216.2	hypothetical protein A6R68_10408, partial [Neotoma lepida]	OBS58443.1	0.801625	1.27191	0.268161	0.0277753	3.41541	4.55042	4.18194	4.04926	3.70275	5.36019	6.141	5.06798	7.9807	7.90799	7.87146	7.80359	7.77872	7.82506
83.5	hypothetical protein A6R68_09658, partial [Neotoma lepida]	OBS59216.1	0.888227	0.166086	0.624624	0.12742	1.92117	2.80339	1.97034	2.23163	2.69291	3.18261	1.66319	2.5129	8.08722	9.12151	8.33002	9.06252	9.17403	9.10949
15.15	LOW QUALITY PROTEIN: titin [Tupaia chinensis]	XP_027628916.1	1.30044	1.45095	0.00712531	0.00283399	6.16879	6.28706	5.67495	6.0436	4.25147	4.91843	4.76836	4.64609	9.14372	9.12799	9.09956	8.97455	8.96647	8.89947
1.36	hypothetical protein A6R68_07518 [Neotoma lepida]	OBS63944.1	0.840314	0.613868	0.21883	0.00404768	4.21755	4.09628	4.43034	4.24806	5.93924	4.05542	5.17909	5.05792	9.68961	9.61885	9.74019	9.90147	9.88187	9.91651
5.52	hypothetical protein A6R68_06361 [Neotoma lepida]	OBS65099.1	0.924023	0.426317	0.871381	0.691904	0.981959	0.838171	3.00093	1.60702	1.1921	1.20487	2.8885	1.76182	10.1785	10.3321	10.7611	10.7016	10.7356	10.1606
856.37	hypothetical protein A6R68_04795 [Neotoma lepida]	OBS66651.1	0.975153	4.31691	0.989834	0.352483	0.0499816	0	0.0235381	0.0245066	0.0246303	0.024513	0.0249634	0.0247023	7.32983	Missing Value	6.80056	6.16413	6.28736	6.14549
5.53	hypothetical protein A6R68_03900 [Neotoma lepida]	OBS67565.1	1.38223	0.279322	0.439904	0.0546099	2.44231	3.37068	6.65807	4.15702	3.60612	2.65919	2.83491	3.03341	9.63609	9.3952	9.49399	10.1587	10.0476	9.66101
26.15	hypothetical protein A6R68_02913 [Neotoma lepida]	OBS68550.1	0.75891	1.21841	0.520238	0.185645	0.877656	1.00858	0.762303	0.882846	0.71811	1.9319	0.830173	1.16006	8.31204	8.40231	8.22799	8.20942	8.25672	8.22619
263.2	hypothetical protein A6R68_00472, partial [Neotoma lepida]	OBS70975.1	1.19997	3.63008	0.742783	0.0205698	1.02462	0.975091	1.15808	1.0526	0.403937	0.402014	1.8423	0.88275	7.91784	7.93063	7.87966	7.2439	7.35782	7.67588
15.13	PREDICTED: LOW QUALITY PROTEIN: titin [Oryctolagus cuniculus]	XP_017198704.1	1.26927	1.42899	0.0414773	0.00598375	5.5505	5.50551	6.04115	5.69905	4.78669	4.92644	3.749	4.48738	9.13194	9.1262	9.12504	9.00469	8.9713	8.89685
83.10	hypothetical protein A6R68_12672 [Neotoma lepida]	OBS72748.1	1.05995	0.104386	0.829877	0.163492	2.39078	3.90036	1.93013	2.74042	2.01968	3.0151	2.72933	2.58804	7.37343	8.5419	7.45811	8.41342	8.44421	8.44
34.11	hypothetical protein A6R68_15508 [Neotoma lepida]	OBS73956.1	1.25701	2.69447	0.481821	0.0241683	1.35197	3.15828	2.01786	2.17604	2.11149	1.4697	1.64292	1.74137	8.60501	8.79667	8.72319	8.49199	8.29313	8.16101
194.2	hypothetical protein A6R68_14549 [Neotoma lepida]	OBS74914.1	0.962928	0.805524	0.915107	0.95836	3.65449	1.99894	2.18748	2.61363	2.77706	1.69181	3.63343	2.70077	8.60746	8.69604	8.80708	8.83153	8.46761	8.78999
34.12	hypothetical protein A6R68_14483, partial [Neotoma lepida]	OBS74971.1	1.0671	3.81055	0.809865	0.0014223	1.25882	1.58801	1.72333	1.52338	2.09182	1.09118	1.11123	1.43141	8.44154	8.40358	8.3737	7.94617	7.69744	7.82215
268.3	hypothetical protein A6R68_14146 [Neotoma lepida]	OBS75349.1	0.741234	2.20381	0.467549	0.322806	1.28078	1.95018	1.44759	1.55952	3.28199	1.00503	2.047	2.11134	7.24962	7.16865	7.18311	7.39179	6.08143	6.84116
644.2	hypothetical protein A6R68_18548 [Neotoma lepida]	OBS79052.1	1.46307	8.63383	7.58073e-05	2.72549e-06	0.768467	0.731318	0.723797	0.741194	0.504921	0.502517	0.51175	0.506396	7.72173	7.6838	7.64365	6.72295	6.74774	6.75414
180.2	hypothetical protein A6R68_18114 [Neotoma lepida]	OBS79509.1	0.842063	1.52732	0.282841	0.0491954	4.78157	4.22539	3.53857	4.18184	4.03937	5.02517	5.79984	4.95479	7.88872	7.83241	7.72896	7.56485	7.70987	7.64853
474.3.38	hypothetical protein A6R68_20550, partial [Neotoma lepida]	OBS81255.1	2.92817	2.82843	0.0725743	0.00242474	0.0609894	0.0580411	0.0229777	0.0473361	0.0120219	0.0119647	0.0243691	0.0161186	7.79997	7.89697	7.76177	7.40598	7.19831	7.34708
791.104	hypothetical protein A6R68_22968, partial [Neotoma lepida]	OBS83049.1	#VALUE!	#VALUE!	7.21004e-07	0.0444263	0.0289987	0.0275969	0.0273131	0.0279696	0	0	0	0	6.28803	7.17633	6.72241	Missing Value	Missing Value	Missing Value
426.2	SH3KBP1 [Cervus elaphus hippelaphus]	OWJ99475.1	0.334482	0.170755	0.00227782	0.00519302	0.768467	1.46264	0.965063	1.06539	3.53445	2.76385	3.32638	3.20822	6.43658	6.90279	6.66119	7.45641	7.38145	7.42907
406.2.1	CLIC2 [Cervus elaphus hippelaphus]	OWJ99710.1	0.957736	0.41466	0.801174	0.00786199	0.37259	0.374277	0.350932	0.365933	0.275411	0.477138	0.392859	0.381803	6.90357	6.91595	6.70052	7.17034	7.28704	7.34475
406.2	Group of CLIC2 [Cervus elaphus hippelaphus]+8	OWJ99710.1 (+8)	0.957736	0.41466	0.801174	0.00786199	3.35331	3.3685	3.15839	3.2934	2.4787	4.29424	3.53573	3.43622	6.90357	6.91595	6.70052	7.17034	7.28704	7.34475
935.2	NIF3L1 [Cervus elaphus hippelaphus]	OWJ99814.1	#VALUE!	#VALUE!	0.373901	0.373901	0	1.95018	0	0.650061	0	0	0	0	Missing Value	7.57782	Missing Value	Missing Value	Missing Value	Missing Value
336.1	CCT8 [Cervus elaphus hippelaphus]	OWK00541.1	1.20916	0.556325	0.257744	0.000938545	5.63542	4.87545	4.82532	5.11206	3.02953	4.52266	5.1175	4.22323	7.67203	7.57844	7.62984	7.87459	7.88455	7.92045
626.1	MUSTN1 [Cervus elaphus hippelaphus]	OWK02535.1	1.25353	1.10573	0.536679	0.333761	1.02462	0.650061	1.28675	0.987145	1.00984	0.335012	1.0235	0.789451	7.4171	7.18198	7.10705	7.23786	6.2425	7.13845
626	Group of MUSTN1 [Cervus elaphus hippelaphus]+2	OWK02535.1 (+2)	1.25353	1.10573	0.536679	0.333761	3.07387	1.95018	3.86025	2.96143	3.02953	1.00503	3.0705	2.36835	7.4171	7.18198	7.10705	7.23786	6.2425	7.13845
620.1	CYB5R3 [Cervus elaphus hippelaphus]	OWK03952.1	2.14355	0.476319	0.350887	0.15324	0.320194	0.365659	0	0.228618	0.12623	0.125629	0.0639688	0.105276	7.26798	7.10104	Missing Value	7.42457	7.44692	7.16451
620	Group of CYB5R3 [Cervus elaphus hippelaphus]+15	OWK03952.1 (+15)	2.14355	0.476319	0.350887	0.15324	5.12311	5.85055	0	3.65789	2.01968	2.01007	1.0235	1.68442	7.26798	7.10104	Missing Value	7.42457	7.44692	7.16451
200.3	NDUFB9 [Cervus elaphus hippelaphus]	OWK04265.1	0.828171	1.38032	0.36294	0.000492415	3.07387	3.90036	1.93013	2.96812	3.63543	3.81913	3.2752	3.57659	8.19092	8.17519	8.17151	8.05843	8.03514	8.0153
772.4	NAXE [Cervus elaphus hippelaphus]	OWK04823.1	0.486327	2.60268	1.09963e-06	0.00937841	0.146375	0.139299	0.137866	0.14118	0.288526	0.287153	0.292429	0.289369	7.98516	7.8244	7.78047	7.47041	7.17543	7.40787
614.1.65	hypothetical protein Celaphus_00002066 [Cervus elaphus hippelaphus]	OWK04941.1	0.482968	0.0698304	0.348649	0.0319084	0.0445488	0.0282635	0	0.0242708	0.0886732	0.0293456	0.0298848	0.0493012	7.58198	6.84422	Missing Value	8.05785	7.92633	8.0001
443.2.7	hypothetical protein Celaphus_00002221 [Cervus elaphus hippelaphus]	OWK05603.1	1.51887	1.25876	0.234086	0.148754	0.914841	0.644257	0.379132	0.646077	0.504921	0.376888	0.383813	0.421874	8.08081	8.12225	8.138	8.02218	8.0476	7.74596
883.8	SCRN1 [Cervus elaphus hippelaphus]	OWK06404.1	#VALUE!	#VALUE!	0.00786834	0.134909	0	0	0	0	0.168307	0.0837529	0.170583	0.140881	Missing Value	Missing Value	Missing Value	7.0487	Missing Value	7.21797
888.39	hypothetical protein Celaphus_00012246, partial [Cervus elaphus hippelaphus]	OWK06440.1	#VALUE!	#VALUE!	0.00699706	4.69683e-05	0	0	0	0	0.0288526	0.0287153	0.0146214	0.0240631	Missing Value	Missing Value	Missing Value	7.01634	6.99923	6.95643
15.9.4	titin isoform X3 [Octodon degus]	XP_023574849.1	1.2492	1.35379	0.0375259	0.00588826	6.0262	6.2224	5.71122	5.9866	4.92879	5.33283	4.10394	4.78852	9.15339	9.16613	9.14934	9.02183	9.02269	8.93136
863.2	MRPL43 [Cervus elaphus hippelaphus]	OWK07715.1	0.486327	#VALUE!	0.393029	0.00205176	0	0.487545	0	0.162515	0.25246	0.502517	0.255875	0.336951	Missing Value	Missing Value	Missing Value	6.3518	6.5231	6.38908
15.9.2	titin isoform X13 [Octodon degus]	XP_023574857.1	1.2492	1.35379	0.0375259	0.00588826	6.0262	6.2224	5.71122	5.9866	4.92879	5.33283	4.10394	4.78852	9.15339	9.16613	9.14934	9.02183	9.02269	8.93136
337.1.2	hypothetical protein Celaphus_00010972 [Cervus elaphus hippelaphus]	OWK08674.1	1.14631	1.44894	0.124269	0.0462983	2.64694	2.27521	2.25181	2.39132	1.93553	2.26133	2.047	2.08129	8.21131	8.16748	8.13086	8.00641	8.04895	7.8196
922.1	MCEE [Cervus elaphus hippelaphus]	OWK08757.1	0.975153	0.00364466	0.993355	0.211342	0.204924	0.195018	0	0.133314	0.403937	0	0	0.134646	6.62995	6.66218	Missing Value	6.19213	Missing Value	Missing Value
922	Group of MCEE [Cervus elaphus hippelaphus]+4	OWK08757.1 (+4)	0.975153	0.00364466	0.993355	0.211342	1.02462	0.975091	0	0.666571	2.01968	0	0	0.673228	6.62995	6.66218	Missing Value	6.19213	Missing Value	Missing Value
15.9.1	titin isoform X1 [Octodon degus]	XP_023574846.1	1.2492	1.35379	0.037526	0.00588826	6.0262	6.2224	5.71122	5.9866	4.92879	5.33283	4.10394	4.78852	9.15339	9.16613	9.14934	9.02183	9.02269	8.93136
307.2.1	ALDH6A1, partial [Cervus elaphus hippelaphus]	OWK09638.1	1.48555	0.65293	0.132659	0.0344419	0.933544	1.0726	0.868557	0.958234	0.403937	0.603021	0.932523	0.646493	8.02926	7.80431	7.99919	8.16091	8.18429	8.33975
15.9.3	titin isoform X2 [Octodon degus]	XP_023574848.1	1.2492	1.35379	0.037526	0.00588826	6.0262	6.2224	5.71122	5.9866	4.92879	5.33283	4.10394	4.78852	9.15339	9.16613	9.14934	9.02183	9.02269	8.93136
15.9.6	titin isoform X5 [Octodon degus]	XP_023574851.1	1.2492	1.35379	0.037526	0.00588826	6.0262	6.2224	5.71122	5.9866	4.92879	5.33283	4.10394	4.78852	9.15339	9.16613	9.14934	9.02183	9.02269	8.93136
15.9.7	titin isoform X6 [Octodon degus]	XP_023574852.1	1.2492	1.35379	0.037526	0.00588826	6.0262	6.2224	5.71122	5.9866	4.92879	5.33283	4.10394	4.78852	9.15339	9.16613	9.14934	9.02183	9.02269	8.93136
130.1.6	ATP5D [Cervus elaphus hippelaphus]	OWK12519.1	0.875998	0.629815	0.0290458	0.664487	2.72707	2.62525	2.37554	2.57595	2.94408	2.88368	2.9839	2.93722	9.55339	9.68854	9.29938	9.76975	9.28992	9.75428
15.9.8	titin isoform X7 [Octodon degus]	XP_023574853.1	1.2492	1.35379	0.037526	0.00588826	6.0262	6.2224	5.71122	5.9866	4.92879	5.33283	4.10394	4.78852	9.15339	9.16613	9.14934	9.02183	9.02269	8.93136
15.9.5	titin isoform X4 [Octodon degus]	XP_023574850.1	1.2492	1.35379	0.037526	0.00588826	6.02619	6.2224	5.71122	5.9866	4.92879	5.33283	4.10394	4.78852	9.15339	9.16613	9.14934	9.02183	9.02269	8.93136
955.150	hypothetical protein Celaphus_00000695, partial [Cervus elaphus hippelaphus]	OWK14901.1	#VALUE!	#VALUE!	0.152048	0.15432	0.00652625	0	0.0122938	0.00627335	0	0	0	0	6.11985	Missing Value	6.39855	Missing Value	Missing Value	Missing Value
333.6	hypothetical protein Celaphus_00000658 [Cervus elaphus hippelaphus]	OWK14906.1	1.05995	0.544121	0.767365	8.96176e-05	1.87847	1.30012	0.965063	1.38122	1.34646	1.17254	1.36467	1.29455	7.73491	7.71527	7.69695	7.98087	7.97971	7.946
158.2	ALDH2 [Cervus elaphus hippelaphus]	OWK15140.1	1.28076	0.670821	0.245354	0.19496	1.97809	2.55961	1.4476	1.9951	1.61294	1.52151	1.53525	1.55657	7.72199	8.37521	8.2231	8.38004	8.47403	8.39657
852.3	PSMB6 [Cervus elaphus hippelaphus]	OWK15195.1	0.194791	0.0189718	0.0475552	0.477507	0.128078	0	0	0.0426926	0.25246	0.251259	0.127938	0.210552	7.81097	Missing Value	Missing Value	7.53171	7.66751	7.4637
77.3	A1BG [Cervus elaphus hippelaphus]	OWK16004.1	1.18017	1.04333	0.397725	0.704857	2.39078	3.2503	1.93013	2.52374	2.01968	2.01007	2.38817	2.13931	8.16455	8.44241	8.39174	8.41759	8.37331	8.3179
91.3	RecName: Full=Cytochrome c	P00008.2	1.37173	2.8481	0.342071	0.0661893	1.69063	3.07154	4.05327	2.93848	2.42362	2.36183	1.68878	2.15808	8.81703	9.14635	9.42224	8.69065	8.69755	8.68061
80.3.7	RecName: Full=Ceruloplasmin; AltName: Full=Ferroxidase; Flags: Precursor	P00450.1	1.21504	3.20428	0.659431	0.029053	0.0890976	0.184544	0.0839185	0.119187	0.147215	0.102817	0.0445	0.0981772	7.67104	7.74367	7.63103	7.16385	7.37774	6.80661
247.1.3	RecName: Full=Hypoxanthine-guanine phosphoribosyltransferase; Short=HGPRT; Short=HGPRTase	P00494.2	1.27103	2.65737	0.0721258	0.0322967	2.07364	1.71802	1.67737	1.82301	1.32241	1.34005	1.63273	1.43173	8.39953	8.34054	8.33062	7.36338	7.91466	7.94875
792.1	RecName: Full=Immunoglobulin heavy constant mu; AltName: Full=Ig mu chain C region; AltName: Full=Ig mu chain C region BOT; AltName: Full=Ig mu chain C region GAL; AltName: Full=Ig mu chain C region OU	P01871.4	#VALUE!	#VALUE!	0.00529172	0.00374166	0.113847	0.216687	0.160844	0.163793	0	0	0	0	7.14521	7.29199	7.06429	Missing Value	Missing Value	Missing Value
792	Group of RecName: Full=Immunoglobulin heavy constant mu; AltName: Full=Ig mu chain C region; AltName: Full=Ig mu chain C region BOT; AltName: Full=Ig mu chain C region GAL; AltName: Full=Ig mu chain C region OU+17	P01871.4 (+17)	#VALUE!	#VALUE!	0.00529171	0.00374166	2.04924	3.90036	2.89519	2.94827	0	0	0	0	7.14521	7.29199	7.06429	Missing Value	Missing Value	Missing Value
847.1	RecName: Full=Immunoglobulin heavy constant alpha 1; AltName: Full=Ig alpha-1 chain C region; AltName: Full=Ig alpha-1 chain C region BUR; AltName: Full=Ig alpha-1 chain C region TRO	P01876.2	#VALUE!	#VALUE!	0.00155781	0.1436	0.128078	0.121886	0.180949	0.143638	0	0	0	0	6.36758	6.34705	7.50195	Missing Value	Missing Value	Missing Value
847	Group of RecName: Full=Immunoglobulin heavy constant alpha 1; AltName: Full=Ig alpha-1 chain C region; AltName: Full=Ig alpha-1 chain C region BUR; AltName: Full=Ig alpha-1 chain C region TRO+15	P01876.2 (+15)	#VALUE!	#VALUE!	0.00155781	0.1436	2.04924	1.95018	2.89519	2.29821	0	0	0	0	6.36758	6.34705	7.50195	Missing Value	Missing Value	Missing Value
15.20	titin isoform X1 [Carlito syrichta]	XP_008053533.1	1.24143	1.44593	0.000258483	0.00179504	5.36103	5.36345	5.15832	5.29427	4.298	4.32567	4.16297	4.26221	9.14327	9.11462	9.10516	8.98705	8.95459	8.91929
97.2.3	NADH dehydrogenase [ubiquinone] iron-sulfur protein 3, mitochondrial, partial [Bos mutus]	ELR54122.1	1.23799	1.42011	0.0415425	0.00235136	5.60696	4.90254	4.81191	5.10714	3.78691	4.0341	4.53468	4.11856	8.96016	8.98012	8.94858	8.81077	8.80775	8.73671
14.15	RecName: Full=Hemoglobin subunit beta-C(NA); AltName: Full=Beta-C(NA)-globin; AltName: Full=Hemoglobin beta C(NA) chain	P02080.1	1.17609	0.493116	0.797433	0.978138	1.02462	3.12029	3.86025	2.66839	4.4433	1.20604	1.2282	2.29252	7.93573	8.71051	8.41681	9.1043	7.17969	8.72394
71.5	RecName: Full=Tubulin alpha-1A chain; AltName: Full=Alpha-tubulin 1; AltName: Full=Tubulin alpha-1 chain; Contains: RecName: Full=Detyrosinated tubulin alpha-1A chain	P02550.1	1.56049	0.547526	0.00114382	0.297769	6.37465	7.02386	6.51289	6.63713	4.61748	3.89882	4.2527	4.25633	8.53159	8.93222	8.602	8.88091	8.77871	8.86351
2.16.1	RecName: Full=Serum albumin; Flags: Precursor	P02770.2	0.723969	0.757858	0.0723541	0.894003	0.996495	1.31542	1.04454	1.11882	1.60585	1.27107	1.77206	1.54966	8.8384	9.83933	9.08835	9.26479	9.20886	9.16377
2.16	Group of RecName: Full=Serum albumin; Flags: Precursor+2	P02770.2 (+2)	0.723969	0.757858	0.0723541	0.894003	2.98949	3.94625	3.13362	3.35645	4.81754	3.81322	5.31618	4.64898	8.8384	9.83933	9.08835	9.26479	9.20886	9.16377
97.2.2	NADH dehydrogenase [ubiquinone] iron-sulfur protein 3, mitochondrial precursor [Bos taurus]	NP_777244.1	1.23799	1.42011	0.0415425	0.00235136	5.60696	4.90254	4.81191	5.10714	3.78691	4.0341	4.53468	4.11856	8.96016	8.98012	8.94858	8.81077	8.80775	8.73671
97.2.5	PREDICTED: NADH dehydrogenase [ubiquinone] iron-sulfur protein 3, mitochondrial [Bos mutus]	XP_005899027.1	1.23799	1.42011	0.0415425	0.00235136	5.60696	4.90254	4.81191	5.10714	3.78691	4.0341	4.53468	4.11856	8.96016	8.98012	8.94858	8.81077	8.80775	8.73671
555.2	RecName: Full=Annexin A4; AltName: Full=35-beta calcimedin; AltName: Full=Annexin IV; AltName: Full=Annexin-4; AltName: Full=Carbohydrate-binding protein p33/p41; AltName: Full=Chromobindin-4; AltName: Full=Endonexin I; AltName: Full=Lipocortin IV; AltName: Full=P32.5; AltName: Full=PP4-X; AltName: Full=Placental anticoagulant protein II; Short=PAP-II; AltName: Full=Protein II	P09525.4	5.85634	0.0109722	0.450559	0.188726	6.14773	0	0	2.04924	0.336614	0.335012	0.341167	0.337597	6.8506	Missing Value	Missing Value	6.8112	6.80921	6.77736
792.2	RecName: Full=Immunoglobulin mu heavy chain; AltName: Full=Immunoglobulin mu heavy chain OU	P0DOX6.2	#VALUE!	#VALUE!	0.00529172	0.00374166	0.113847	0.216687	0.160844	0.163793	0	0	0	0	7.14521	7.29199	7.06429	Missing Value	Missing Value	Missing Value
611.1.5	RecName: Full=Eukaryotic translation initiation factor 5A-1; Short=eIF-5A-1; Short=eIF-5A1; AltName: Full=Eukaryotic initiation factor 5A isoform 1; Short=eIF-5A; AltName: Full=eIF-4D	P10160.2	1.16797	0.898132	0.64691	0.430395	0.0788171	0.225021	0.217404	0.173747	0.149812	0.149099	0.151838	0.150249	7.11449	7.02877	7.05459	7.14979	7.04863	7.10116
97.2.4	PREDICTED: NADH dehydrogenase [ubiquinone] iron-sulfur protein 3, mitochondrial [Bison bison bison]	XP_010840721.1	1.23799	1.42011	0.0415425	0.00235136	5.60696	4.90254	4.81191	5.10714	3.78691	4.0341	4.53468	4.11856	8.96016	8.98012	8.94858	8.81077	8.80775	8.73671
365.1	RecName: Full=Aldo-keto reductase family 1 member B1; AltName: Full=20-alpha-hydroxysteroid dehydrogenase; Short=20-alpha-HSD; AltName: Full=Aldehyde reductase; AltName: Full=Aldose reductase; Short=AR	P16116.2	0.80107	0.0591286	0.744323	0.152682	0.512311	9.26336	1.44759	3.74109	4.54429	5.52769	4.094	4.72199	6.37927	8.58554	7.31403	8.51329	8.60736	8.54296
97.2.6	PREDICTED: NADH dehydrogenase [ubiquinone] iron-sulfur protein 3, mitochondrial, partial [Bos indicus]	XP_019829939.1	1.23799	1.42011	0.0415425	0.00235136	5.60696	4.90254	4.81191	5.10714	3.78691	4.0341	4.53468	4.11856	8.96016	8.98012	8.94858	8.81077	8.80775	8.73671
868.6	RecName: Full=Tryptophan--tRNA ligase, cytoplasmic; AltName: Full=Tryptophanyl-tRNA synthetase; Short=TrpRS; Contains: RecName: Full=T1-TrpRS; Contains: RecName: Full=T2-TrpRS	P17248.3	1.95071	0.960195	0.242342	0.354105	0.0640389	0.121886	0.0603165	0.0820806	0	0.0628147	0.0639688	0.0422612	6.21084	6.52803	6.22642	Missing Value	6.30654	6.24407
79.2	RecName: Full=Calpastatin; AltName: Full=Calpain inhibitor	P20811.2	1.28877	1.11651	0.244519	0.943943	6.14773	5.363	6.75544	6.08873	3.02953	5.02517	6.141	4.7319	8.04112	7.91595	7.82855	7.83854	8.10229	7.86808
696	RecName: Full=Adrenodoxin; AltName: Full=Adrenal ferredoxin; AltName: Full=Ferredoxin-1	P29330.2	0.486327	0.607097	0.152343	0.392868	2.04924	0.975091	0.965063	1.3298	2.01968	2.01007	4.094	2.70792	6.91019	6.13832	7.17894	6.81053	7.1268	7.26503
97.2.1	NADH dehydrogenase [ubiquinone] iron-sulfur protein 3, mitochondrial [Bos indicus x Bos taurus]	XP_027418186.1	1.23799	1.42011	0.0415425	0.00235136	5.60696	4.90254	4.81191	5.10714	3.78691	4.0341	4.53468	4.11856	8.96016	8.98012	8.94858	8.81077	8.80775	8.73671
659.15	RecName: Full=Caveolin-1	P41350.3	0.975153	1.9917	0.889307	0.602566	0.0426926	0.0406288	0.0603165	0.0478793	0.0420767	0.0418765	0.0639688	0.0493073	6.63259	6.83582	7.04578	6.48333	6.53657	7.10261
161.1.5	RecName: Full=Troponin T, cardiac muscle; Short=TnTc; AltName: Full=Cardiac muscle troponin T; Short=cTnT	P50751.2	1.38415	0.570382	0.507061	0.37432	0.512311	2.60024	2.5735	1.89535	1.57086	1.34005	1.25095	1.38729	7.48995	8.51168	9.08119	8.65578	8.75554	9.13303
945.3	RecName: Full=Cathelicidin-2; AltName: Full=Bactenecin-5; Short=Bac5; AltName: Full=OaBac5; Flags: Precursor	P79362.1	#VALUE!	#VALUE!	0.156369	0.12917	0	0	0	0	0	0.402014	0.2047	0.202238	Missing Value	Missing Value	Missing Value	Missing Value	6.26787	6.13361
528.1.4	RecName: Full=Tubulin-specific chaperone A; AltName: Full=TCP1-chaperonin cofactor A; AltName: Full=Tubulin-folding cofactor A; Short=CFA	P80584.2	0.797745	1.27015	0.201084	0.884567	0.463519	0.487545	0.321688	0.424251	0.480877	0.622165	0.487381	0.530141	7.52614	7.918	8.03199	7.76165	7.82862	7.81415
790.2	LOW QUALITY PROTEIN: TREX2 isoform 5, partial [Pan troglodytes]	PNI12462.1	#VALUE!	#VALUE!	7.21007e-07	0.00851874	0.614773	0.585055	0.579038	0.592955	0	0	0	0	7.28278	7.25109	7.51382	Missing Value	Missing Value	Missing Value
856.7	SLC35A4 isoform 2 [Pan troglodytes]	PNI22650.1	0.975153	4.31691	0.989834	0.352483	0.0499816	0	0.0235381	0.0245066	0.0246303	0.024513	0.0249634	0.0247023	7.32983	Missing Value	6.80056	6.16413	6.28736	6.14549
3.59.1	KRT80 isoform 2 [Pan troglodytes]	PNI33076.1	2.44528	30.4844	0.0156417	1.66593e-05	1.1753	1.77811	1.75982	1.57108	0.415817	0.783336	0.737522	0.645559	9.3864	9.27244	9.17732	7.79046	7.78846	7.7569
3.59	Group of KRT80 isoform 2 [Pan troglodytes]+3	PNI33076.1 (+3)	2.44528	30.4844	0.0156417	1.66593e-05	4.70121	7.11243	7.03929	6.28431	1.66327	3.13334	2.95009	2.58223	9.3864	9.27244	9.17732	7.79046	7.78846	7.7569
611.1.2	EIF5A isoform 9, partial [Pan troglodytes]	PNI37019.1	1.16797	0.898132	0.64691	0.430395	0.0788171	0.225021	0.217404	0.173747	0.149812	0.149099	0.151838	0.150249	7.11449	7.02877	7.05459	7.14979	7.04863	7.10116
955.76	AP2B1 isoform 2, partial [Pan troglodytes]	PNI47379.1	#VALUE!	#VALUE!	0.152048	0.15432	0.00652625	0	0.0122938	0.00627335	0	0	0	0	6.11985	Missing Value	6.39855	Missing Value	Missing Value	Missing Value
955.79	AP2B1 isoform 6, partial [Pan troglodytes]	PNI47383.1	#VALUE!	#VALUE!	0.152048	0.15432	0.00652625	0	0.0122938	0.00627335	0	0	0	0	6.11985	Missing Value	6.39855	Missing Value	Missing Value	Missing Value
955.81	AP2B1 isoform 8, partial [Pan troglodytes]	PNI47385.1	#VALUE!	#VALUE!	0.152048	0.15432	0.00652625	0	0.0122938	0.00627335	0	0	0	0	6.11985	Missing Value	6.39855	Missing Value	Missing Value	Missing Value
955.75	AP2B1 isoform 19, partial [Pan troglodytes]	PNI47395.1	#VALUE!	#VALUE!	0.152048	0.15432	0.00652625	0	0.0122938	0.00627335	0	0	0	0	6.11985	Missing Value	6.39855	Missing Value	Missing Value	Missing Value
142.5.2	DSTN isoform 3 [Pan troglodytes]	PNI62634.1	#VALUE!	#VALUE!	0.140518	0.175429	0.0602719	0	0.100635	0.0536356	0	0	0	0	6.71668	Missing Value	7.11748	Missing Value	Missing Value	Missing Value
688	APOC3 isoform 4 [Pan troglodytes]	PNI66150.1	1.56049	3.16017	0.103613	0.000416247	2.04924	2.92527	2.89519	2.62324	1.00984	2.01007	2.047	1.68897	7.06499	7.14081	7.07483	6.45486	6.57647	6.59999
315.2.1	PDIA3 isoform 4, partial [Pan troglodytes]	PNI75197.1	0.920826	0.170755	0.771123	0.00635136	0.853852	1.30012	0.643375	0.93245	0.841535	1.34005	0.852917	1.0115	7.31578	7.61186	7.17167	8.00306	8.12668	8.08352
315.2	Group of PDIA3 isoform 4, partial [Pan troglodytes]+1	PNI75197.1 (+1)	0.920826	0.170755	0.771123	0.00635136	1.7077	2.60024	1.28675	1.8649	1.68307	2.68009	1.70583	2.023	7.31578	7.61186	7.17167	8.00306	8.12668	8.08352
80.3.1	CP isoform 3 [Pan troglodytes]	PNI78332.1	1.21504	3.20428	0.659431	0.029053	0.0890976	0.184544	0.0839185	0.119187	0.147215	0.102817	0.0445	0.0981772	7.67104	7.74367	7.63103	7.16385	7.37774	6.80661
80.3	Group of CP isoform 3 [Pan troglodytes]+16	PNI78332.1 (+16)	1.21504	3.20428	0.659431	0.029053	1.51466	3.13725	1.42662	2.02617	2.50265	1.74789	0.7565	1.66901	7.67104	7.74367	7.63103	7.16385	7.37774	6.80661
574.17	COPS4 isoform 9, partial [Pan troglodytes]	PNI83061.1	1.34071	0.0507658	0.82763	0.74478	0	0	0.312226	0.104075	0.0891037	0.118239	0.030103	0.0791487	Missing Value	Missing Value	7.65418	6.94878	7.35716	6.8252
229.3.5	DECR1 isoform 10 [Pan troglodytes]	PNI84869.1	1.35472	0.169576	0.664424	0.203495	1.12708	0.552551	0	0.559879	0.504921	0.30151	0.4094	0.405277	8.52351	7.51372	Missing Value	8.52594	8.28148	8.28553
888.33	UBE2H isoform 5, partial [Pan troglodytes]	PNI99471.1	#VALUE!	#VALUE!	0.00699706	4.69683e-05	0	0	0	0	0.0288526	0.0287153	0.0146214	0.0240631	Missing Value	Missing Value	Missing Value	7.01634	6.99923	6.95643
888.34	UBE2H isoform 6, partial [Pan troglodytes]	PNI99472.1	#VALUE!	#VALUE!	0.00699706	4.69683e-05	0	0	0	0	0.0288526	0.0287153	0.0146214	0.0240631	Missing Value	Missing Value	Missing Value	7.01634	6.99923	6.95643
888.35	UBE2H isoform 9, partial [Pan troglodytes]	PNI99473.1	#VALUE!	#VALUE!	0.00699706	4.69683e-05	0	0	0	0	0.0288526	0.0287153	0.0146214	0.0240631	Missing Value	Missing Value	Missing Value	7.01634	6.99923	6.95643
182.6	SSBP1 isoform 16 [Pan troglodytes]	PNI99798.1	8.05564	1.23114	1.69777e-05	0.692562	1.12708	1.0726	1.06157	1.08708	0.201968	0.100503	0.10235	0.134941	6.79197	6.8659	6.80672	6.94369	6.71655	6.70002
955.77	AP2B1 isoform 2, partial [Pongo abelii]	PNJ06303.1	#VALUE!	#VALUE!	0.152048	0.15432	0.00652625	0	0.0122938	0.00627335	0	0	0	0	6.11985	Missing Value	6.39855	Missing Value	Missing Value	Missing Value
955.78	AP2B1 isoform 5 [Pongo abelii]	PNJ06306.1	#VALUE!	#VALUE!	0.152048	0.15432	0.00652625	0	0.0122938	0.00627335	0	0	0	0	6.11985	Missing Value	6.39855	Missing Value	Missing Value	Missing Value
955.80	AP2B1 isoform 7, partial [Pongo abelii]	PNJ06308.1	#VALUE!	#VALUE!	0.152048	0.15432	0.00652625	0	0.0122938	0.00627335	0	0	0	0	6.11985	Missing Value	6.39855	Missing Value	Missing Value	Missing Value
955.74	AP2B1 isoform 11, partial [Pongo abelii]	PNJ06311.1	#VALUE!	#VALUE!	0.152048	0.15432	0.00652625	0	0.0122938	0.00627335	0	0	0	0	6.11985	Missing Value	6.39855	Missing Value	Missing Value	Missing Value
611.1.1	EIF5A isoform 8 [Pongo abelii]	PNJ13032.1	1.16797	0.898132	0.64691	0.430395	0.0788171	0.225021	0.217404	0.173747	0.149812	0.149099	0.151838	0.150249	7.11449	7.02877	7.05459	7.14979	7.04863	7.10116
611.1	Group of EIF5A isoform 8 [Pongo abelii]+12	PNJ13032.1 (+12)	1.16797	0.898132	0.64691	0.430395	1.02462	2.92527	2.82626	2.25872	1.94755	1.93828	1.97389	1.95324	7.11449	7.02877	7.05459	7.14979	7.04863	7.10116
611	Cluster of EIF5A isoform 8 [Pongo abelii]+13	PNJ13032.1 (+13)	1.78757	1.20664	0.127456	0.229945	2.04924	3.90036	4.82532	3.59164	2.01968	2.01007	2.047	2.02558	7.18269	7.09701	7.30779	7.14979	7.04863	7.10116
315.2.2	PDIA3 isoform 4, partial [Pongo abelii]	PNJ15675.1	0.920826	0.170755	0.771123	0.00635136	0.853852	1.30012	0.643375	0.93245	0.841535	1.34005	0.852917	1.0115	7.31578	7.61186	7.17167	8.00306	8.12668	8.08352
6.36	LOW QUALITY PROTEIN: KRT17 isoform 1 [Pongo abelii]	PNJ34437.1	2.20381	12.295	0.000692047	0.00156969	5.04384	4.39366	5.20984	4.88245	2.43488	1.98078	2.22876	2.21481	9.82362	9.86631	9.46624	8.73468	8.73174	8.76739
197.4	CALU isoform 4 [Pongo abelii]	PNJ58333.1	0.583984	0.392292	0.0887034	0.08473	1.26614	1.08305	1.10293	1.15071	2.23007	1.25629	2.42472	1.97036	8.50582	8.51323	8.68016	9.26883	8.70361	8.91898
856.8	SLC35A4 isoform 4 [Pongo abelii]	PNJ59367.1	0.975153	4.31691	0.989834	0.352483	0.0499816	0	0.0235381	0.0245066	0.0246303	0.024513	0.0249634	0.0247023	7.32983	Missing Value	6.80056	6.16413	6.28736	6.14549
568.2.13	SGCD isoform 1, partial [Pongo abelii]	PNJ77689.1	0.277392	#VALUE!	0.13381	0.00210641	0.037949	0	0	0.0126497	0.0469694	0.0605964	0.0238023	0.0437894	Missing Value	Missing Value	Missing Value	7.57011	7.51461	7.37377
914	PPT1 isoform 5 [Pongo abelii]	PNJ89758.1	#VALUE!	#VALUE!	0.0174341	0.136809	0	0	0	0	1.00984	1.00503	2.047	1.35396	Missing Value	Missing Value	Missing Value	6.52671	6.34635	Missing Value
659.16	RecName: Full=Caveolin-1	Q2IBC1.1	0.975153	1.9917	0.889307	0.602566	0.0426926	0.0406288	0.0603165	0.0478793	0.0420767	0.0418765	0.0639688	0.0493073	6.63259	6.83582	7.04578	6.48333	6.53657	7.10261
828.8	RecName: Full=Pantetheinase; AltName: Full=Pantetheine hydrolase; AltName: Full=Vascular non-inflammatory molecule 1; Short=Vanin-1; Flags: Precursor	Q58CQ9.1	#VALUE!	#VALUE!	0.00210515	0.000978959	0	0	0	0	0.144263	0.0957176	0.0974762	0.112486	Missing Value	Missing Value	Missing Value	7.71276	7.66246	7.56148
139.6.1	RecName: Full=Cytochrome b-c1 complex subunit Rieske, mitochondrial; AltName: Full=Complex III subunit 5; AltName: Full=Cytochrome b-c1 complex subunit 5; AltName: Full=Rieske iron-sulfur protein; Short=RISP; AltName: Full=Rieske protein UQCRFS1; AltName: Full=Ubiquinol-cytochrome c reductase iron-sulfur subunit; Contains: RecName: Full=Cytochrome b-c1 complex subunit 9; Short=Su9; Short=Subunit …	Q69BJ9.1	#VALUE!	#VALUE!	0.124746	0.322994	0	0.650061	0.482532	0.377531	0	0	0	0	Missing Value	8.66016	5.32547	Missing Value	Missing Value	Missing Value
139.6	Group of RecName: Full=Cytochrome b-c1 complex subunit Rieske, mitochondrial; AltName: Full=Complex III subunit 5; AltName: Full=Cytochrome b-c1 complex subunit 5; AltName: Full=Rieske iron-sulfur protein; Short=RISP; AltName: Full=Rieske protein UQCRFS1; AltName: Full=Ubiquinol-cytochrome c reductase iron-sulfur subunit; Contains: RecName: Full=Cytochrome b-c1 complex subunit 9; Short=Su9; Short…	Q69BJ9.1 (+1)	#VALUE!	#VALUE!	0.124746	0.322994	0	1.30012	0.965063	0.755062	0	0	0	0	Missing Value	8.66016	5.32547	Missing Value	Missing Value	Missing Value
790.4	RecName: Full=Three prime repair exonuclease 2; AltName: Full=3'-5' exonuclease TREX2	Q9BQ50.1	#VALUE!	#VALUE!	7.21007e-07	0.00851874	0.614773	0.585055	0.579038	0.592955	0	0	0	0	7.28278	7.25109	7.51382	Missing Value	Missing Value	Missing Value
792.4	immunoglobulin heavy chain [Homo sapiens]	QBK47410.1	#VALUE!	#VALUE!	0.00529172	0.00374166	0.113847	0.216687	0.160844	0.163793	0	0	0	0	7.14521	7.29199	7.06429	Missing Value	Missing Value	Missing Value
792.5	immunoglobulin heavy chain [Homo sapiens]	QBK47412.1	#VALUE!	#VALUE!	0.00529172	0.00374166	0.113847	0.216687	0.160844	0.163793	0	0	0	0	7.14521	7.29199	7.06429	Missing Value	Missing Value	Missing Value
792.6	immunoglobulin heavy chain [Homo sapiens]	QBK47413.1	#VALUE!	#VALUE!	0.00529172	0.00374166	0.113847	0.216687	0.160844	0.163793	0	0	0	0	7.14521	7.29199	7.06429	Missing Value	Missing Value	Missing Value
792.7	immunoglobulin heavy chain [Homo sapiens]	QBK47414.1	#VALUE!	#VALUE!	0.00529172	0.00374166	0.113847	0.216687	0.160844	0.163793	0	0	0	0	7.14521	7.29199	7.06429	Missing Value	Missing Value	Missing Value
792.8	immunoglobulin heavy chain [Homo sapiens]	QBK47415.1	#VALUE!	#VALUE!	0.00529172	0.00374166	0.113847	0.216687	0.160844	0.163793	0	0	0	0	7.14521	7.29199	7.06429	Missing Value	Missing Value	Missing Value
792.9	immunoglobulin heavy chain [Homo sapiens]	QBK47416.1	#VALUE!	#VALUE!	0.00529172	0.00374166	0.113847	0.216687	0.160844	0.163793	0	0	0	0	7.14521	7.29199	7.06429	Missing Value	Missing Value	Missing Value
792.10	immunoglobulin heavy chain [Homo sapiens]	QBK47418.1	#VALUE!	#VALUE!	0.00529172	0.00374166	0.113847	0.216687	0.160844	0.163793	0	0	0	0	7.14521	7.29199	7.06429	Missing Value	Missing Value	Missing Value
792.11	immunoglobulin heavy chain [Homo sapiens]	QBK47492.1	#VALUE!	#VALUE!	0.00529172	0.00374166	0.113847	0.216687	0.160844	0.163793	0	0	0	0	7.14521	7.29199	7.06429	Missing Value	Missing Value	Missing Value
792.12	immunoglobulin heavy chain [Homo sapiens]	QBK47493.1	#VALUE!	#VALUE!	0.00529172	0.00374166	0.113847	0.216687	0.160844	0.163793	0	0	0	0	7.14521	7.29199	7.06429	Missing Value	Missing Value	Missing Value
792.13	immunoglobulin heavy chain [Homo sapiens]	QBK47494.1	#VALUE!	#VALUE!	0.00529172	0.00374166	0.113847	0.216687	0.160844	0.163793	0	0	0	0	7.14521	7.29199	7.06429	Missing Value	Missing Value	Missing Value
792.14	immunoglobulin heavy chain [Homo sapiens]	QBK47495.1	#VALUE!	#VALUE!	0.00529172	0.00374166	0.113847	0.216687	0.160844	0.163793	0	0	0	0	7.14521	7.29199	7.06429	Missing Value	Missing Value	Missing Value
792.15	immunoglobulin heavy chain [Homo sapiens]	QBK47497.1	#VALUE!	#VALUE!	0.00529172	0.00374166	0.113847	0.216687	0.160844	0.163793	0	0	0	0	7.14521	7.29199	7.06429	Missing Value	Missing Value	Missing Value
792.16	immunoglobulin heavy chain [Homo sapiens]	QBK47498.1	#VALUE!	#VALUE!	0.00529172	0.00374166	0.113847	0.216687	0.160844	0.163793	0	0	0	0	7.14521	7.29199	7.06429	Missing Value	Missing Value	Missing Value
792.17	immunoglobulin heavy chain [Homo sapiens]	QBK47499.1	#VALUE!	#VALUE!	0.00529172	0.00374166	0.113847	0.216687	0.160844	0.163793	0	0	0	0	7.14521	7.29199	7.06429	Missing Value	Missing Value	Missing Value
363.2	immunoglobulin lambda chain [Homo sapiens]	QBK47543.1	6.54322	0.000911165	0.0124976	0.000256323	2.22001	2.27521	3.20079	2.56534	0	1.17254	0	0.390847	7.58575	7.59748	7.67273	Missing Value	6.54729	Missing Value
955.82	AP2B1, partial [Cricetulus griseus]	RLQ54558.1	#VALUE!	#VALUE!	0.152048	0.15432	0.00652625	0	0.0122938	0.00627335	0	0	0	0	6.11985	Missing Value	6.39855	Missing Value	Missing Value	Missing Value
686	RAB1A [Cricetulus griseus]	RLQ60027.1	2.18859	0.681129	0.0101026	0.000483351	3.07387	2.92527	2.89519	2.96478	1.00984	1.00503	2.047	1.35396	7.64576	7.63139	7.62027	7.82163	7.77293	7.79812
819	CETN2 [Cricetulus griseus]	RLQ60453.1	2.92817	0.000601145	0.115472	0.000176503	2.04924	0.975091	2.89519	1.97317	1.00984	1.00503	0	0.671626	6.65737	6.60032	6.54297	5.37952	Missing Value	Missing Value
474.3.1	MSN, partial [Cricetulus griseus]	RLQ60699.1	2.92817	2.82843	0.0725743	0.00242474	0.0609894	0.0580411	0.0229777	0.0473361	0.0120219	0.0119647	0.0243691	0.0161186	7.79997	7.89697	7.76177	7.40598	7.19831	7.34708
474.3	Group of MSN, partial [Cricetulus griseus]+77	RLQ60699.1 (+77)	2.92817	2.82843	0.0725743	0.00242474	4.75717	4.52721	1.79226	3.69221	0.93771	0.933247	1.90079	1.25725	7.79997	7.89697	7.76177	7.40598	7.19831	7.34708
354.2	PSMA3 [Cricetulus griseus]	RLQ65823.1	2.49666	5.54044	0.00291719	0.000881999	3.58618	3.90036	3.86025	3.78226	2.18799	1.17254	1.19408	1.51821	8.33597	8.44627	8.34685	7.70682	7.60444	7.42451
842.1	ERH, partial [Cricetulus griseus]	RLQ65904.1	1.30044	1.51257	0.39271	8.99105e-05	0.0853852	0.0812576	0.160844	0.109162	0.0841535	0.0837529	0.0852917	0.0843994	7.65402	7.6573	7.644	7.45784	7.47444	7.49351
842	Group of ERH, partial [Cricetulus griseus]+11	RLQ65904.1 (+11)	1.30044	1.51257	0.39271	8.99105e-05	1.02462	0.975091	1.93013	1.30995	1.00984	1.00503	1.0235	1.01279	7.65402	7.6573	7.644	7.45784	7.47444	7.49351
514	RBX1 [Cricetulus griseus]	RLQ72413.1	0.893785	2.82843	0.178729	0.000329416	3.07387	3.90036	3.86025	3.61149	4.03937	4.02014	4.094	4.05117	6.88775	6.90108	6.8768	6.53788	6.4355	6.42415
70.4.1	COL6A1, partial [Cricetulus griseus]	RLQ76557.1	0.904379	0.855595	0.396093	0.761071	2.22001	2.55149	2.34832	2.37327	2.55827	3.08211	2.23464	2.62501	8.44637	8.42372	8.32152	8.49137	8.50993	8.27342
70.4	Group of COL6A1, partial [Cricetulus griseus]+1	RLQ76557.1 (+1)	0.904379	0.855595	0.396093	0.761071	4.44003	5.10298	4.69664	4.74655	5.11653	6.16422	4.46929	5.25001	8.44637	8.42372	8.32152	8.49137	8.50993	8.27342
15.34	titin, partial [Myrmecophaga tridactyla]	SMQ11619.1	3.16017	3.38698	0.102226	0.134926	1.45399	0.40861	1.4384	1.10033	0.360658	0.492946	0.182768	0.345457	7.57368	7.5939	7.63749	7.06463	7.60579	6.79856
712.2.6	hypothetical protein DBR06_SOUSAS6210005 [Sousa chinensis]	TEA10147.1	0.958068	1.47939	0.915481	0.944166	0	0.0541717	0.104407	0.0528597	0.0561023	0.0558353	0.0568611	0.0562662	Missing Value	7.22253	7.22048	7.13366	7.05047	6.97411
588.2	hypothetical protein DBR06_SOUSAS6910040, partial [Sousa chinensis]	TEA11589.1	3.89062	5.93809	2.3779e-06	0.000867068	1.36616	1.30012	1.28675	1.31768	0.336614	0.335012	0.341167	0.337597	7.41394	7.39846	7.29493	6.68892	6.62613	6.42356
511.6	hypothetical protein DBR06_SOUSAS20610042, partial [Sousa chinensis]	TEA16656.1	0.893785	0.559806	0.613785	0.582556	0.853852	0.487545	0.482532	0.607976	0.673228	0.670023	0.682334	0.675195	7.82912	7.41165	7.37727	7.53955	7.68782	7.66354
614.1.66	hypothetical protein DBR06_SOUSAS22410054 [Sousa chinensis]	TEA19823.1	0.482968	0.0698304	0.348649	0.0319084	0.0445488	0.0282635	0	0.0242708	0.0886732	0.0293456	0.0298848	0.0493012	7.58198	6.84422	Missing Value	8.05785	7.92633	8.0001
888.40	hypothetical protein DBR06_SOUSAS1010157, partial [Sousa chinensis]	TEA25259.1	#VALUE!	#VALUE!	0.00699706	4.69683e-05	0	0	0	0	0.0288526	0.0287153	0.0146214	0.0240631	Missing Value	Missing Value	Missing Value	7.01634	6.99923	6.95643
428.2	hypothetical protein DBR06_SOUSAS2510083, partial [Sousa chinensis]	TEA25662.1	0.975153	0.444421	0.862871	0.713431	0.819698	0.975091	1.35109	1.04863	1.21181	1.00503	1.0235	1.08012	6.7809	6.79347	7.56305	7.18199	7.11536	7.14693
423.1.33	hypothetical protein DBR06_SOUSAS20810028, partial [Sousa chinensis]	TEA28689.1	0.667112	0.0142786	0.680104	0.348805	0.326377	0	0	0.108792	0.147658	0.146157	0.178085	0.1573	7.82789	Missing Value	Missing Value	7.73136	7.58148	7.67271
236.4	hypothetical protein DBR06_SOUSAS26210009 [Sousa chinensis]	TEA28705.1	0.525222	0.03983	0.253968	0.166676	2.56155	0	0.965063	1.17554	2.5246	2.01007	2.047	2.19389	8.6138	Missing Value	7.03994	8.42454	8.47282	8.44008
672.9	hypothetical protein DBR06_SOUSAS27810029, partial [Sousa chinensis]	TEA28906.1	0.293209	0.00634572	0.0815502	0.0895889	0	0.265934	0	0.0886446	0.275411	0.2741	0.372182	0.307231	Missing Value	6.94325	Missing Value	6.9132	7.14156	7.53554
142.5.17	hypothetical protein DBR06_SOUSAS10510050, partial [Sousa chinensis]	TEA29093.1	#VALUE!	#VALUE!	0.140518	0.175429	0.0602719	0	0.100635	0.0536356	0	0	0	0	6.71668	Missing Value	7.11748	Missing Value	Missing Value	Missing Value
868.7	hypothetical protein DBR06_SOUSAS7110034, partial [Sousa chinensis]	TEA29779.1	1.95071	0.960195	0.242342	0.354105	0.0640389	0.121886	0.0603165	0.0820806	0	0.0628147	0.0639688	0.0422612	6.21084	6.52803	6.22642	Missing Value	6.30654	6.24407
101.2	hypothetical protein DBR06_SOUSAS10210007 [Sousa chinensis]	TEA29881.1	0.785128	0.208772	0.619247	0.224903	1.02462	2.19395	5.22743	2.81533	1.96919	3.96989	4.98104	3.64004	7.47861	8.00117	8.85402	8.66175	8.68083	8.71694
620.16	hypothetical protein DBR06_SOUSAS6610191, partial [Sousa chinensis]	TEA32242.1	2.14355	0.476319	0.350887	0.15324	0.320194	0.365659	0	0.228618	0.12623	0.125629	0.0639688	0.105276	7.26798	7.10104	Missing Value	7.42457	7.44692	7.16451
814.10	hypothetical protein DBR06_SOUSAS12810040, partial [Sousa chinensis]	TEA33691.1	2.92817	1.8609	0.0187291	0.577098	0.107855	0.102641	0.101586	0.104027	0	0.0528966	0.0538684	0.0355883	7.75032	7.34952	7.68711	Missing Value	7.4174	7.84519
26.5.6	hypothetical protein DBR06_SOUSAS33710036, partial [Sousa chinensis]	TEA35077.1	1.09657	0.844401	0.0809109	0.699596	2.99159	3.33919	3.16278	3.16452	2.9622	2.76308	2.94179	2.88903	8.47636	8.68949	8.53719	8.55324	8.61053	8.62251
955.151	hypothetical protein DBR06_SOUSAS2810119, partial [Sousa chinensis]	TEA35244.1	#VALUE!	#VALUE!	0.152048	0.15432	0.00652625	0	0.0122938	0.00627335	0	0	0	0	6.11985	Missing Value	6.39855	Missing Value	Missing Value	Missing Value
396.1.13	hypothetical protein DBR06_SOUSAS810031, partial [Sousa chinensis]	TEA35929.1	0.764188	2.32947	0.177111	0.137371	0.456013	0.289313	0.434809	0.393378	0.460532	0.463862	0.618599	0.514331	8.22955	8.24413	8.0669	7.86081	7.75973	8.1679
638.1.89	hypothetical protein DBR06_SOUSAS7510021, partial [Sousa chinensis]	TEA36182.1	0.849685	0.406126	0.638406	0.0120812	0.0182968	0.0116082	0.0114888	0.013798	0.0120219	0.0120735	0.0244798	0.0161917	7.27249	7.4522	7.39915	7.85056	7.62077	7.79061
220.3	hypothetical protein DBR06_SOUSAS310184 [Sousa chinensis]	TEA36765.1	1.25963	3.18215	0.511093	0.000270535	1.7077	2.43773	0.965063	1.7035	1.51476	1.67506	0.852917	1.34758	8.00352	8.02178	7.94762	7.56905	7.5004	7.45471
841.24	hypothetical protein DBR06_SOUSAS8210121 [Sousa chinensis]	TEA40184.1	2.44528	6.23332	0.109616	0.275222	0.0788171	0.0375035	0.0742356	0.0635187	0.0388401	0.0386552	0	0.0258318	6.64895	6.26513	6.49144	5.69595	6.72806	Missing Value
132.3	hypothetical protein DBR06_SOUSAS26010028 [Sousa chinensis]	TEA40367.1	1.11806	0.79996	0.530308	0.389257	2.50463	3.57533	4.18194	3.42064	3.14173	3.23845	2.84306	3.07441	8.15341	8.49935	8.48855	8.33917	8.64105	8.58552
899.47	hypothetical protein DBR06_SOUSAS32810003, partial [Sousa chinensis]	TEA41079.1	1.46307	1.08373	0.655415	0.799906	0.0209107	0	0.0393903	0.0201003	0.020609	0.0205109	0	0.0137066	6.31056	Missing Value	6.41804	6.27573	6.6439	Missing Value
704.17	hypothetical protein DBR06_SOUSAS37910001, partial [Sousa chinensis]	TEA41427.1	0.975153	1.27987	0.963263	0.545975	0.0499816	0.0713481	0.0235381	0.0482893	0.0492606	0.0735391	0.0249634	0.0492544	6.13396	6.56874	5.87491	6.02692	6.21915	5.88891
359.2	hypothetical protein DBR06_SOUSAS9910039 [Sousa chinensis]	TEA41894.1	0.883928	0.683494	0.720533	0.391501	3.33002	0.975091	2.89519	2.4001	2.27214	2.51259	3.32638	2.7037	9.48574	5.83376	9.13438	9.29979	9.30934	9.19576
423.1.34	hypothetical protein EI555_015307, partial [Monodon monoceros]	TKC33676.1	0.667112	0.0142786	0.680104	0.348805	0.326377	0	0	0.108792	0.147658	0.146157	0.178085	0.1573	7.82789	Missing Value	Missing Value	7.73136	7.58148	7.67271
899.48	hypothetical protein EI555_011228, partial [Monodon monoceros]	TKC33986.1	1.46307	1.08373	0.655415	0.799906	0.0209107	0	0.0393903	0.0201003	0.020609	0.0205109	0	0.0137066	6.31056	Missing Value	6.41804	6.27573	6.6439	Missing Value
185.2.5	hypothetical protein EI555_006733 [Monodon monoceros]	TKC34324.1	1.01642	0.125	0.979086	0.168154	1.41584	3.45714	0	1.62433	1.39542	1.68115	1.71204	1.5962	7.64553	8.62017	Missing Value	8.55751	8.45277	8.54817
672.10	hypothetical protein EI555_011361, partial [Monodon monoceros]	TKC35039.1	0.293209	0.00634572	0.0815502	0.0895889	0	0.265934	0	0.0886446	0.275411	0.2741	0.372182	0.307231	Missing Value	6.94325	Missing Value	6.9132	7.14156	7.53554
139.5.2	hypothetical protein EI555_017690, partial [Monodon monoceros]	TKC35156.1	1.38127	3.45815	0.613095	0.178645	0.256155	0.893833	0.241266	0.463752	0.504921	0.251259	0.255875	0.337352	6.48355	8.65636	6.59828	6.05856	6.04354	6.1798
529.25	hypothetical protein EI555_011130 [Monodon monoceros]	TKC35215.1	0.975153	1.54756	0.895357	0.0824778	0.122955	0.195018	0.115808	0.144593	0.161575	0.120604	0.16376	0.148646	7.34339	7.56502	7.42588	7.23618	6.9187	7.27728
132.4	hypothetical protein EI555_011590, partial [Monodon monoceros]	TKC37406.1	1.11806	0.79996	0.530308	0.389257	2.50463	3.57533	4.18194	3.42064	3.14173	3.23845	2.84306	3.07441	8.15341	8.49935	8.48855	8.33917	8.64105	8.58552
704.18	hypothetical protein EI555_010669 [Monodon monoceros]	TKC40139.1	0.975153	1.27987	0.963263	0.545975	0.0499816	0.0713481	0.0235381	0.0482893	0.0492606	0.0735391	0.0249634	0.0492544	6.13396	6.56874	5.87491	6.02692	6.21915	5.88891
614.1.67	hypothetical protein EI555_007635 [Monodon monoceros]	TKC43032.1	0.482968	0.0698304	0.348649	0.0319084	0.0445488	0.0282635	0	0.0242708	0.0886732	0.0293456	0.0298848	0.0493012	7.58198	6.84422	Missing Value	8.05785	7.92633	8.0001
247.2	hypothetical protein EI555_011905 [Monodon monoceros]	TKC43224.1	0.937636	2.18859	0.875732	0.0893971	1.02462	1.67158	0.827197	1.17447	0.432789	1.57934	1.75457	1.25557	8.27117	8.25089	8.19999	7.14703	7.91041	7.93118
814.12	hypothetical protein EI555_017377, partial [Monodon monoceros]	TKC44125.1	2.92817	1.8609	0.0187291	0.577098	0.107855	0.102641	0.101586	0.104027	0	0.0528966	0.0538684	0.0355883	7.75032	7.34952	7.68711	Missing Value	7.4174	7.84519
466.2	hypothetical protein EI555_012071 [Monodon monoceros]	TKC44227.1	1.1704	4.22807	0.435617	4.18992e-05	2.04924	1.46264	2.41266	1.97485	1.51476	1.50755	2.047	1.68977	7.85791	7.79947	7.84118	7.21622	7.21543	7.13051
904.17	hypothetical protein EI555_016626 [Monodon monoceros]	TKC44267.1	3.89062	0.0213444	0.103616	0.615658	0.0602719	0.0573583	0.113537	0.0770557	0	0	0.0602059	0.0200686	6.65616	6.61504	6.71027	Missing Value	Missing Value	6.98566
254.2.1	hypothetical protein EI555_007039 [Monodon monoceros]	TKC48890.1	0.708088	1.38319	0.0799589	0.392587	2.16878	2.1127	1.44759	1.90969	2.47411	3.16586	2.42228	2.68742	8.2069	8.22242	7.98077	7.74536	8.1692	8.06587
595.1	hypothetical protein Cadr_00028316 [Camelus dromedarius]	TKS22716.1	0.531816	0.466516	0.0543315	0.0302757	0.512311	1.46264	0.965063	0.980004	2.01968	1.50755	2.047	1.85808	7.27914	7.61924	7.48865	7.84954	7.82062	7.74303
595	Group of hypothetical protein Cadr_00028316 [Camelus dromedarius]+1	TKS22716.1 (+1)	0.531816	0.466516	0.0543315	0.0302757	1.02462	2.92527	1.93013	1.96001	4.03937	3.0151	4.094	3.71616	7.27914	7.61924	7.48865	7.84954	7.82062	7.74303
595.2	hypothetical protein Cadr_00028316 [Camelus dromedarius]	TKS22717.1	0.531816	0.466516	0.0543315	0.0302757	0.512311	1.46264	0.965063	0.980004	2.01968	1.50755	2.047	1.85808	7.27914	7.61924	7.48865	7.84954	7.82062	7.74303
955.149	hypothetical protein Cadr_00020022, partial [Camelus dromedarius]	TKS33557.1	#VALUE!	#VALUE!	0.152048	0.15432	0.00652625	0	0.0122938	0.00627335	0	0	0	0	6.11985	Missing Value	6.39855	Missing Value	Missing Value	Missing Value
314.2	hypothetical protein Cadr_00019123 [Camelus dromedarius]	TKS33908.1	0.866938	0.0387409	0.758316	0.159312	0.683081	0.32503	1.60844	0.872183	0.673228	1.00503	1.36467	1.01431	6.5814	6.37943	8.12171	8.01917	7.99346	7.92368
554.3	hypothetical protein Cadr_00007765, partial [Camelus dromedarius]	TKS44208.1	3.11666	3.20428	0.0141283	0.110527	1.36616	1.62515	2.25181	1.74771	0.673228	0.670023	0.341167	0.561473	7.38825	7.50143	7.56581	7.45555	6.99548	6.87694
410.2.2	hypothetical protein Cadr_00008363 [Camelus dromedarius]	TKS44774.1	0.827597	0.883928	0.591851	0.828816	2.22001	0.650061	1.76928	1.54645	2.3563	1.67506	1.53525	1.85554	7.11463	6.80406	7.55485	7.35187	7.11239	7.16818
33.6.5	hypothetical protein Cadr_00007210 [Camelus dromedarius]	TKS46803.1	0.845572	0.213159	0.744757	0.0728162	0.256155	0.243773	1.20633	0.568752	0.703283	0.574306	0.767625	0.681738	7.06797	7.39858	7.35948	8.15553	8.03147	7.43086
174.2	hypothetical protein Cadr_00016656 [Camelus dromedarius]	TKS48250.1	0.667112	3.03143	0.0924046	0.00556514	3.58618	3.90036	5.30785	4.2648	5.55413	8.04028	5.62925	6.40789	8.2946	7.97379	8.06662	7.55286	7.58589	7.61512
899.46	hypothetical protein Cadr_00004962 [Camelus dromedarius]	TKS49244.1	1.46307	1.08373	0.655415	0.799906	0.0209107	0	0.0393903	0.0201003	0.020609	0.0205109	0	0.0137066	6.31056	Missing Value	6.41804	6.27573	6.6439	Missing Value
239.2.5	hypothetical protein Cadr_00005127 [Camelus dromedarius]	TKS49536.1	1.1704	1.50733	0.645688	0.850939	0.907522	0.557195	0.413599	0.626105	0.346231	0.48816	0.760315	0.531569	6.74801	7.66573	7.26848	7.09033	7.57622	6.80643
26.5.7	unnamed protein product, partial [Gulo gulo]	VCW67792.1	1.09657	0.844401	0.0809109	0.699596	2.99159	3.33919	3.16278	3.16452	2.9622	2.76308	2.94179	2.88903	8.47636	8.68949	8.53719	8.55324	8.61053	8.62251
474.3.77	unnamed protein product [Gulo gulo]	VCW99218.1	2.92817	2.82843	0.0725743	0.00242474	0.0609894	0.0580411	0.0229777	0.0473361	0.0120219	0.0119647	0.0243691	0.0161186	7.79997	7.89697	7.76177	7.40598	7.19831	7.34708
167.3	unnamed protein product [Gulo gulo]	VCX38704.1	0.820742	0.450625	0.0944656	0.00378353	3.07387	3.49408	3.05603	3.20799	3.36614	4.02014	4.34988	3.91205	7.76169	7.77055	7.58696	8.10881	8.05381	8.14804
791.57	clathrin heavy chain 1 isoform 1 [Lynx pardinus]	VFV25497.1	#VALUE!	#VALUE!	7.21004e-07	0.0444263	0.0289987	0.0275969	0.0273131	0.0279696	0	0	0	0	6.28803	7.17633	6.72241	Missing Value	Missing Value	Missing Value
791.103	heavy polypeptide isoform cra_a [Lynx pardinus]	VFV25498.1	#VALUE!	#VALUE!	7.21004e-07	0.0444263	0.0289987	0.0275969	0.0273131	0.0279696	0	0	0	0	6.28803	7.17633	6.72241	Missing Value	Missing Value	Missing Value
638.1.90	receptor-type tyrosine-protein [Lynx pardinus]	VFV37150.1	0.849685	0.406126	0.638406	0.0120812	0.0182968	0.0116082	0.0114888	0.013798	0.0120219	0.0120735	0.0244798	0.0161917	7.27249	7.4522	7.39915	7.85056	7.62077	7.79061
280.2.9	transgelin-2-like isoform 1 [Lynx pardinus]	VFV42034.1	0.71847	1.02669	0.244635	0.812126	0.786579	0.462922	0.545894	0.598465	0.642626	1.0964	0.744364	0.827797	7.74787	7.54225	7.50858	7.35221	7.80114	7.53081
899.45	activated rna polymerase ii [Lynx pardinus]	VFV43437.1	1.46307	1.08373	0.655415	0.799906	0.0209107	0	0.0393903	0.0201003	0.020609	0.0205109	0	0.0137066	6.31056	Missing Value	6.41804	6.27573	6.6439	Missing Value
614.1.45	acidic leucine-rich nuclear [Lynx pardinus]	VFV47025.1	0.482968	0.0698304	0.348649	0.0319084	0.0445488	0.0282635	0	0.0242708	0.0886732	0.0293456	0.0298848	0.0493012	7.58198	6.84422	Missing Value	8.05785	7.92633	8.0001
715.2	serpin B12 [Macaca mulatta]	XP_001090546.2	#VALUE!	#VALUE!	0.0692551	0.175625	0.146375	1.11439	0.965063	0.741943	0	0	0	0	6.33687	6.73886	Missing Value	Missing Value	Missing Value	Missing Value
814.16	stathmin isoform X1 [Macaca mulatta]	XP_001114361.2	2.92817	1.8609	0.0187291	0.577098	0.107855	0.102641	0.101586	0.104027	0	0.0528966	0.0538684	0.0355883	7.75032	7.34952	7.68711	Missing Value	7.4174	7.84519
229.3.2	2,4-dienoyl-CoA reductase, mitochondrial [Pan troglodytes]	XP_001138969.1	1.35472	0.169576	0.664424	0.203495	1.12708	0.552551	0	0.559879	0.504921	0.30151	0.4094	0.405277	8.52351	7.51372	Missing Value	8.52594	8.28148	8.28553
821.2	protein S100-A14 [Pan troglodytes]	XP_001139808.1	#VALUE!	#VALUE!	0.00163088	0.00654065	1.53693	0.975091	1.44759	1.31987	0	0	0	0	6.65406	6.96102	6.89036	Missing Value	Missing Value	Missing Value
501.4	serpin B5 [Pan troglodytes]	XP_001146935.1	#VALUE!	#VALUE!	0.126609	0.151086	0.768467	4.14414	1.20633	2.03964	0	0	0	0	5.86768	7.75392	6.18079	Missing Value	Missing Value	Missing Value
57.5	PREDICTED: heat shock 70 kDa protein 6-like [Monodelphis domestica]	XP_001362950.1	1.31039	0.816769	0.0880747	0.0510386	3.58618	4.22849	2.98097	3.59855	2.82435	2.90503	2.50189	2.74376	8.96515	8.88462	9.00879	9.05311	9.11456	9.04349
704.13	PREDICTED: importin subunit alpha-3 isoform X1 [Monodelphis domestica]	XP_001363158.1	0.975153	1.27987	0.963263	0.545975	0.0499816	0.0713481	0.0235381	0.0482893	0.0492606	0.0735391	0.0249634	0.0492544	6.13396	6.56874	5.87491	6.02692	6.21915	5.88891
899.13	PREDICTED: activated RNA polymerase II transcriptional coactivator p15 [Monodelphis domestica]	XP_001365728.1	1.46307	1.08373	0.655415	0.799906	0.0209107	0	0.0393903	0.0201003	0.020609	0.0205109	0	0.0137066	6.31056	Missing Value	6.41804	6.27573	6.6439	Missing Value
955.105	PREDICTED: AP-2 complex subunit beta isoform X1 [Monodelphis domestica]	XP_001367698.1	#VALUE!	#VALUE!	0.152048	0.15432	0.00652625	0	0.0122938	0.00627335	0	0	0	0	6.11985	Missing Value	6.39855	Missing Value	Missing Value	Missing Value
75.12.1	PREDICTED: pyruvate kinase PKLR isoform X1 [Monodelphis domestica]	XP_001374169.2	2.80889	0.779705	0.126251	0.831633	1.12708	0.877582	0.289519	0.764728	0.201968	0.402014	0.2047	0.269561	8.24269	8.01677	8.2304	8.33851	8.35312	7.62782
75.12	Group of PREDICTED: pyruvate kinase PKLR isoform X1 [Monodelphis domestica]+1	XP_001374169.2 (+1)	2.80889	0.779705	0.126251	0.831633	2.25417	1.75516	0.579038	1.52946	0.403937	0.804028	0.4094	0.539122	8.24269	8.01677	8.2304	8.33851	8.35312	7.62782
93.2	PREDICTED: collagen alpha-2(VI) chain [Monodelphis domestica]	XP_001377042.3	0.547147	1.16959	0.00418413	0.566967	2.04924	2.92527	2.5735	2.51601	4.37598	4.35515	5.1175	4.61621	8.10366	8.12253	7.86642	8.03549	8.21531	8.0328
248.3	PREDICTED: desmoplakin isoform X1 [Monodelphis domestica]	XP_001377978.1	19.9733	0.000280444	0.00288193	7.1336e-05	4.30341	2.79526	3.05603	3.3849	0	0.502517	0	0.167506	7.66198	7.66093	7.59238	Missing Value	6.09595	Missing Value
44.9.1	PREDICTED: heat shock protein beta-1 [Monodelphis domestica]	XP_001378972.1	0.961061	0.291183	0.852676	0.268574	0.512311	1.05635	1.20633	0.924996	0.799458	0.963159	1.15144	0.971352	7.65384	8.73626	8.00606	8.46419	8.54196	8.63159
44.9	Group of PREDICTED: heat shock protein beta-1 [Monodelphis domestica]+2	XP_001378972.1 (+2)	0.961061	0.291183	0.852676	0.268574	1.53693	3.16905	3.61899	2.77499	2.39837	2.88948	3.45431	2.91405	7.65384	8.73626	8.00606	8.46419	8.54196	8.63159
112.6	PREDICTED: phosphoglycerate kinase 1-like [Monodelphis domestica]	XP_001380823.2	0.657016	0.190782	0.230092	0.250812	0.375695	0.975091	1.73711	1.0293	1.58209	1.57455	1.60348	1.58671	7.67725	6.82628	8.55131	8.26829	8.39712	8.40151
43.4	vitamin D-binding protein [Equus caballus]	XP_001489400.1	1.0429	0.983979	0.84596	0.581688	3.20194	3.29093	3.01582	3.16957	4.29183	2.26133	2.55875	3.0373	8.70095	8.7248	8.67286	8.70796	8.72171	8.58814
126.5	fatty acid-binding protein, epidermal [Equus caballus]	XP_001489506.1	#VALUE!	#VALUE!	5.22011e-05	0.0691992	1.36616	1.62515	1.60844	1.53325	0	0	0	0	6.82608	6.84004	7.46291	Missing Value	Missing Value	Missing Value
423.1.25	acidic leucine-rich nuclear phosphoprotein 32 family member A isoform X2 [Equus caballus]	XP_001495860.2	0.667112	0.0142786	0.680104	0.348805	0.326377	0	0	0.108792	0.147658	0.146157	0.178085	0.1573	7.82789	Missing Value	Missing Value	7.73136	7.58148	7.67271
600.1.3	NADH dehydrogenase [ubiquinone] 1 beta subcomplex subunit 3 [Equus caballus]	XP_001503675.1	1.78757	600.491	0.0816327	0.0451019	0.341541	0.32503	0.241266	0.302612	0.25246	0.0837529	0.170583	0.168932	8.78195	8.76041	8.72737	8.10634	5.98146	5.82022
399.2	NADH dehydrogenase [ubiquinone] iron-sulfur protein 2, mitochondrial [Equus caballus]	XP_001503853.1	0.975153	1.8302	0.937053	0.0358264	1.171	0.696493	0.689331	0.852274	0.865579	1.00503	0.731072	0.867228	8.05166	8.0947	7.94098	7.90487	7.70592	7.7891
474.3.47	moesin [Equus caballus]	XP_001504911.1	2.92817	2.82843	0.0725743	0.00242474	0.0609894	0.0580411	0.0229777	0.0473361	0.0120219	0.0119647	0.0243691	0.0161186	7.79997	7.89697	7.76177	7.40598	7.19831	7.34708
568.2.22	delta-sarcoglycan isoform X2 [Ornithorhynchus anatinus]	XP_001507529.2	0.277392	#VALUE!	0.13381	0.00210641	0.037949	0	0	0.0126497	0.0469694	0.0605964	0.0238023	0.0437894	Missing Value	Missing Value	Missing Value	7.57011	7.51461	7.37377
422.2.1	heterogeneous nuclear ribonucleoproteins A2/B1 isoform X1 [Ornithorhynchus anatinus]	XP_001510026.1	1.40834	0.0162885	0.795736	0.459953	0	3.16905	0	1.05635	0.757381	0.502517	1.0235	0.761133	Missing Value	7.99441	Missing Value	7.78363	7.62429	7.79781
422.2	Group of heterogeneous nuclear ribonucleoproteins A2/B1 isoform X1 [Ornithorhynchus anatinus]+1	XP_001510026.1 (+1)	1.40834	0.0162885	0.795736	0.459953	0	6.33809	0	2.1127	1.51476	1.00503	2.047	1.52227	Missing Value	7.99441	Missing Value	7.78363	7.62429	7.79781
6.45	keratin, type I cytoskeletal 13-like [Ornithorhynchus anatinus]	XP_001510496.2	1.91057	6.6807	0.123076	1.40579e-05	1.44741	3.19647	2.39907	2.34765	0.940648	1.76493	0.997412	1.23433	9.22685	9.26636	9.17493	8.38869	8.40142	8.44668
936.3	26S proteasome non-ATPase regulatory subunit 14 [Ornithorhynchus anatinus]	XP_001511256.1	#VALUE!	#VALUE!	0.373901	0.373901	0.146375	0	0	0.0487915	0	0	0	0	6.81516	Missing Value	Missing Value	Missing Value	Missing Value	Missing Value
614.1.61	acidic leucine-rich nuclear phosphoprotein 32 family member E isoform X2 [Equus caballus]	XP_001917270.1	0.482968	0.0698304	0.348649	0.0319084	0.0445488	0.0282635	0	0.0242708	0.0886732	0.0293456	0.0298848	0.0493012	7.58198	6.84422	Missing Value	8.05785	7.92633	8.0001
638.1.110	receptor-type tyrosine-protein phosphatase kappa isoform X13 [Sus scrofa]	XP_001926663.3	0.849685	0.406126	0.638406	0.0120812	0.0182968	0.0116082	0.0114888	0.013798	0.0120219	0.0120735	0.0244798	0.0161917	7.27249	7.4522	7.39915	7.85056	7.62077	7.79061
186.3.2	fucose mutarotase isoform X3 [Sus scrofa]	XP_001927852.1	1.50733	0.789494	0.0871243	0.608556	1.79309	1.21886	1.20633	1.40609	0.757381	1.00503	1.0235	0.928639	7.49399	7.33443	7.15357	7.24771	7.4372	7.50497
817.3	eukaryotic translation initiation factor 3 subunit F [Bos taurus]	XP_002693111.1	2.92817	#VALUE!	0.0181073	0.0413845	0.683081	0.650061	0.643375	0.658839	0.336614	0.335012	0	0.223875	6.51062	6.46344	5.55309	Missing Value	Missing Value	Missing Value
568.2.3	PREDICTED: delta-sarcoglycan [Oryctolagus cuniculus]	XP_002710381.1	0.277392	#VALUE!	0.13381	0.00210641	0.037949	0	0	0.0126497	0.0469694	0.0605964	0.0238023	0.0437894	Missing Value	Missing Value	Missing Value	7.57011	7.51461	7.37377
529.11	PREDICTED: flotillin-1 isoform X1 [Oryctolagus cuniculus]	XP_002714406.1	0.975153	1.54756	0.895357	0.0824778	0.122955	0.195018	0.115808	0.144593	0.161575	0.120604	0.16376	0.148646	7.34339	7.56502	7.42588	7.23618	6.9187	7.27728
639.2	PREDICTED: cytochrome b-c1 complex subunit 6, mitochondrial isoform X2 [Oryctolagus cuniculus]	XP_002715172.1	2.44528	1.23114	0.349616	0.446512	1.02462	0	1.44759	0.824072	0.504921	0.502517	0	0.335813	6.35426	Missing Value	7.07253	6.26384	6.29782	Missing Value
845.1	PREDICTED: protein S100-A13 [Oryctolagus cuniculus]	XP_002715550.1	2.44528	2.21914	0.10102	0.343921	0.512311	0.975091	0.965063	0.817488	0.504921	0.502517	0	0.335813	6.66398	7.4958	7.33809	7.05535	6.99332	Missing Value
845	Group of PREDICTED: protein S100-A13 [Oryctolagus cuniculus]+1	XP_002715550.1 (+1)	2.44528	2.21914	0.10102	0.343921	1.02462	1.95018	1.93013	1.63498	1.00984	1.00503	0	0.671626	6.66398	7.4958	7.33809	7.05535	6.99332	Missing Value
704.14	PREDICTED: importin subunit alpha-3 isoform X2 [Oryctolagus cuniculus]	XP_002716386.1	0.975153	1.27987	0.963263	0.545975	0.0499816	0.0713481	0.0235381	0.0482893	0.0492606	0.0735391	0.0249634	0.0492544	6.13396	6.56874	5.87491	6.02692	6.21915	5.88891
528.1.1	PREDICTED: tubulin-specific chaperone A [Oryctolagus cuniculus]	XP_002717537.1	0.797745	1.27015	0.201084	0.884567	0.463519	0.487545	0.321688	0.424251	0.480877	0.622165	0.487381	0.530141	7.52614	7.918	8.03199	7.76165	7.82862	7.81415
528.1	Group of PREDICTED: tubulin-specific chaperone A [Oryctolagus cuniculus]+5	XP_002717537.1 (+5)	0.797745	1.27015	0.201084	0.884567	2.78112	2.92527	1.93013	2.54551	2.88526	3.73299	2.92429	3.18085	7.52614	7.918	8.03199	7.76165	7.82862	7.81415
528	Cluster of PREDICTED: tubulin-specific chaperone A [Oryctolagus cuniculus]+6	XP_002717537.1 (+6)	0.812816	1.27015	0.346991	0.868861	4.09849	2.92527	2.89519	3.30632	5.04921	4.02014	3.0705	4.04662	7.53214	7.918	8.03523	7.76165	7.82862	7.81415
716.2.1	PREDICTED: saccharopine dehydrogenase-like oxidoreductase isoform X1 [Oryctolagus cuniculus]	XP_002717675.1	3.41054	0.00694408	0.0908095	0.321568	0.512311	0.487545	0.723797	0.574551	0	0.502517	0	0.167506	6.47584	Missing Value	6.48398	Missing Value	6.31865	Missing Value
716.2	Group of PREDICTED: saccharopine dehydrogenase-like oxidoreductase isoform X1 [Oryctolagus cuniculus]+1	XP_002717675.1 (+1)	3.41054	0.00694408	0.0908095	0.321568	1.02462	0.975091	1.44759	1.1491	0	1.00503	0	0.335012	6.47584	Missing Value	6.48398	Missing Value	6.31865	Missing Value
955.121	PREDICTED: AP-2 complex subunit beta isoform X2 [Oryctolagus cuniculus]	XP_002719287.1	#VALUE!	#VALUE!	0.152048	0.15432	0.00652625	0	0.0122938	0.00627335	0	0	0	0	6.11985	Missing Value	6.39855	Missing Value	Missing Value	Missing Value
11.20	myosin regulatory light chain 2, ventricular/cardiac muscle isoform isoform X1 [Microcebus murinus]	XP_012637795.1	1.20247	0.692075	0.0208224	0.0375436	5.11063	4.90258	4.99858	5.00393	3.84659	4.05575	4.58393	4.16209	10.6288	10.642	10.5638	10.7375	10.9569	10.7887
232.4.2	PREDICTED: NADH dehydrogenase [ubiquinone] 1 alpha subcomplex subunit 2 isoform X2 [Callithrix jacchus]	XP_002744288.1	1.19168	0.0859714	0.887888	0.730977	0.292749	0	0.482532	0.258427	0	0	0.657965	0.219322	8.19451	Missing Value	6.83668	Missing Value	Missing Value	7.77029
659.1	PREDICTED: caveolin-1 [Callithrix jacchus]	XP_002751813.1	0.975153	1.9917	0.889307	0.602566	0.0426926	0.0406288	0.0603165	0.0478793	0.0420767	0.0418765	0.0639688	0.0493073	6.63259	6.83582	7.04578	6.48333	6.53657	7.10261
659	Group of PREDICTED: caveolin-1 [Callithrix jacchus]+47	XP_002751813.1 (+47)	0.975153	1.9917	0.889307	0.602566	2.04924	1.95018	2.89519	2.29821	2.01968	2.01007	3.0705	2.36675	6.63259	6.83582	7.04578	6.48333	6.53657	7.10261
888.1	PREDICTED: ubiquitin-conjugating enzyme E2 H [Callithrix jacchus]	XP_002756990.1	#VALUE!	#VALUE!	0.00699706	4.69683e-05	0	0	0	0	0.0288526	0.0287153	0.0146214	0.0240631	Missing Value	Missing Value	Missing Value	7.01634	6.99923	6.95643
888	Group of PREDICTED: ubiquitin-conjugating enzyme E2 H [Callithrix jacchus]+69	XP_002756990.1 (+69)	#VALUE!	#VALUE!	0.00699706	4.69683e-05	0	0	0	0	2.01968	2.01007	1.0235	1.68442	Missing Value	Missing Value	Missing Value	7.01634	6.99923	6.95643
453.4	PREDICTED: sodium/calcium exchanger 1 isoform X1 [Callithrix jacchus]	XP_002757871.1	1.59549	2.54912	0.181194	0.101994	0.107855	0.102641	0.101586	0.104027	0.0885826	0.0176322	0.0897807	0.0653318	7.86721	7.82432	7.73473	7.57008	6.68139	7.41724
712.2.3	PREDICTED: ubiquitin-conjugating enzyme E2 variant 2 isoform X1 [Callithrix jacchus]	XP_002758933.1	0.958068	1.47939	0.915481	0.944166	0	0.0541717	0.104407	0.0528597	0.0561023	0.0558353	0.0568611	0.0562662	Missing Value	7.22253	7.22048	7.13366	7.05047	6.97411
704.3	PREDICTED: importin subunit alpha-3 [Callithrix jacchus]	XP_002759473.1	0.975153	1.27987	0.963263	0.545975	0.0499816	0.0713481	0.0235381	0.0482893	0.0492606	0.0735391	0.0249634	0.0492544	6.13396	6.56874	5.87491	6.02692	6.21915	5.88891
195.5.4	PREDICTED: peroxiredoxin-4 isoform X1 [Callithrix jacchus]	XP_002762771.1	1.1235	1.11419	0.496496	0.0841498	0.289687	0.375693	0.272849	0.312743	0.312765	0.310598	0.21133	0.278231	8.50165	8.54634	8.49133	8.48751	8.45468	8.41958
112.3	PREDICTED: phosphoglycerate kinase 1 [Callithrix jacchus]	XP_002763073.2	1.15189	0.417544	0.699554	0.372549	2.85186	1.95018	4.82532	3.20912	3.68592	1.90957	2.79757	2.79769	8.24556	8.14973	8.83154	8.6514	8.62382	8.59481
26.13.4	14-3-3 protein sigma [Pongo abelii]	XP_002811274.1	6.49802	2.51403	3.66898e-05	0.00126316	2.32636	2.09201	2.10267	2.17368	0.294537	0.435515	0.272933	0.334329	8.21909	8.34477	8.19525	7.75357	7.85329	7.81951
225.2	heat shock protein beta-2 isoform X1 [Pongo abelii]	XP_002822507.2	0.809442	1.20497	0.254722	0.224628	4.09849	2.19395	3.37772	3.22339	4.03937	4.02014	3.83813	3.96588	8.90964	8.60687	8.55518	8.52576	8.61621	8.3346
846.4	F-box only protein 50 [Pongo abelii]	XP_002829236.2	#VALUE!	#VALUE!	0.00183841	0.0024832	0.409849	0.585055	0.386025	0.46031	0	0	0	0	7.54462	7.36518	7.39955	Missing Value	Missing Value	Missing Value
892.24	reticulocalbin-3 [Pongo abelii]	XP_002829605.1	0.243164	0.00903663	0.337783	0.400046	0	0	0.033278	0.0110927	0.104466	0	0.0352931	0.0465865	Missing Value	Missing Value	6.7839	6.89776	Missing Value	6.82891
195.5.22	peroxiredoxin-4 isoform X1 [Pongo abelii]	XP_002831502.1	1.1235	1.11419	0.496496	0.0841498	0.289687	0.375693	0.272849	0.312743	0.312765	0.310598	0.21133	0.278231	8.50165	8.54634	8.49133	8.48751	8.45468	8.41958
842.2	PREDICTED: enhancer of rudimentary homolog [Ailuropoda melanoleuca]	XP_002917072.3	1.30044	1.51257	0.39271	8.99105e-05	0.0853852	0.0812576	0.160844	0.109162	0.0841535	0.0837529	0.0852917	0.0843994	7.65402	7.6573	7.644	7.45784	7.47444	7.49351
659.6	PREDICTED: caveolin-1 isoform X1 [Ailuropoda melanoleuca]	XP_002917463.1	0.975153	1.9917	0.889307	0.602566	0.0426926	0.0406288	0.0603165	0.0478793	0.0420767	0.0418765	0.0639688	0.0493073	6.63259	6.83582	7.04578	6.48333	6.53657	7.10261
899.3	PREDICTED: activated RNA polymerase II transcriptional coactivator p15 [Ailuropoda melanoleuca]	XP_002919957.1	1.46307	1.08373	0.655415	0.799906	0.0209107	0	0.0393903	0.0201003	0.020609	0.0205109	0	0.0137066	6.31056	Missing Value	6.41804	6.27573	6.6439	Missing Value
701	PREDICTED: 6-pyruvoyl tetrahydrobiopterin synthase isoform X2 [Ailuropoda melanoleuca]	XP_002921142.1	1.36509	1.51782	0.283451	0.0167872	3.07387	1.95018	1.93013	2.31806	1.00984	2.01007	2.047	1.68897	7.33646	7.36981	7.28543	7.1121	7.22825	7.15517
955.141	PREDICTED: LOW QUALITY PROTEIN: AP-2 complex subunit beta [Ailuropoda melanoleuca]	XP_002923656.1	#VALUE!	#VALUE!	0.152048	0.15432	0.00652625	0	0.0122938	0.00627335	0	0	0	0	6.11985	Missing Value	6.39855	Missing Value	Missing Value	Missing Value
859.2	PREDICTED: charged multivesicular body protein 2a [Ailuropoda melanoleuca]	XP_002927108.1	1.95071	0.672217	0.257537	0.916391	0.157634	0.075007	0.0742356	0.102292	0.0776801	0	0.0787308	0.052137	6.83414	5.85455	5.75682	6.78938	Missing Value	6.0269
735.1	PREDICTED: ragulator complex protein LAMTOR1 [Ailuropoda melanoleuca]	XP_002928029.1	0.812816	0.832199	0.270099	0.205506	0.204924	0.390036	0.386025	0.326995	0.403937	0.402014	0.4094	0.405117	6.66927	7.00552	6.9449	7.02479	7.06619	7.00463
735	Group of PREDICTED: ragulator complex protein LAMTOR1 [Ailuropoda melanoleuca]+4	XP_002928029.1 (+4)	0.812816	0.832199	0.270099	0.205506	1.02462	1.95018	1.93013	1.63498	2.01968	2.01007	2.047	2.02558	6.66927	7.00552	6.9449	7.02479	7.06619	7.00463
799.10	PREDICTED: COP9 signalosome complex subunit 8 [Ailuropoda melanoleuca]	XP_002929838.1	0.139661	0.013139	0.0133602	0.206485	0.0426926	0	0	0.0142309	0.12623	0.0837529	0.0852917	0.0984249	7.19896	Missing Value	Missing Value	7.35438	7.07662	7.08029
474.3.8	PREDICTED: moesin [Ailuropoda melanoleuca]	XP_002930229.1	2.92817	2.82843	0.0725743	0.00242474	0.0609894	0.0580411	0.0229777	0.0473361	0.0120219	0.0119647	0.0243691	0.0161186	7.79997	7.89697	7.76177	7.40598	7.19831	7.34708
280.2.6	transgelin-2 [Sus scrofa]	XP_003125720.2	0.71847	1.02669	0.244635	0.812126	0.786579	0.462922	0.545894	0.598465	0.642626	1.0964	0.744364	0.827797	7.74787	7.54225	7.50858	7.35221	7.80114	7.53081
6.56	keratin, type I cytoskeletal 28 [Sus scrofa]	XP_003131512.1	0.916369	5.6962	0.859559	0.000167075	0.512311	0.516225	1.67467	0.901068	0.386116	1.27107	1.32453	0.993907	8.37381	8.492	8.50215	7.73769	7.78104	7.66476
186.3.1	fucose mutarotase isoform X2 [Sus scrofa]	XP_003133293.1	1.50733	0.789494	0.0871243	0.608556	1.79309	1.21886	1.20633	1.40609	0.757381	1.00503	1.0235	0.928639	7.49399	7.33443	7.15357	7.24771	7.4372	7.50497
186.3	Group of fucose mutarotase isoform X2 [Sus scrofa]+1	XP_003133293.1 (+1)	1.50733	0.789494	0.0871243	0.608556	3.58618	2.43773	2.41266	2.81219	1.51476	2.01007	2.047	1.85728	7.49399	7.33443	7.15357	7.24771	7.4372	7.50497
239.2.1	NADH dehydrogenase [ubiquinone] iron-sulfur protein 6, mitochondrial [Sus scrofa]	XP_003134215.1	1.1704	1.50733	0.645688	0.850939	0.907522	0.557195	0.413599	0.626105	0.346231	0.48816	0.760315	0.531569	6.74801	7.66573	7.26848	7.09033	7.57622	6.80643
239.2	Group of NADH dehydrogenase [ubiquinone] iron-sulfur protein 6, mitochondrial [Sus scrofa]+4	XP_003134215.1 (+4)	1.1704	1.50733	0.645688	0.850939	4.53761	2.78597	2.06799	3.13053	1.73116	2.4408	3.80157	2.65784	6.74801	7.66573	7.26848	7.09033	7.57622	6.80643
195.5.16	PREDICTED: peroxiredoxin-4 isoform X2 [Nomascus leucogenys]	XP_003261197.1	1.1235	1.11419	0.496496	0.0841498	0.289687	0.375693	0.272849	0.312743	0.312765	0.310598	0.21133	0.278231	8.50165	8.54634	8.49133	8.48751	8.45468	8.41958
574.24	PREDICTED: COP9 signalosome complex subunit 4 isoform X1 [Nomascus leucogenys]	XP_003265879.1	1.34071	0.0507658	0.82763	0.74478	0	0	0.312226	0.104075	0.0891037	0.118239	0.030103	0.0791487	Missing Value	Missing Value	7.65418	6.94878	7.35716	6.8252
272.3.4	PREDICTED: annexin A1 isoform X1 [Nomascus leucogenys]	XP_003267463.1	#VALUE!	#VALUE!	0.13498	0.0791821	0.878247	1.9734	0.137866	0.996504	0	0	0	0	6.84784	7.69187	5.82341	Missing Value	Missing Value	Missing Value
568.2.8	PREDICTED: delta-sarcoglycan isoform X2 [Nomascus leucogenys]	XP_003268612.1	0.277392	#VALUE!	0.13381	0.00210641	0.037949	0	0	0.0126497	0.0469694	0.0605964	0.0238023	0.0437894	Missing Value	Missing Value	Missing Value	7.57011	7.51461	7.37377
899.21	PREDICTED: activated RNA polymerase II transcriptional coactivator p15 isoform X2 [Nomascus leucogenys]	XP_003274964.1	1.46307	1.08373	0.655415	0.799906	0.0209107	0	0.0393903	0.0201003	0.020609	0.0205109	0	0.0137066	6.31056	Missing Value	6.41804	6.27573	6.6439	Missing Value
815.3	PREDICTED: peptidyl-prolyl cis-trans isomerase NIMA-interacting 1 isoform X2 [Nomascus leucogenys]	XP_003275765.1	1.62563	1.29056	0.386214	0.270835	0.146375	0.417896	0.137866	0.234046	0.144263	0.143576	0.146214	0.144685	6.17427	7.48301	6.06124	5.78796	6.08232	6.06337
955.107	PREDICTED: AP-2 complex subunit beta isoform X1 [Nomascus leucogenys]	XP_003281412.1	#VALUE!	#VALUE!	0.152048	0.15432	0.00652625	0	0.0122938	0.00627335	0	0	0	0	6.11985	Missing Value	6.39855	Missing Value	Missing Value	Missing Value
955.120	PREDICTED: AP-2 complex subunit beta isoform X2 [Nomascus leucogenys]	XP_003281413.1	#VALUE!	#VALUE!	0.152048	0.15432	0.00652625	0	0.0122938	0.00627335	0	0	0	0	6.11985	Missing Value	6.39855	Missing Value	Missing Value	Missing Value
955.135	PREDICTED: AP-2 complex subunit beta isoform X4 [Nomascus leucogenys]	XP_003281416.1	#VALUE!	#VALUE!	0.152048	0.15432	0.00652625	0	0.0122938	0.00627335	0	0	0	0	6.11985	Missing Value	6.39855	Missing Value	Missing Value	Missing Value
955.128	PREDICTED: AP-2 complex subunit beta isoform X3 [Nomascus leucogenys]	XP_003281417.1	#VALUE!	#VALUE!	0.152048	0.15432	0.00652625	0	0.0122938	0.00627335	0	0	0	0	6.11985	Missing Value	6.39855	Missing Value	Missing Value	Missing Value
918.6	alpha-1-syntrophin isoform X1 [Pan troglodytes]	XP_003316908.1	#VALUE!	#VALUE!	0.0152231	0.00168063	0	0	0	0	0.0841535	0.167506	0.0852917	0.112317	Missing Value	Missing Value	Missing Value	6.9511	7.07223	6.90723
638.1.113	receptor-type tyrosine-protein phosphatase kappa isoform X15 [Sus scrofa]	XP_003353263.1	0.849685	0.406126	0.638406	0.0120812	0.0182968	0.0116082	0.0114888	0.013798	0.0120219	0.0120735	0.0244798	0.0161917	7.27249	7.4522	7.39915	7.85056	7.62077	7.79061
615.2	mitochondrial pyruvate carrier 2 [Sus scrofa]	XP_003355118.1	0.758384	5.38893	0.543065	0.307104	1.53693	0.975091	0.965063	1.15903	1.00984	1.00503	2.55875	1.52454	7.98917	7.81753	7.05452	7.08669	5.71605	7.73769
899.33	activated RNA polymerase II transcriptional coactivator p15 [Loxodonta africana]	XP_003407974.1	1.46307	1.08373	0.655415	0.799906	0.0209107	0	0.0393903	0.0201003	0.020609	0.0205109	0	0.0137066	6.31056	Missing Value	6.41804	6.27573	6.6439	Missing Value
5.42	beta-actin-like protein 2 [Loxodonta africana]	XP_003408097.1	1.09354	0.473029	0.869819	0.306351	1.55236	1.19261	4.39938	2.38145	1.62717	2.57611	2.38826	2.19718	10.3415	10.3132	10.7939	10.6514	10.6802	10.6651
16.16	aspartate aminotransferase, cytoplasmic [Loxodonta africana]	XP_003409234.1	2.62079	0.564091	0.343967	0.901628	1.22086	1.14937	5.91207	2.76077	0.964812	0.956179	1.2805	1.06716	9.33911	9.27626	10.0241	9.55048	9.59584	9.58789
269.3	N(G),N(G)-dimethylarginine dimethylaminohydrolase 1 isoform X1 [Loxodonta africana]	XP_003411256.1	0.843231	0.00929068	0.851654	0.191488	0	2.08019	0	0.693398	0.706889	0.703524	1.09173	0.834049	Missing Value	8.12782	Missing Value	8.15929	7.84936	8.37586
815.7	peptidyl-prolyl cis-trans isomerase NIMA-interacting 1 isoform X1 [Loxodonta africana]	XP_003413149.1	1.62563	1.29056	0.386214	0.270835	0.146375	0.417896	0.137866	0.234046	0.144263	0.143576	0.146214	0.144685	6.17427	7.48301	6.06124	5.78796	6.08232	6.06337
192.6	protein S100-A1 [Loxodonta africana]	XP_003415131.1	1.35191	1.76663	0.17324	0.0261859	2.73233	4.06288	3.21688	3.33736	3.02953	1.84256	2.55875	2.47695	7.16197	7.28169	7.07528	6.99504	6.9148	6.84423
265.14	platelet-activating factor acetylhydrolase IB subunit beta [Loxodonta africana]	XP_003418299.2	0.839731	1.37268	0.114573	0.00410868	0.40253	0.383071	0.310199	0.365267	0.468855	0.430729	0.402089	0.433891	7.53406	7.58429	7.51618	7.36184	7.41669	7.39649
422.2.2	heterogeneous nuclear ribonucleoproteins A2/B1 isoform X2 [Ornithorhynchus anatinus]	XP_003430726.1	1.40834	0.0162885	0.795736	0.459953	0	3.16905	0	1.05635	0.757381	0.502517	1.0235	0.761133	Missing Value	7.99441	Missing Value	7.78363	7.62429	7.79781
202.3	rab GDP dissociation inhibitor alpha [Cavia porcellus]	XP_003462185.1	1.25788	1.29684	0.0608755	0.0521263	4.6108	4.71294	5.30785	4.8772	4.20767	4.18765	3.24108	3.8788	7.86866	7.87493	7.84812	7.78641	7.75572	7.61718
18.10	superoxide dismutase [Mn], mitochondrial [Cavia porcellus]	XP_003466415.1	0.509446	1.32961	0.000370455	0.133436	4.22656	3.77848	3.64311	3.88272	7.64037	7.10148	8.08565	7.60917	10.1344	10.1606	10.0718	10.0302	10.0106	9.6938
398.2.2	peroxisomal biogenesis factor 19 [Cavia porcellus]	XP_003466615.1	1.14155	0.014082	0.915501	0.362436	0	2.22646	0	0.742153	0.656397	0.653273	0.665275	0.658315	Missing Value	7.64349	Missing Value	7.49443	7.50197	7.49621
955.22	AP-2 complex subunit beta isoform X1 [Cavia porcellus]	XP_003469647.1	#VALUE!	#VALUE!	0.152048	0.15432	0.00652625	0	0.0122938	0.00627335	0	0	0	0	6.11985	Missing Value	6.39855	Missing Value	Missing Value	Missing Value
26.5.1	14-3-3 protein gamma [Cavia porcellus]	XP_003470161.1	1.09657	0.844401	0.0809109	0.699596	2.99159	3.33919	3.16278	3.16452	2.9622	2.76308	2.94179	2.88903	8.47636	8.68949	8.53719	8.55324	8.61053	8.62251
568.2.15	delta-sarcoglycan [Cavia porcellus]	XP_003473287.1	0.277392	#VALUE!	0.13381	0.00210641	0.037949	0	0	0.0126497	0.0469694	0.0605964	0.0238023	0.0437894	Missing Value	Missing Value	Missing Value	7.57011	7.51461	7.37377
659.35	caveolin-1 isoform X1 [Cavia porcellus]	XP_003475184.1	0.975153	1.9917	0.889307	0.602566	0.0426926	0.0406288	0.0603165	0.0478793	0.0420767	0.0418765	0.0639688	0.0493073	6.63259	6.83582	7.04578	6.48333	6.53657	7.10261
182.4	single-stranded DNA-binding protein, mitochondrial [Cavia porcellus]	XP_003475384.1	1.96837	0.768438	0.370033	0.992451	3.51787	2.04769	0.418194	1.99458	0.201968	1.21721	1.58074	0.999972	8.07783	6.84189	7.63167	6.94369	7.74619	7.8476
3.32	keratin, type II cytoskeletal 1 [Cavia porcellus]	XP_003476326.1	1.12975	8.28212	0.379194	0.000472963	6.007	4.62909	5.84066	5.49225	5.78853	4.22438	4.5546	4.85584	9.80219	9.97939	9.74492	8.88408	8.73889	8.94995
704.21	importin subunit alpha-3 [Cavia porcellus]	XP_003476367.1	0.975153	1.27987	0.963263	0.545975	0.0499816	0.0713481	0.0235381	0.0482893	0.0492606	0.0735391	0.0249634	0.0492544	6.13396	6.56874	5.87491	6.02692	6.21915	5.88891
644.3	peptidyl-prolyl cis-trans isomerase B [Cricetulus griseus]	XP_003499394.1	1.46307	8.63383	7.58073e-05	2.72549e-06	0.768467	0.731318	0.723797	0.741194	0.504921	0.502517	0.51175	0.506396	7.72173	7.6838	7.64365	6.72295	6.74774	6.75414
70.4.2	collagen alpha-1(VI) chain [Cricetulus griseus]	XP_003500605.1	0.904379	0.855595	0.396093	0.761071	2.22001	2.55149	2.34832	2.37327	2.55827	3.08211	2.23464	2.62501	8.44637	8.42372	8.32152	8.49137	8.50993	8.27342
704.30	importin subunit alpha-3 isoform X1 [Cricetulus griseus]	XP_003503313.2	0.975153	1.27987	0.963263	0.545975	0.0499816	0.0713481	0.0235381	0.0482893	0.0492606	0.0735391	0.0249634	0.0492544	6.13396	6.56874	5.87491	6.02692	6.21915	5.88891
18.13	superoxide dismutase [Mn], mitochondrial [Cricetulus griseus]	XP_003507617.1	1.06962	1.31951	0.568838	0.139644	3.27879	2.6815	2.65392	2.8714	2.46493	3.15672	2.40523	2.67563	10.1186	10.1478	10.058	10.0183	9.99825	9.67266
903.13	proteasome subunit beta type-7 [Cricetulus griseus]	XP_003511646.1	#VALUE!	#VALUE!	0.00829039	0.0151935	0.113847	0.0541717	0.107229	0.0917493	0	0	0	0	7.67853	7.38865	7.34158	Missing Value	Missing Value	Missing Value
752.2	peptidyl-prolyl cis-trans isomerase FKBP3 isoform X1 [Cricetulus griseus]	XP_003512321.2	1.46307	8.39773	0.402557	0.0159803	1.53693	0.975091	0.482532	0.998185	0.504921	1.00503	0.51175	0.673902	7.26865	7.19778	6.70815	6.27398	6.42561	6.15626
614.1.59	acidic leucine-rich nuclear phosphoprotein 32 family member E isoform X2 [Canis lupus familiaris]	XP_003639669.1	0.482968	0.0698304	0.348649	0.0319084	0.0445488	0.0282635	0	0.0242708	0.0886732	0.0293456	0.0298848	0.0493012	7.58198	6.84422	Missing Value	8.05785	7.92633	8.0001
259.2.1	PREDICTED: profilin-1 [Callithrix jacchus]	XP_003733022.1	3.41054	1.9917	0.00578245	1.55967e-05	0.725774	0.771947	1.0857	0.861139	0.25246	0.251259	0.255875	0.253198	8.06408	8.0412	8.0454	7.7461	7.74238	7.77299
259.2	Group of PREDICTED: profilin-1 [Callithrix jacchus]+5	XP_003733022.1 (+5)	3.41054	1.9917	0.00578245	1.55967e-05	4.35464	4.63168	6.51418	5.16683	1.51476	1.50755	1.53525	1.51919	8.06408	8.0412	8.0454	7.7461	7.74238	7.77299
206.2.3	fatty acid-binding protein, adipocyte [Sarcophilus harrisii]	XP_003759727.1	1.1235	3.70635	0.561061	0.00146302	1.02462	1.25369	0.930597	1.06964	1.2623	0.861459	0.731072	0.951611	8.38652	8.35484	8.27717	7.93828	7.78635	7.75097
100.3.2	cAMP-dependent protein kinase type II-alpha regulatory subunit [Sarcophilus harrisii]	XP_003762287.1	0.643941	0.50698	0.108272	0.000101291	0.845313	0.780073	1.51193	1.04577	1.93553	1.56618	1.39025	1.63065	7.95378	7.92302	7.93999	8.2331	8.28852	8.23503
44.8	alpha-crystallin B chain [Sarcophilus harrisii]	XP_003764272.1	0.34151	0.231647	0.0521475	0.00187389	1.07585	0.828827	0.820304	0.908328	1.43902	2.97323	3.57372	2.66199	8.96213	8.86898	8.81354	9.31632	9.5108	9.50343
6.47	keratin, type I cytoskeletal 17 [Sarcophilus harrisii]	XP_003768262.1	3.50642	10.2674	0.00244917	0.000107757	3.38074	2.46294	3.4097	3.08446	0.742929	0.833907	1.05791	0.878249	9.26611	9.38648	9.20146	8.25547	8.23302	8.35445
568.2.16	delta-sarcoglycan [Otolemur garnettii]	XP_003782056.1	0.277392	#VALUE!	0.13381	0.00210641	0.037949	0	0	0.0126497	0.0469694	0.0605964	0.0238023	0.0437894	Missing Value	Missing Value	Missing Value	7.57011	7.51461	7.37377
856.24	SLC35A4 upstream open reading frame protein [Otolemur garnettii]	XP_003782177.1	0.975153	4.31691	0.989834	0.352483	0.0499816	0	0.0235381	0.0245066	0.0246303	0.024513	0.0249634	0.0247023	7.32983	Missing Value	6.80056	6.16413	6.28736	6.14549
671.10	histidine triad nucleotide-binding protein 1 [Otolemur garnettii]	XP_003782270.1	0.835667	0.526681	0.626307	0.12365	0.279442	0.177289	0.087733	0.181488	0.275411	0.182734	0.186091	0.214745	7.67563	7.45936	Missing Value	7.80133	7.7377	7.66101
813	collagen alpha-1(I) chain [Otolemur garnettii]	XP_003786538.1	2.92817	9.12611	0.119986	0.180894	2.04924	2.92527	0.965063	1.97986	1.00984	0	1.0235	0.677781	7.11439	7.88999	6.34683	6.15331	Missing Value	6.79566
307.1	methylmalonate-semialdehyde dehydrogenase [acylating], mitochondrial [Otolemur garnettii]	XP_003786953.1	1.232	0.634635	0.621204	0.0218895	0.819698	2.04769	1.83362	1.567	1.41378	0.603021	1.8423	1.28637	7.9868	7.80431	8.01837	8.18199	8.18429	8.3134
529.21	flotillin-1 isoform X1 [Otolemur garnettii]	XP_003789026.1	0.975153	1.54756	0.895357	0.0824778	0.122955	0.195018	0.115808	0.144593	0.161575	0.120604	0.16376	0.148646	7.34339	7.56502	7.42588	7.23618	6.9187	7.27728
659.26	caveolin-1 [Otolemur garnettii]	XP_003789848.1	0.975153	1.9917	0.889307	0.602566	0.0426926	0.0406288	0.0603165	0.0478793	0.0420767	0.0418765	0.0639688	0.0493073	6.63259	6.83582	7.04578	6.48333	6.53657	7.10261
2.18	serum albumin [Otolemur garnettii]	XP_003790137.1	1.6529	2.86791	0.0292511	0.0178019	6.84545	5.69731	8.1341	6.89229	3.77488	3.75213	5.0054	4.17747	9.24607	9.12213	9.23545	8.77342	9.01482	8.77753
20.6	collagen alpha-3(VI) chain [Otolemur garnettii]	XP_003798279.2	0.578344	0.557483	0.00682635	0.00334371	4.00722	4.21676	4.95906	4.39435	8.073	6.50616	8.26498	7.61472	8.77374	8.68295	8.73085	9.02804	8.98459	8.92405
214.8	transitional endoplasmic reticulum ATPase [Otolemur garnettii]	XP_003800301.1	1.18921	1.11111	0.159185	0.55697	0.862839	0.975091	0.761892	0.866607	0.744094	0.634759	0.808027	0.72896	8.15583	8.30918	8.06662	8.10997	8.19238	8.07847
142.5.11	destrin [Otolemur garnettii]	XP_003801367.1	#VALUE!	#VALUE!	0.140518	0.175429	0.0602719	0	0.100635	0.0536356	0	0	0	0	6.71668	Missing Value	7.11748	Missing Value	Missing Value	Missing Value
71.10	tubulin alpha-3 chain-like [Otolemur garnettii]	XP_003801738.2	1.52732	0.502432	0.0932469	0.233295	2.8234	4.11705	2.56125	3.16723	1.99724	1.9116	2.322	2.07695	8.19508	8.64381	8.35756	8.65647	8.48408	8.65947
474.3.68	moesin isoform X1 [Otolemur garnettii]	XP_003803201.1	2.92817	2.82843	0.0725743	0.00242474	0.0609894	0.0580411	0.0229777	0.0473361	0.0120219	0.0119647	0.0243691	0.0161186	7.79997	7.89697	7.76177	7.40598	7.19831	7.34708
933.5	carboxypeptidase A4 isoform X2 [Pan paniscus]	XP_003813528.1	#VALUE!	#VALUE!	0.198034	0.211351	0.204924	0	0.579038	0.261321	0	0	0	0	6.46993	Missing Value	7.12139	Missing Value	Missing Value	Missing Value
80.3.13	ceruloplasmin isoform X3 [Pan paniscus]	XP_003826532.1	1.21504	3.20428	0.659431	0.029053	0.0890976	0.184544	0.0839185	0.119187	0.147215	0.102817	0.0445	0.0981772	7.67104	7.74367	7.63103	7.16385	7.37774	6.80661
3.59.3	keratin, type II cytoskeletal 80 isoform X1 [Pan paniscus]	XP_003831116.1	2.44528	30.4844	0.0156417	1.66593e-05	1.1753	1.77811	1.75982	1.57108	0.415817	0.783336	0.737522	0.645559	9.3864	9.27244	9.17732	7.79046	7.78846	7.7569
3.59.4	keratin, type II cytoskeletal 80 isoform X2 [Pan paniscus]	XP_003831117.1	2.44528	30.4844	0.0156417	1.66593e-05	1.1753	1.77811	1.75982	1.57108	0.415817	0.783336	0.737522	0.645559	9.3864	9.27244	9.17732	7.79046	7.78846	7.7569
574.11	COP9 signalosome complex subunit 4 isoform X1 [Papio anubis]	XP_003898727.1	1.34071	0.0507658	0.82763	0.74478	0	0	0.312226	0.104075	0.0891037	0.118239	0.030103	0.0791487	Missing Value	Missing Value	7.65418	6.94878	7.35716	6.8252
719.8	carbonic anhydrase 2 [Papio anubis]	XP_003902981.1	#VALUE!	#VALUE!	0.00235393	0.00610896	0.455388	0.541717	0.321688	0.439598	0	0	0	0	7.35292	7.40457	7.1106	Missing Value	Missing Value	Missing Value
453.40	sodium/calcium exchanger 1 isoform X1 [Papio anubis]	XP_003908595.1	1.59549	2.54912	0.181194	0.101994	0.107855	0.102641	0.101586	0.104027	0.0885826	0.0176322	0.0897807	0.0653318	7.86721	7.82432	7.73473	7.57008	6.68139	7.41724
272.3.6	annexin A1 [Papio anubis]	XP_003911861.1	#VALUE!	#VALUE!	0.13498	0.0791821	0.878247	1.9734	0.137866	0.996504	0	0	0	0	6.84784	7.69187	5.82341	Missing Value	Missing Value	Missing Value
266.4.1	pigment epithelium-derived factor [Papio anubis]	XP_003912122.2	1.47121	1.2201	0.110508	0.31981	0.463519	0.789359	0.758264	0.670381	0.456833	0.454659	0.463012	0.458168	8.12775	7.93013	8.07963	7.9932	7.81141	8.02762
266.4	Group of pigment epithelium-derived factor [Papio anubis]+1	XP_003912122.2 (+1)	1.47121	1.2201	0.110508	0.31981	0.927039	1.57872	1.51653	1.34076	0.913666	0.909317	0.926024	0.916336	8.12775	7.93013	8.07963	7.9932	7.81141	8.02762
659.13	PREDICTED: caveolin-1 isoform X1 [Saimiri boliviensis boliviensis]	XP_003921109.1	0.975153	1.9917	0.889307	0.602566	0.0426926	0.0406288	0.0603165	0.0478793	0.0420767	0.0418765	0.0639688	0.0493073	6.63259	6.83582	7.04578	6.48333	6.53657	7.10261
265.10	PREDICTED: platelet-activating factor acetylhydrolase IB subunit beta isoform X2 [Saimiri boliviensis boliviensis]	XP_003923711.1	0.839731	1.37268	0.114573	0.00410868	0.40253	0.383071	0.310199	0.365267	0.468855	0.430729	0.402089	0.433891	7.53406	7.58429	7.51618	7.36184	7.41669	7.39649
195.5.10	PREDICTED: peroxiredoxin-4 isoform X1 [Saimiri boliviensis boliviensis]	XP_003924143.1	1.1235	1.11419	0.496496	0.0841498	0.289687	0.375693	0.272849	0.312743	0.312765	0.310598	0.21133	0.278231	8.50165	8.54634	8.49133	8.48751	8.45468	8.41958
453.18	PREDICTED: sodium/calcium exchanger 1 isoform X1 [Saimiri boliviensis boliviensis]	XP_003926831.1	1.59549	2.54912	0.181194	0.101994	0.107855	0.102641	0.101586	0.104027	0.0885826	0.0176322	0.0897807	0.0653318	7.86721	7.82432	7.73473	7.57008	6.68139	7.41724
955.109	PREDICTED: AP-2 complex subunit beta isoform X1 [Saimiri boliviensis boliviensis]	XP_003929089.1	#VALUE!	#VALUE!	0.152048	0.15432	0.00652625	0	0.0122938	0.00627335	0	0	0	0	6.11985	Missing Value	6.39855	Missing Value	Missing Value	Missing Value
955.123	PREDICTED: AP-2 complex subunit beta isoform X2 [Saimiri boliviensis boliviensis]	XP_003929090.1	#VALUE!	#VALUE!	0.152048	0.15432	0.00652625	0	0.0122938	0.00627335	0	0	0	0	6.11985	Missing Value	6.39855	Missing Value	Missing Value	Missing Value
548.2	PREDICTED: mitochondrial fission 1 protein [Saimiri boliviensis boliviensis]	XP_003934199.1	0.886382	1.20748	0.589113	0.892791	1.53693	1.46264	1.93013	1.64323	1.51476	2.51259	1.53525	1.8542	7.10328	7.0877	7.18307	7.02143	7.29614	7.01456
329.2	PREDICTED: aminoacylase-1 [Saimiri boliviensis boliviensis]	XP_003936643.1	1.38127	1.86995	0.58955	0.0210257	0.768467	0.731318	2.65392	1.38457	1.00984	1.00503	1.0235	1.01279	7.45341	7.69372	7.54476	7.2341	7.3389	7.273
271.4	PREDICTED: 20 kDa chaperonin, chloroplastic-like [Saimiri boliviensis boliviensis]	XP_003938409.1	0.501041	1.42998	0.170201	0.0369082	0.546465	0.32503	0.675544	0.51568	0.538582	1.54105	1.00644	1.02869	8.26448	8.05599	8.07459	7.95189	7.87257	7.91925
474.3.27	PREDICTED: moesin [Saimiri boliviensis boliviensis]	XP_003940993.1	2.92817	2.82843	0.0725743	0.00242474	0.0609894	0.0580411	0.0229777	0.0473361	0.0120219	0.0119647	0.0243691	0.0161186	7.79997	7.89697	7.76177	7.40598	7.19831	7.34708
568.2.9	PREDICTED: delta-sarcoglycan isoform X2 [Saimiri boliviensis boliviensis]	XP_003943778.1	0.277392	#VALUE!	0.13381	0.00210641	0.037949	0	0	0.0126497	0.0469694	0.0605964	0.0238023	0.0437894	Missing Value	Missing Value	Missing Value	7.57011	7.51461	7.37377
856.15	SLC35A4 upstream open reading frame protein [Felis catus]	XP_003980889.2	0.975153	4.31691	0.989834	0.352483	0.0499816	0	0.0235381	0.0245066	0.0246303	0.024513	0.0249634	0.0247023	7.32983	Missing Value	6.80056	6.16413	6.28736	6.14549
233.3	glycogen phosphorylase, muscle form [Felis catus]	XP_003993616.1	3.89062	18.8959	0.0981946	0.12585	0.512311	1.46264	1.93013	1.30169	0.504921	0.502517	0	0.335813	7.19085	7.66569	7.76779	7.48423	6.38966	Missing Value
263.1.3	rho GDP-dissociation inhibitor 1 [Felis catus]	XP_003997322.1	1.73267	2.49666	0.0213527	0.00298504	3.58618	2.6815	3.57073	3.27947	1.66624	1.65831	2.35405	1.89287	8.58537	8.59598	8.58762	8.19044	8.04407	8.26729
474.3.48	moesin [Felis catus]	XP_004000620.1	2.92817	2.82843	0.0725743	0.00242474	0.0609894	0.0580411	0.0229777	0.0473361	0.0120219	0.0119647	0.0243691	0.0161186	7.79997	7.89697	7.76177	7.40598	7.19831	7.34708
71.7.3	tubulin alpha-8 chain isoform X1 [Felis catus]	XP_004001121.1	1.36415	0.544499	0.0233709	0.205323	3.40894	3.73563	3.87505	3.67321	2.96486	2.89618	2.22275	2.6946	8.07315	8.45581	8.22969	8.52241	8.32106	8.49377
743	cytosolic 5'-nucleotidase 1A [Ovis aries]	XP_004001879.1	0.812816	0.014885	0.819898	0.409383	0	0	4.82532	1.60844	1.00984	3.0151	2.047	2.02398	Missing Value	Missing Value	7.42664	6.93858	7.30222	7.25244
920.2	quinone oxidoreductase [Ovis aries]	XP_004002136.1	2.92817	0.0579118	0.378305	0.721136	1.02462	0.487545	0	0.504056	0	0.502517	0	0.167506	7.51739	6.42044	Missing Value	Missing Value	7.1826	Missing Value
269.1.2	N(G),N(G)-dimethylarginine dimethylaminohydrolase 1 [Ovis aries]	XP_004002199.3	0.910039	0.059954	0.822394	0.119426	1.02462	5.00547	1.93013	2.65341	3.06319	2.71359	3.05344	2.94341	7.32693	8.68413	7.45788	8.67927	8.58643	8.78788
185.1.2	F-actin-capping protein subunit alpha-1 [Ovis aries]	XP_004002380.1	0.714002	0.0865693	0.614286	0.217543	0.596144	3.69627	0.193013	1.49514	1.81619	2.46125	2.04589	2.10778	7.44739	8.60468	5.6478	8.43061	8.51017	8.53484
527	C-reactive protein [Ovis aries]	XP_004002700.1	0.812816	3.34035	0.13372	0.0902001	4.09849	2.92527	2.89519	3.30632	4.03937	4.02014	4.094	4.05117	7.74913	7.7238	7.72424	6.32426	7.42755	7.20039
661.3	nicastrin isoform X1 [Ovis aries]	XP_004002720.2	1.75564	0.913831	0.123631	0.592253	1.02462	1.30012	0.643375	0.989373	0.673228	0.670023	0.341167	0.561473	7.42284	7.24601	7.16638	7.28516	7.55461	7.21818
369.2	ATP synthase-coupling factor 6, mitochondrial [Ovis aries]	XP_004002856.1	0.886382	0.31864	0.362187	0.0229098	0.853852	1.13761	1.28675	1.09274	1.17815	1.17254	1.36467	1.23845	7.08894	7.19777	7.43139	7.69422	7.57916	7.87476
424.2	omega-amidase NIT2 isoform X2 [Ovis aries]	XP_004002927.2	1.10496	0.983502	0.766848	0.900378	4.6108	1.95018	1.93013	2.83037	3.02953	2.01007	2.55875	2.53278	7.57935	7.41507	7.40976	7.64674	7.42231	7.2877
870.2	CD166 antigen isoform X1 [Ovis aries]	XP_004002944.1	0.975153	0.0130482	0.971011	0.393392	0	0.292527	0	0.0975091	0.100984	0.100503	0.10235	0.101279	Missing Value	7.40792	Missing Value	6.63556	7.29221	7.37452
477.8	protein FAM162A [Ovis aries]	XP_004003023.1	3.29436	4.11246	0.0108173	0.00503849	0.890076	0.82735	0.51665	0.744692	0.224409	0.223341	0.227445	0.225065	8.11023	8.12362	7.83793	7.49489	7.48952	7.51981
567.2	protein phosphatase inhibitor 2 [Ovis aries]	XP_004003076.1	0.450625	0.0105985	0.322869	0.151136	3.07387	0	0	1.02462	2.01968	2.51259	2.047	2.19309	7.8492	Missing Value	Missing Value	7.84799	7.79943	7.82454
785	fetuin-B [Ovis aries]	XP_004003110.1	1.21926	6.86852	0.712706	0.873248	1.02462	1.95018	1.93013	1.63498	2.01968	2.01007	0	1.34325	6.5945	6.86611	Missing Value	5.75763	7.33338	Missing Value
483	NADH dehydrogenase [ubiquinone] 1 beta subcomplex subunit 5, mitochondrial isoform X1 [Ovis aries]	XP_004003178.1	1.56049	1.69349	0.176888	0.035487	6.14773	5.85055	3.86025	5.28618	2.01968	3.0151	5.1175	3.3841	7.63381	7.90817	7.68538	7.39376	7.45649	7.51911
459	carbonyl reductase [NADPH] 1 [Ovis aries]	XP_004003446.2	0.844986	0.358489	0.73239	0.105239	8.19698	2.92527	1.93013	4.35079	5.04921	5.02517	5.1175	5.06396	7.40508	6.99498	6.94762	7.46799	7.36718	7.44103
646	complement C5 [Ovis aries]	XP_004004015.2	2.67586	0.650671	0.010308	0.072398	4.09849	2.92527	3.86025	3.628	1.00984	1.00503	2.047	1.35396	6.85083	7.05565	7.15729	7.32513	7.24241	7.20246
304.5	protein AMBP [Ovis aries]	XP_004004032.2	0.835667	1.36604	0.0623212	0.0183277	1.43447	1.75516	1.5441	1.57791	1.81772	1.80906	2.047	1.89126	7.41232	7.4043	7.34936	7.28149	7.26893	7.17922
219.1.3	hydroxysteroid dehydrogenase-like protein 2 [Ovis aries]	XP_004004059.1	0.962194	1.60659	0.832215	0.108211	3.50079	3.08779	5.54911	4.0459	4.12352	4.02014	4.52046	4.22137	8.3121	8.10521	8.17419	8.12996	7.81195	7.96839
132.8	mimecan [Ovis aries]	XP_004004124.1	1.11806	0.79996	0.530308	0.389257	2.50463	3.57533	4.18194	3.42064	3.14173	3.23845	2.84306	3.07441	8.15341	8.49935	8.48855	8.33917	8.64105	8.58552
628.3	asporin [Ovis aries]	XP_004004126.1	0.758384	1.11651	0.544598	0.646819	0	0.975091	0.723797	0.566296	0.757381	0.753776	0.767625	0.759594	Missing Value	7.15583	7.14791	7.02068	7.12112	7.10015
149.5	LOW QUALITY PROTEIN: elongation factor 1-alpha 1 [Ovis aries]	XP_004004140.2	0.975153	1.19334	0.939903	0.0523159	3.27879	3.31531	1.35109	2.6484	2.62559	2.41208	3.0705	2.70272	8.72199	8.80808	8.71038	8.66554	8.5564	8.64528
720.3	stomatin-like protein 2, mitochondrial [Ovis aries]	XP_004004337.1	1.95071	0.0387409	0.658189	0.690395	0	1.95018	0	0.650061	0.504921	0.251259	0.255875	0.337352	Missing Value	7.09098	Missing Value	6.87839	6.45879	6.50413
255.2	GTP:AMP phosphotransferase AK3, mitochondrial isoform X1 [Ovis aries]	XP_004004403.1	0.707107	1.14314	0.00607158	0.318329	3.41541	2.92527	3.21688	3.18585	4.71259	4.69016	4.094	4.49892	8.53317	8.35445	8.30799	8.38846	8.22714	8.2963
663.5	plasminogen receptor (KT) [Ovis aries]	XP_004004410.1	1.30044	8.11168	0.10603	0.170763	0.409849	0.585055	0.579038	0.524647	0.403937	0.402014	0.4094	0.405117	5.96666	7.03844	7.07226	6.13023	5.91585	6.1724
418.2	clusterin [Ovis aries]	XP_004004480.1	0.812816	0.283221	0.6135	0.158391	2.56155	3.90036	0.965063	2.47566	3.02953	2.01007	4.094	3.04453	7.78584	8.24939	6.63234	8.30028	8.56956	8.33362
762.2	glycophorin-C isoform X1 [Ovis aries]	XP_004004821.1	2.28153	23.4254	0.125402	0.000445763	1.02462	0.975091	1.44759	1.1491	0	0.502517	1.0235	0.508673	7.61284	7.66576	7.68034	Missing Value	6.43954	6.295
851	caveolae-associated protein 2 [Ovis aries]	XP_004004826.1	0.194791	0.00471019	0.152705	0.225604	1.02462	0	0	0.341541	1.00984	1.00503	3.0705	1.69513	6.44091	Missing Value	Missing Value	Missing Value	6.95676	6.76876
600.1.4	NADH dehydrogenase [ubiquinone] 1 beta subcomplex subunit 3 [Ovis aries]	XP_004004868.1	1.78757	600.491	0.0816327	0.0451019	0.341541	0.32503	0.241266	0.302612	0.25246	0.0837529	0.170583	0.168932	8.78195	8.76041	8.72737	8.10634	5.98146	5.82022
498.15	fibronectin isoform X4 [Ovis aries]	XP_004004955.2	3.89062	2.2974	0.00450497	0.0707175	0.320194	0.487545	0.422215	0.409985	0.12623	0.125629	0.0639688	0.105276	7.41317	7.57051	7.33352	7.05283	7.1871	6.53792
498.12	fibronectin isoform X1 [Ovis aries]	XP_004004956.2	3.89062	2.2974	0.00450497	0.0707175	0.320194	0.487545	0.422215	0.409985	0.12623	0.125629	0.0639688	0.105276	7.41317	7.57051	7.33352	7.05283	7.1871	6.53792
498.16	fibronectin isoform X8 [Ovis aries]	XP_004004957.2	3.89062	2.2974	0.00450497	0.0707175	0.320194	0.487545	0.422215	0.409985	0.12623	0.125629	0.0639688	0.105276	7.41317	7.57051	7.33352	7.05283	7.1871	6.53792
410.1	NADH dehydrogenase [ubiquinone] 1 alpha subcomplex subunit 5 [Ovis aries]	XP_004005022.1	0.505576	0.358489	0.153183	0.403431	1.7077	0.650061	2.25181	1.53653	3.36614	1.67506	4.094	3.04507	6.96339	6.80406	7.51316	7.40886	7.11239	7.42473
410	Cluster of NADH dehydrogenase [ubiquinone] 1 alpha subcomplex subunit 5 [Ovis aries]+2	XP_004005022.1 (+2)	0.682547	0.508035	0.259474	0.525048	6.14773	1.95018	5.79038	4.62943	8.07873	5.02517	7.1645	6.75614	7.11463	6.80406	7.55485	7.40886	7.11239	7.45984
886.9	ubiquitin-associated domain-containing protein 1 [Ovis aries]	XP_004005618.1	0.243164	0.00929068	0.101889	0.121832	0.102462	0	0	0.0341541	0.100984	0.201007	0.10235	0.13478	6.81187	Missing Value	Missing Value	6.8428	7.26832	6.77163
903.17	proteasome subunit beta type-7 [Ovis aries]	XP_004005694.1	#VALUE!	#VALUE!	0.00829039	0.0151935	0.113847	0.0541717	0.107229	0.0917493	0	0	0	0	7.67853	7.38865	7.34158	Missing Value	Missing Value	Missing Value
726.4	ribosome-recycling factor, mitochondrial isoform X1 [Ovis aries]	XP_004005713.1	0.366021	0.682074	0.00630672	0.839345	0.204924	0.195018	0.193013	0.197652	0.605905	0.603021	0.4094	0.539442	7.54977	6.73543	6.85362	7.1163	7.01989	6.82891
217.1.2	NADH dehydrogenase [ubiquinone] 1 alpha subcomplex subunit 8 [Ovis aries]	XP_004005716.1	0.730522	1.09354	0.192351	0.582801	2.9031	3.20155	3.57073	3.22513	3.53445	5.87946	3.83813	4.41734	8.02251	7.86059	7.88118	7.77281	7.99876	7.84235
736	prenylcysteine oxidase 1 [Ovis aries]	XP_004005853.2	1.70645	1.27544	0.368097	0.549811	3.07387	1.95018	1.93013	2.31806	1.00984	3.0151	0	1.34165	7.3291	7.27374	6.90251	7.16797	7.25645	Missing Value
555.1.2	annexin A4 [Ovis aries]	XP_004005861.1	1.56049	0.013697	0.727936	0.393691	4.09849	0	0	1.36616	1.34646	0.335012	0.852917	0.844795	7.48833	Missing Value	Missing Value	7.43721	6.80921	7.35044
524.4	histone-lysine N-methyltransferase SMYD1 isoform X1 [Ovis aries]	XP_004005946.1	0.675019	0.841479	0.123763	0.247136	0.819698	0.585055	0.386025	0.596926	0.807873	0.804028	1.0235	0.878467	7.40899	7.41592	6.78689	7.48382	7.50157	7.47419
738.3	cytochrome c oxidase subunit 7A-related protein, mitochondrial [Ovis aries]	XP_004006045.1	2.60268	24.0839	0.0738983	0.0691548	1.02462	0.650061	0.965063	0.879915	0	0.670023	0.341167	0.337063	7.33747	7.28988	7.22265	Missing Value	7.05647	5.90673
818.2	sepiapterin reductase [Ovis aries]	XP_004006118.2	2.92817	44.9422	0.0181073	0.0301046	1.02462	0.975091	0.965063	0.988259	0.504921	0.502517	0	0.335813	6.73164	6.87486	6.74481	6.20236	5.09122	Missing Value
282.1.2	cytochrome c oxidase subunit 5B, mitochondrial [Ovis aries]	XP_004006204.1	0.780245	0.444421	0.280607	0.0861911	3.75695	2.43773	3.69941	3.29803	5.38582	3.85263	3.41167	4.21671	8.58202	8.03018	8.56044	8.91337	8.92109	8.67849
382.1	fumarylacetoacetate hydrolase domain-containing protein 2 [Ovis aries]	XP_004006219.1	1.54864	0.111105	0.364512	0.0854985	7.17235	3.90036	2.41266	4.49513	4.03937	1.50755	3.0705	2.87247	7.73742	6.90016	6.63156	7.79643	7.89846	7.85333
382	Cluster of fumarylacetoacetate hydrolase domain-containing protein 2 [Ovis aries]+1	XP_004006219.1 (+1)	1.7411	0.0994421	0.256613	0.0793198	13.3201	6.82564	4.82532	8.32368	6.05905	3.0151	5.1175	4.73055	7.76954	6.90016	6.63156	7.86339	7.9555	7.90122
215.4	dynactin subunit 2 isoform X4 [Ovis aries]	XP_004006585.1	0.602904	0.420448	0.0159614	0.00637564	2.56155	2.43773	3.37772	2.79233	5.30167	4.52266	4.094	4.63944	7.85227	8.12247	8.0799	8.45523	8.54711	8.45447
[truncated: 5,016 more rows]

## Sheet: Redundant protein "near" region
Bottom-up analysis "near" region
Scaffold Q+ software v 4.8.9
IDs sorting	Step 1 - Suppression of cluster and group : 268 IDs remaining
[truncated: 127 more rows]

## Sheet: Final table "near" region
	Less abundant after electrical shock
[truncated: 111 more rows]

[truncated: 3 more sheets: RAW data "far" region, Redundant protein "far" region, Final table "far" region]
