# Supplementary material for: Acute pathophysiological myocardial changes following intra-cardiac electrical shocks using a proteomic approach in a sheep model
Source: Sci Rep. 2020 Nov 20;10:20252. doi: 10.1038/s41598-020-77346-x (PMC7679418; doi:10.1038/s41598-020-77346-x)
Supplement: Supplementary file 5 — Supplementary Dataset 4. [file 41598_2020_77346_MOESM5_ESM.xlsx]

## Sheet: Title page
Acute pathophysiological myocardial changes following intra-cardiac electrical shocks: a proteomic approach in a sheep model.
Alexandre BODIN*, MD1, Valérie LABAS2-3, Arnaud BISSON, MD1, Ana-Paula TEIXEIRA-GOMES4, Hélène BLASCO, PhD5, Daniel TOMAS2-3, Lucie COMBES-SOIA2-3, Paulo MARCELO6, Elodie STANDLEY, MD7, Christophe BARON, MD, PhD7, Denis ANGOULVANT, MD, PhD1,7, Dominique BABUTY, MD, PhD1, and Nicolas CLEMENTY, MD1,7.
1 Service de Cardiologie, Centre Hospitalier Universitaire Trousseau et EA7505, Faculté de Médecine, Université François Rabelais, Tours, France
2 INRAE, CNRS, Université de Tours, IFCE, UMR PRC, 37380 Nouzilly, France
3 INRAE, Université de Tours, CHU de Tours, Plate-forme de Chirurgie et d’Imagerie pour la Recherche et l’Enseignement, 37380 Nouzilly, France
4 INRAE, Université de Tours, ISP, F-37380, Nouzilly, France
5 Imagerie et Cerveau - UMR 1253, Université de Tours, Tours, France
6 Plate-forme ICAP, Centre Universitaire de Recherche en Santé, Université de Picardie Jules Verne, 80054 Amiens, France
7 Transplantation, Immunologie et Inflammation T2i - EA 4245, Université de Tours, Tours, France
Supplemental dataset 4 - Immunoblot in far region

## Sheet: Proteins of interest
Proteins of interest used for western blotting
Less abundant after electrical shock
Protein Name	NCBI reference sequence	Gene name	Fold change NWS method (reference : electrical shock)	Fold change XIC method (reference : electrical shock)	p-value NWS method	p-value XIC method	Quantification
mth938 domain-containing protein	XP_004019482.1	AAMDC	0.801625	0.411796	0.352792	0.0220827
apolipoprotein A-IV	XP_004016096.1	APOA4	0.816203	0.244855	0.37936	0.0107867
PREDICTED: calnexin	XP_005682095.1	CANX	0.688725	0.395021	0.0960598	0.018844
collagen alpha-1(I) chain	XP_021497300.1	COL1A1	0.371131	0.486327	0.0762564	0.0189937
cytochrome c oxidase subunit 6B1	XP_004015238.1	COX6B1	0.941413	0.29937	0.68552	0.0355975
dynactin subunit 2 isoform X1	XP_012030056.1	DCTN2	0.301452	0.928517	3.03239e-05	0.159935
fatty acid-binding protein, adipocyte	NP_001108139.1	FABP4	0.818469	0.48971	0.0112874	0.027277
fibrinogen alpha chain	XP_004017232.3	FGA	0.463294	0.479632	0.000535604	0.0102939
fibrinogen gamma chain isoform X1	XP_011952709.1	FGG	0.273573	0.479632	0.0030585	0.10285
PREDICTED: fucose mutarotase isoform X2	XP_011963821.1	FUOM	0.970567	0.41466	0.803657	0.00445699
glycine cleavage system H protein, mitochondrial precursor	NP_777269.1	GCSH	0.918276	0.283221	0.645269	0.000444153
hemoglobin subunit alpha	NP_001070890.2	HBA	0.74072	0.297302	0.00110774	0.00767989
hemoglobin subunit beta	NP_001091117.1	HBB	0.476319	0.174343	6.58956e-05	0.00413152
RecName: Full=Hemoglobin subunit beta-A	P04346.1	HBBA	1.01129	0.20733	0.882013	0.00397028
beta-globin	AAA30914.1	HBBC	0.645729	0.222211	0.00316816	0.00760964
beta-K globin chain	ABC96758.1	HBBK	0.88454	0.189465	0.0853327	0.00227076
PREDICTED: hemoglobin subunit delta	XP_010361647.1	HBD	0.832776	0.241484	0.0647701	0.0251271
hemoglobin fetal subunit beta	XP_004016290.1	HBF	1.09202	0.20166	0.393576	0.0112272
PREDICTED: inter-alpha-trypsin inhibitor heavy chain H4 isoform X1	XP_011977240.1	ITIH4	0.517991	0.223756	0.00187821	0.000830038
PREDICTED: laminin subunit beta-1	XP_012005667.1	LAMB1	0.48971	0.721965	0.00761868	0.0447324
Myoglobin	AAI02987.1	MB	0.747425	0.420448	0.00303394	0.00760857
PREDICTED: myosin regulatory light chain 10	XP_007517997.1	MYL10	0.275476	0.131215	0.00136436	0.0639013
myosin regulatory light chain 2, ventricular/cardiac muscle isoform	XP_024112581.1	MYL2	0.482968	0.325335	0.00722517	0.00955503	Mean NWS 18.24 vs. 8.86 after electrical shock
myosin light chain 3	AAA59853.1	MYL3	1.33237	0.175556	0.0515818	0.0145631
myosin light chain 4	XP_028931577.1	MYL4	0.450625	0.699308	0.0102921	0.827564
myosin light chain 6 isoform 4	PNI90138.1	MYL6	1.1321	0.192109	0.0762568	0.015924
PREDICTED: NADH dehydrogenase [ubiquinone] 1 beta subcomplex subunit 10-like	XP_005975719.1	NDUFB10	0.815072	0.151774	0.293869	0.0330644
PREDICTED: neudesin isoform X2	XP_011976589.1	NENF	0.701736	0.208772	0.0224017	0.00294839
alpha-1-acid glycoprotein	XP_004004031.1	ORM1	0.366021	0.76631	0.00115214	0.220923
proteasome activator complex subunit 1	XP_004010363.1	PSME1	0.846159	0.500347	0.297289	0.00376718
60S acidic ribosomal protein P2	NP_777213.1	RPLP2	0.521233	0.200267	0.00168656	0.000279629
plasma protease C1 inhibitor	XP_027835594.1	SERPING1	0.647521	0.473029	0.0154737	0.000106667
PREDICTED: spectrin beta chain, erythrocytic isoform X2	XP_011971127.1	SPTB	0.255253	0.381565	0.0144259	0.00579903
tropomyosin alpha-1 chain isoform X5	XP_024423128.1	TPM1	0.48971	1.21504	2.4984e-05	0.322224
TTR	OWK01751.1	TTR	0.552865	0.162668	0.00923453	0.000103157
More abundant after electrical shock
Protein Name	NCBI reference sequence	Gene name	Fold change NWS method (reference : electrical shock)	Fold change XIC method (reference : electrical shock)	p-value NWS method	p-value XIC method	Quantification
PREDICTED: 3-ketoacyl-CoA thiolase, mitochondrial isoform X3	XP_011976342.1	ACAA2	2.2974	3.34035	0.00104657	0.000128883
PREDICTED: acetyl-CoA acetyltransferase, mitochondrial isoform X2	XP_012021810.1	ACAT1	1.60547	2.73208	0.0233928	0.00106681
LOW QUALITY PROTEIN: aconitate hydratase, mitochondrial	XP_028727136.1	ACO2	1.39088	3.81055	0.0387311	0.000790837
PREDICTED: LOW QUALITY PROTEIN: actin, alpha skeletal muscle	XP_016018928.1	ACTA1	2.07053	1.25093	0.000223052	0.454486
PREDICTED: hydroxyacid-oxoacid transhydrogenase, mitochondrial isoform X4	XP_011994307.1	ADHFE1	4.28709	29.8571	0.00199093	0.00525292
PREDICTED: apoptosis-inducing factor 1, mitochondrial	XP_008575002.1	AIFM1	1.6644	11.8762	0.0483519	0.0349308
PREDICTED: serum albumin	XP_007467630.1	ALB	3.50642	11.9588	0.000156145	0.000622526
retinal dehydrogenase 1	NP_001009778.1	ALDH1A1	1.73267	4.89056	0.00464389	0.000108417
aldehyde dehydrogenase, mitochondrial	XP_006053036.2	ALDH2	1.46409	2.51403	0.00865039	0.00313382
Fructose-bisphosphate aldolase A	EPQ17516.1	ALDOA	1.28343	2.17347	0.0276081	0.000277689
fructose-bisphosphate aldolase C	XP_014954022.2	ALDOC	0.937636	2.15846	0.328439	0.00110862
annexin A2	XP_020024465.1	ANXA2	1.3491	2.41162	0.0093373	0.0173476
PREDICTED: acid ceramidase isoform X2	XP_012014597.1	ASAH1	2.94854	6.9644	0.00947889	0.000733927
ATP synthase subunit alpha, mitochondrial	XP_004020569.1	ATP5F1A	1.60103	4.11246	0.000531502	0.000236715
ATP synthase subunit beta, mitochondrial	XP_004006621.1	ATP5F1B	1.44393	2.25012	0.000403653	0.00826058
ATP synthase subunit gamma, mitochondrial isoform X1	XP_004014229.1	ATP5F1C	4.46915	4.14106	9.43499e-05	0.00371241
PREDICTED: ATP synthase subunit f, mitochondrial	XP_005697928.1	ATP5J2	1.4651	10.1965	0.0704679	0.000123155
mitochondrial H+-transporting ATP synthase F1 complex O subunit, partial	ADI40530.1	ATP5O	2.86791	2.14355	0.00477803	0.191605
PREDICTED: D-beta-hydroxybutyrate dehydrogenase, mitochondrial isoform X1	XP_017901948.1	BDH1	3.83706	4.05584	0.0076487	0.0032445
PREDICTED: calreticulin	XP_005682356.3	CALR	1.40737	2.65737	0.0825893	0.0107642
PREDICTED: ATP-dependent (S)-NAD(P)H-hydrate dehydratase isoform X9	XP_011974844.1	CARKD	1.19582	2.78949	0.112061	0.00446903
creatine kinase S-type, mitochondrial	XP_003899926.1	CKMT2	1.58337	2.62079	9.03296e-06	0.000325994
PREDICTED: ubiquinone biosynthesis protein COQ9, mitochondrial	XP_017917529.1	COQ9	1.43495	2.28153	0.0766869	0.00301851
C-reactive protein	XP_004002700.1	CRP	2.67586	3.73213	0.00915762	0.00726993
citrate synthase, mitochondrial	XP_004006633.1	CS	1.32685	3.09513	0.0312242	0.0127387
acyl-CoA-binding protein	XP_004004799.1	DBI	1.58227	14.3204	0.0179226	1.07313e-06
PREDICTED: 2,4-dienoyl-CoA reductase, mitochondrial isoform X1	XP_011994111.1	DECR1	5.57897	4.62675	0.000308224	0.00482271
desmin	NP_001075044.1	DES	1.16959	2.63902	0.0315398	0.00172579
dihydrolipoyl dehydrogenase, mitochondrial isoform X1	XP_008050699.1	DLD	2.34567	4.43828	3.6631e-05	0.000273011
dihydrolipoyllysine-residue succinyltransferase component of 2-oxoglutarate dehydrogenase complex, mitochondrial	XP_004010842.2	DLST	1.13997	2.39496	0.0899217	0.000412717
enoyl-CoA hydratase, mitochondrial	XP_003419704.1	ECHS1	2.15846	1.60547	0.0104726	0.00487376
enoyl-CoA delta isomerase 1, mitochondrial isoform X2	XP_004020766.1	ECI1	3.11666	3.63008	0.00199272	0.000857474
PREDICTED: eukaryotic translation initiation factor 3 subunit J isoform X2	XP_011990751.1	EIF3J	0.706617	2.17347	0.277362	0.0220071
PREDICTED: alpha-enolase isoform X5	XP_014962470.1	ENO1	1.3566	2.14355	0.00306396	0.00169434	Mean NWS 6.06 vs. 8.23 after electrical shock
beta-enolase	NP_001029874.1	ENO3	1.17772	3.01049	0.0277105	0.0014296	Mean NWS 12.89 vs. 15.17 after electrical shock
bifunctional epoxide hydrolase 2	XP_027820104.1	EPHX2	1.5305	2.15846	0.12495	0.0455713
PREDICTED: electron transfer flavoprotein subunit alpha, mitochondrial isoform X1	XP_010374027.1	ETFA	1.05775	2.07053	0.57551	0.0070563
PREDICTED: fatty acid-binding protein, heart	XP_004665238.1	FABP3	1.99723	1.92385	0.000759619	0.482698
fumarylacetoacetase isoform X1	XP_014957420.2	FAH	2.05623	1.337	0.000259766	0.018298
glyceraldehyde-3-phosphate dehydrogenase-like	XP_027976615.1	GAPDH	2.82843	2.39496	0.00105802	0.00087049	Mean NWS 2.95 vs. 8.36 after electrical shock
aspartate aminotransferase, cytoplasmic	NP_803468.1	GOT1	1.39088	6.32033	0.000229315	0.000777007
aspartate aminotransferase, mitochondrial	XP_004015091.1	GOT2	1.3463	4.50023	0.00768515	1.78276e-05
PREDICTED: phosphoglycolate phosphatase	XP_011999848.1	GPH	3.70635	14.3204	0.000927938	0.00534205
PREDICTED: glucose-6-phosphate isomerase	XP_011975766.1	GPI	1.13997	2.39496	0.0121342	0.00311097	Mean NWS 21.95 vs. 25.01 after electrical shock
PREDICTED: alanine aminotransferase 1	XP_004047743.1	GPT	3.605	9.25351	0.0133621	0.0236431
hydroxyacyl-coenzyme A dehydrogenase, mitochondrial	XP_004009686.1	HADH	2.62079	4.34694	0.009569	0.00837611
PREDICTED: trifunctional enzyme subunit beta, mitochondrial isoform X1	XP_005978974.1	HADHB	2.94854	1.90264	0.0019419	0.0364077
homogentisate 1,2-dioxygenase	XP_004373785.1	HGD	1.5305	2.15846	0.00170762	0.0116814
PREDICTED: 3-hydroxyisobutyrate dehydrogenase, mitochondrial isoform X2	XP_012386983.1	HIBADH	1.98069	7.6211	0.00772831	0.0190749
3-hydroxyisobutyryl-CoA hydrolase, mitochondrial isoform X1	XP_004004547.1	HIBCH	2.12874	2.96905	0.00603105	0.00390848
histidine triad nucleotide-binding protein 2, mitochondrial isoform X1	XP_012625438.1	HINT2	0.813379	2.44528	0.156755	0.00911671
sarcoplasmic reticulum histidine-rich calcium-binding protein isoform X1	XP_012046033.2	HRC	2.77022	3.20428	0.000651471	0.00230167
hydroxysteroid dehydrogenase-like protein 2	XP_004004059.1	HSDL2	2.14355	5.54044	0.0165936	0.000231462
PREDICTED: isocitrate dehydrogenase [NADP], mitochondrial	XP_010839343.1	IDH2	1.34817	3.43426	0.0304374	0.00642589
LIM domain-binding protein 3 isoform X2	XP_027817959.1	LDB3	1.17609	2.25012	0.0225365	0.000115073
PREDICTED: tubulin alpha-1B chain-like	XP_017821387.1	LOC100395649	1.55294	3.83706	0.0403905	0.0113754
actin, cytoplasmic 1-like	XP_012658062.1	LOC100966429	2.17347	1.93455	0.0029011	0.0111552
40S ribosomal protein SA-like	XP_009205194.1	LOC101018442	1.01143	2.39496	0.932118	0.0136085
PREDICTED: poly [ADP-ribose] polymerase 6 isoform X2	XP_011984456.1	LOC101110145	1.45397	2.73208	0.0145581	0.0468752
PREDICTED: LOW QUALITY PROTEIN: 60 kDa heat shock protein, mitochondrial-like	XP_014405661.1	LOC102255440	1.23285	2.08493	0.192016	0.000846868
LOW QUALITY PROTEIN: ATP synthase subunit e, mitochondrial-like	XP_020728636.1	LOC110124439	1.87905	22.0087	0.000338858	1.70618e-06
carbonic anhydrase 3-like	XP_020762058.1	LOC110145896	2.23457	1.66324	0.0150968	0.162171
acyl-coenzyme A thioesterase 13-like	XP_027814416.1	LOC114109597	1.03879	2.77022	0.831457	4.22381e-05
serpin B6-like	XP_027814508.1	LOC114109616	2.54912	2.01391	0.0412652	0.0239836
mitochondrial malate dehydrogenase 2, NAD, partial	ABD77298.1	MDH2	1.31677	2.07053	0.00232719	0.00613796
muscular LMNA-interacting protein isoform X4	XP_027814948.1	MLIP	1.56049	2.41162	0.0295503	0.000179785
mannose-6-phosphate isomerase	XP_004017895.3	MPI	4.92458	2.8481	0.000179383	1.03315e-05
28S ribosomal protein S36, mitochondrial	XP_004016963.1	MRPS36	2.46229	5.73582	0.00288488	0.0394852
PREDICTED: myosin-binding protein C, cardiac-type	XP_015101587.1	MYBPC3	1.52626	2.60268	0.0344838	0.000193371
myosin-1 isoform X1	XP_004376033.1	MYH1	0.776469	2.44528	0.00157196	2.8678e-05
myosin-3	XP_003759383.1	MYH3	0.94875	2.20381	0.782866	0.00146003
PREDICTED: LOW QUALITY PROTEIN: myosin-4-like	XP_008571172.1	MYH4	0.693996	3.09513	0.0954456	0.000125207
Myosin heavy chain 8	EHH24530.1	MYH8	0.726483	2.12874	0.140929	0.000612971
myosin-9	XP_023983076.1	MYH9	1.21419	2.07053	0.431592	0.0118186
myomesin-1 isoform X1	XP_014959134.2	MYOM1	1.07096	2.25012	0.219705	0.000111965
myomesin-2	XP_004021875.2	MYOM2	1.20581	3.09513	0.144326	0.00222243
myozenin-2	NP_001186151.1	MYOZ2	1.5305	2.39496	0.0843965	0.00349678
NADH dehydrogenase [ubiquinone] 1 alpha subcomplex subunit 10, mitochondrial isoform X1	XP_004001808.2	NDUFA10	2.49666	3.4822	0.00651716	0.0500186
PREDICTED: NADH dehydrogenase [ubiquinone] 1 beta subcomplex subunit 4	XP_011977694.1	NDUFB4	1.05249	2.37841	0.591358	0.00198385
PREDICTED: NADH dehydrogenase [ubiquinone] iron-sulfur protein 2, mitochondrial	XP_012023505.1	NDUFS2	5.57897	32.4467	0.000204747	0.000654133
PREDICTED: NADH dehydrogenase [ubiquinone] flavoprotein 1, mitochondrial isoform X2	XP_004713643.1	NDUFV1	3.27161	4.85678	6.66106e-05	0.00127518
PREDICTED: nebulette isoform X2	XP_005687973.2	NEBL	2.42839	2.04202	0.0316938	0.171219
PREDICTED: succinyl-CoA:3-ketoacid coenzyme A transferase 1, mitochondrial isoform X2	XP_012022612.1	OXCT1	1.62902	5.02805	0.00196336	0.000235343
LOW QUALITY PROTEIN: PGC-1 and ERR-induced regulator in muscle protein 1	XP_004013840.2	PERM1	0.929161	2.56685	0.772451	0.0172088
6-phosphogluconate dehydrogenase, decarboxylating	NP_001009467.1	PGD	3.83706	3.55537	0.00763108	0.0650437
phosphoglucomutase-1	NP_001070371.1	PGM1	3.18215	2.71321	7.59878e-05	0.0092492
pyruvate kinase PKM isoform X2	XP_004628819.1	PKM	1.05665	2.88786	0.701728	0.0398714
LOW QUALITY PROTEIN: putative beta-actin-like protein 3	XP_024210561.1	POTEKP	1.20414	2.12874	0.112632	0.00599912
PREDICTED: protein phosphatase 1 regulatory subunit 7 isoform X2	XP_012012665.1	PPP1R7	1.3566	2.25012	0.0894809	0.000123625
LOW QUALITY PROTEIN: peroxiredoxin-6	XP_004648982.1	PRDX6	1.38896	4.82323	0.130101	0.0284155
RecName: Full=cAMP-dependent protein kinase catalytic subunit beta; Short=PKA C-beta	P05383.3	PRKACB	1.54756	7.06162	0.137628	0.00377961
PREDICTED: proteasome subunit alpha type-7 isoform X1	XP_007462326.1	PSMA7	2.75108	2.58471	5.20265e-05	0.0110493
PREDICTED: proteasome subunit beta type-3 isoform X2	XP_005964785.1	PSMB3	8.81524	134.364	0.000223301	0.0140375
PREDICTED: polymerase I and transcript release factor isoform X1	XP_012007863.1	PTRF	1.0247	2.75108	0.753989	0.00896916
glycogen phosphorylase, muscle form	NP_001009192.1	PYGM	2.96905	5.65685	0.00212142	0.00316046
PREDICTED: UV excision repair protein RAD23 homolog A	XP_010853831.1	RAD23A	2.18859	2.14355	0.000396298	0.0723345
PREDICTED: UV excision repair protein RAD23 homolog B isoform X2	XP_011995211.1	RAD23B	1.20832	3.38698	0.397861	0.00245829
PREDICTED: selenium-binding protein 1 isoform X1	XP_012025411.1	SELENBP1	1.25788	2.04202	0.00592795	0.00500395
SERPINA3-5, partial	OWK09081.1	SERPINA3-5	1.51992	3.41054	0.0576009	0.013027
leukocyte elastase inhibitor	NP_001267636.1	SERPINB1	2.46229	1.66786	0.0160862	0.000141782
antithrombin-III	XP_007165411.1	SERPINC1	1.49692	2.05623	0.0191785	0.0097332
calcium-binding mitochondrial carrier protein Aralar1	NP_001094664.1	SLC25A12	3.5801	7.88986	0.000900216	0.0279904
PREDICTED: phosphate carrier protein, mitochondrial isoform X1	XP_005680534.1	SLC25A3	2.77022	9.51366	0.00234375	0.0130124
ADP/ATP translocase 1	NP_001120750.1	SLC25A4	1.64148	2.82843	0.0161015	0.0055374
superoxide dismutase [Mn], mitochondrial	XP_003769623.1	SOD2	0.820173	2.67586	0.647032	0.0118437
PREDICTED: succinyl-CoA ligase [GDP-forming] subunit beta, mitochondrial isoform X1	XP_011977045.1	SUCLG2	1.36794	3.89062	0.0121826	0.000294148
T-complex protein 1 subunit alpha isoform X1	XP_001500700.1	TCP1	2.46229	2.77022	0.0681639	0.0311957
LOW QUALITY PROTEIN: titin	XP_027820594.1	TTN	1.15269	2.12874	0.217617	0.00166341
transthyretin precursor	NP_001127064.1	TTR	0.979013	35.0174	0.753827	4.64638e-06
PREDICTED: tubulin alpha-4A chain	XP_012861603.1	TUBA4A	1.13682	2.20381	0.207199	0.00154268
LOW QUALITY PROTEIN: polyubiquitin-C	XP_023097051.1	UBC	2.02792	11.8762	0.00385322	1.19001e-06
cytochrome b-c1 complex subunit 2, mitochondrial	XP_004020879.1	UQCRC2	1.40932	2.73208	0.0187044	0.00131909
voltage-dependent anion-selective channel protein 1	XP_008140535.1	VDAC1	1.73388	2.36199	0.00129896	0.00547166
voltage-dependent anion-selective channel protein 2 isoform X2	XP_023365406.1	VDAC2	3.70635	2.32947	1.66626e-05	0.0139531
Vimentin, partial	ELR59116.1	VIM	1.54864	3.11666	0.00341171	0.00170059
PREDICTED: zinc-binding alcohol dehydrogenase domain-containing protein 2 isoform X2	XP_011996434.1	ZADH2	1.7219	3.38698	0.0015978	2.0704e-05
immunoglobulin kappa light chain constant region, partial	AAU45094.1		1.22774	3.03143	0.024243	0.00428531
immunoglobulin lambda-6a light chain variable region, partial	AAB94911.1		1.62676	2.88786	0.0187325	0.000206407

## Sheet: Mean fold changes
Protein	Group	Biological replicates	Technical replicates	Protein of interest normalized volume
GAPDH	Control	Control 1	1	35838
GAPDH	Control	Control 2	1	28873
GAPDH	Control	Control 3	1	27372.9	Mean protein of interest normalized volume
GAPDH	Control	Control 4	1	34443		Control 1	Control 2	Control 3	Control 4	Control 5	Shock 1	Shock 2	Shock 3	Shock 4	Shock 5
GAPDH	Control	Control 5	1	101056	GAPDH	30459	24047.4	26159.6	34526.5	102749	18066.7	38139.8	55882.1	82779.4	95887.3
GAPDH	Electrical shock	Shock 1	1	18300	MYL2	139851	104977	109850	111893	140129	111343	97165.8	88231.9	95909.9	127450
GAPDH	Electrical shock	Shock 2	1	43023.8
GAPDH	Electrical shock	Shock 3	1	57524.5		GAPDH	MYL2
GAPDH	Electrical shock	Shock 4	1	81664.8	Control 1	30459	139851
GAPDH	Electrical shock	Shock 5	1	94037.8	Control 2	24047.4	104977
GAPDH	Control	Control 1	2	22285.5	Control 3	26159.6	109850
GAPDH	Control	Control 2	2	16760.9	Control 4	34526.5	111893
GAPDH	Control	Control 3	2	19298.4	Control 5	102749	140129
GAPDH	Control	Control 4	2	26629.1	Shock 1	18066.7	111343
GAPDH	Control	Control 5	2	87825.6	Shock 2	38139.8	97165.8
GAPDH	Electrical shock	Shock 1	2	10200	Shock 3	55882.1	88231.9
GAPDH	Electrical shock	Shock 2	2	26057.7	Shock 4	82779.4	95909.9
GAPDH	Electrical shock	Shock 3	2	41606.7	Shock 5	95887.3	127450
GAPDH	Electrical shock	Shock 4	2	69698.4
GAPDH	Electrical shock	Shock 5	2	76860.2			GAPDH	MYL2
GAPDH	Control	Control 1	3	33253.6		Mean Control (protein of interest volume)	43588	121340
GAPDH	Control	Control 2	3	26508.3		Mean shock (protein of interest volume)	58151	104020
GAPDH	Control	Control 3	3	31807.6
GAPDH	Control	Control 4	3	42507.6
GAPDH	Control	Control 5	3	119367			GAPDH	MYL2
GAPDH	Electrical shock	Shock 1	3	25700		Fold change	1.33411	0.857261
GAPDH	Electrical shock	Shock 2	3	45338		p-value (Mann Whitney test)	0.5476	0.1508
GAPDH	Electrical shock	Shock 3	3	68515
GAPDH	Electrical shock	Shock 4	3	96975
GAPDH	Electrical shock	Shock 5	3	116764
MYL2	Control	Control 1	1	110136
MYL2	Control	Control 2	1	66754.9
MYL2	Control	Control 3	1	103390
MYL2	Control	Control 4	1	118804
MYL2	Control	Control 5	1	147000
MYL2	Electrical shock	Shock 1	1	89904.8
MYL2	Electrical shock	Shock 2	1	97614
MYL2	Electrical shock	Shock 3	1	63715.1
MYL2	Electrical shock	Shock 4	1	73701.6
MYL2	Electrical shock	Shock 5	1	84367.5
MYL2	Control	Control 1	2	121415
MYL2	Control	Control 2	2	95860.1
MYL2	Control	Control 3	2	88434.4
MYL2	Control	Control 4	2	90893.2
MYL2	Control	Control 5	2	97193.7
MYL2	Electrical shock	Shock 1	2	126669
MYL2	Electrical shock	Shock 2	2	85344.7
MYL2	Electrical shock	Shock 3	2	75241.5
MYL2	Electrical shock	Shock 4	2	79400
MYL2	Electrical shock	Shock 5	2	98757.7
MYL2	Control	Control 1	3	188000
MYL2	Control	Control 2	3	152315
MYL2	Control	Control 3	3	137725
MYL2	Control	Control 4	3	125981
MYL2	Control	Control 5	3	176193
MYL2	Electrical shock	Shock 1	3	117454
MYL2	Electrical shock	Shock 2	3	108539
MYL2	Electrical shock	Shock 3	3	125739
MYL2	Electrical shock	Shock 4	3	134628
MYL2	Electrical shock	Shock 5	3	199224

## Sheet: First replicate GAPDH
Group	Band	Protein of interest volume (Fluo)	Total proteins volume	Normalization factor	Protein of interest normalized volume
Control	Control 1	42300	356156695	1.18031	35838
	Control 2	33900	354284205	1.17411	28873
	Control 3	31200	343936537	1.13981	27372.9
	Control 4	41400	362697184	1.20199	34443
	Control 5	107000	319497392	1.05882	101056
Electrical shock	Shock 1	18300	301747914	1	18300
	Shock 2	51100	358390124	1.18771	43023.8
	Shock 3	66500	348829427	1.15603	57524.5
	Shock 4	98600	364322757	1.20737	81664.8
	Shock 5	109000	349758578	1.15911	94037.8
		Fold change (electrical shock as a reference)
		GAPDH (Double band 37KDa)	1.29426

## Sheet: Second replicate GAPDH
Group	Band	Protein of interest volume (Fluo)	Total proteins volume	Normalization factor	Protein of interest normalized volume
Control	Control 1	25100	283043936	1.12629	22285.5
	Control 2	19500	292375012	1.16342	16760.9
	Control 3	23700	308624540	1.22808	19298.4
	Control 4	33300	314261249	1.25051	26629.1
	Control 5	103000	294726195	1.17278	87825.6
Electrical shock	Shock 1	10200	251305819	1	10200
	Shock 2	32500	313436881	1.24723	26057.7
	Shock 3	54500	329181484	1.30988	41606.7
	Shock 4	86100	310443891	1.23532	69698.4
	Shock 5	92200	301461731	1.19958	76860.2
		Fold change (electrical shock as a reference)
		GAPDH (Double band 37KDa)	1.29875

## Sheet: Third replicate GAPDH
Group	Band	Protein of interest volume (Fluo)	Total proteins volume	Normalization factor	Protein of interest normalized volume
Control	Control 1	39300	336166798	1.18183	33253.6
	Control 2	32200	345522107	1.21471	26508.3
	Control 3	38500	344295785	1.2104	31807.6
	Control 4	53100	355328412	1.24919	42507.6
	Control 5	135000	321699825	1.13097	119367
Electrical shock	Shock 1	25700	284447095	1	25700
	Shock 2	52900	331890701	1.16679	45338
	Shock 3	89400	371153557	1.30482	68515
	Shock 4	121000	354917357	1.24774	96975
	Shock 5	149000	362976860	1.27608	116764
		Fold change (electrical shock as a reference)
		GAPDH (Double band 37KDa)	1.39396
	Bands	Band Volume	Lane Volume
Lane 1	12	290244053,00		284447095,00
Lane 2	13	309867047,00		331890701,00
Lane 3	11	302181264,00		371153557,00
					Lane 7	11	229849579,00		336166798,00
Lane 4	11	265452755,00		354917357,00
					Lane 8	11	289264161,00		345522107,00
Lane 5	10	204141475,00		362976860,00
					Lane 9	11	275216008,00		344295785,00
					Lane 10	12	281639046,00		355328412,00
					Lane 11	11	264601239,00		321699825,00

## Sheet: GAPDH statitical analysis
Table Analyzed	GAPDH
Column B	Shock
vs.	vs,
Column A	control
Mann Whitney test
P value	0.5476
Exact or approximate P value?	Exact
P value summary	ns
Significantly different (P < 0.05)?	No
One- or two-tailed P value?	Two-tailed
Sum of ranks in column A,B	24 , 31
Mann-Whitney U	9
Difference between medians
Median of column A	30459, n=5
Median of column B	55882, n=5
Difference: Actual	25423
Difference: Hodges-Lehmann	14093

## Sheet: First replicate MYL2 
Group	Band	Protein of interest volume (Fluo)	Total proteins volume	Normalization factor	Protein of interest normalized volume
Control	Control 1	131000	228333800	1.18943	110136
	Control 2	107000	307701962	1.60288	66754.9
	Control 3	123000	228378769	1.18967	103390
	Control 4	141000	227834456	1.18683	118804
	Control 5	147000	191968446	1	147000
Electrical shock	Shock 1	98500	210321320	1.0956	89904.8
	Shock 2	118000	232059651	1.20884	97614
	Shock 3	99200	298881710	1.55693	63715.1
	Shock 4	106000	276095101	1.43823	73701.6
	Shock 5	130000	295799755	1.54088	84367.5
		Fold change (electrical shock as a reference)
		MYL2 (18-20 KDa)	0.749522

## Sheet: Second replicate MYL2
Group	Band	Protein of interest volume (Fluo)	Total proteins volume	Normalization factor	Protein of interest normalized volume
Control	Control 1	147000	343014618	1.21072	121415
	Control 2	107000	316238879	1.11621	95860.1
	Control 3	111000	355607587	1.25517	88434.4
	Control 4	114000	355339079	1.25422	90893.2
	Control 5	118000	343964365	1.21407	97193.7
Electrical shock	Shock 1	130000	290765886	1.0263	126669
	Shock 2	99500	330305753	1.16586	85344.7
	Shock 3	89300	336250825	1.18684	75241.5
	Shock 4	79400	283314868	1	79400
	Shock 5	103000	295484990	1.04296	98757.7
		Fold change (electrical shock as a reference)
		MYL2 (18-20 KDa)	0.942518

## Sheet: Third replicate MYL2
Group	Band	Protein of interest volume (Fluo)	Total proteins volume	Normalization factor	Protein of interest normalized volume
Control	Control 1	188000	259300045	1	188000
	Control 2	161000	274085877	1.05702	152315
	Control 3	142000	267348654	1.03104	137725
	Control 4	141000	290213318	1.11922	125981
	Control 5	188000	276676723	1.06701	176193
Electrical shock	Shock 1	151000	333358318	1.28561	117454
	Shock 2	122000	291459352	1.12402	108539
	Shock 3	155000	319642189	1.23271	125739
	Shock 4	183000	352466674	1.3593	134628
	Shock 5	235000	305863870	1.17958	199224
		Fold change (electrical shock as a reference)
		MYL2 (18-20 KDa)	0.878714

[truncated: 1 more sheets: MYL2 statistical analysis]
